# Supplementary material for: Landscape of genomic diversity and host adaptation in Fusarium graminearum
Source: BMC Genomics. 2017 Feb 23;18:203. doi: 10.1186/s12864-017-3524-x (PMC5324198; doi:10.1186/s12864-017-3524-x)
Supplement: Additional file 1: Table S1. — Metrics and statistics of read sequencing and alignment on the reference genome (version RRES V4.0). Figure S1: Minimum and maximum read depth (mean number of reads at the position) calculated along sliding 100 kb bin windows of the four chromosomes of the RRES reference genome using the six bam files produced after re-sequencing of the French isolates. (XLSX 49 kb) [file 12864_2017_3524_MOESM1_ESM.xlsx]

## Sheet: Table S1
Isolates	INRA-156	INRA-159	INRA-164	INRA-171	INRA-181	INRA-195	Total*
Number of raw reads	36994372	44672194	40304694	42545510	42058676	43721972	250297418
Number of cleaned reads	35517410	42924658	38958456	38669436	40253380	39241388	235564728
GC %	47	46	47	45	47	46	46
Number of reads aligned on the reference	34407939	40523004	37891608	37497652	39202629	36797230	226320062
Number of properly paired and aligned reads (% of cleaned read)	33,236,718 (93.6%)	37,927,124 (88.4%)	35,504,178 (91.1%)	36,667,030 (94.8%)	38,030,258 (94.5%)	36,057,402 (91.9%)	217,422,710 (92.4%)
Sequencing depth (X)	79.5032	93.1632	87.948	82.9298	89.7204	84.4996	517.6
Genome coverage (in %)	98.1	98.2	98	98	97.9	98.3	98.8
* considering all reads produced by whole genome sequencing of the six isolates

## Sheet: FigureS1
												Max depth
												Min depth
Mean coverage along sliding 100kb bin windows
