# Supplementary material for: Landscape of genomic diversity and host adaptation in Fusarium graminearum
Source: BMC Genomics. 2017 Feb 23;18:203. doi: 10.1186/s12864-017-3524-x (PMC5324198; doi:10.1186/s12864-017-3524-x)
Supplement: Additional file 2: Table S2. — Genes described the reference genome (RRES v4.0) not covered by reads in any isolate genomes. (XLSX 16 kb) [file 12864_2017_3524_MOESM2_ESM.xlsx]

## Sheet: Table S2
Gene ID (RRES v4.0)	Chromosome	Gene start (bp)	Gene end (bp)	Gene description	Interpro Code	InterPro Short Description	Coverage 1kb before and after gene position	Sequence (Up and Downstream 300pb)
FGRRES_11584	1	26109	26441	Uncharacterized protein {ECO:0000313|EMBL:ESU08360.1, ECO:0000313|EnsemblFungi:FGSG_11584P0} [Source:UniProtKB/TrEMBL;Acc:I1S429]	IPR000845, IPR018017	Nucleoside phosphorylase domain, Nucleoside phosphorylase	23.0X	AAGCGAGCGTTGCATTCCTCGTCTGACGGATAACGACAACATCTGGAAAGCAGTCAGTACATGAAGTCTGGGATGAGGCAGCTTTTGGGAAGGTACCTCAGCTCGTTAGGGCAGATGGAGCAGCGACAACTTGTCATAAAGATCAAGCCAAAGAACTGTTAGCCTAGTCCTACAGTCCAAAATTAATTGTTGTACAATTGATTTAATTTATCCCACTTTACAGGGAAGAATTACCTCGGCGACCAAACGCTACTTATCCTTTTTAGCTTAACTTCCGTCTAGATTATTCTCCAAGCGAAAATGTCTGACCCAAACGATTACACGGCTGGCTGGATCTGCGCGATAACTATGGAGTATGTTGCCGCCCAGGAATTCCCTGACGAAGAACACGAAGGACCG…
FGRRES_15050	1	449564	449815	-	-	-	102.8X	CATAGTTGATATGTGGCGTCATGTCGAAAATGGACATGAGCCTAACAGCATTACCACAGGTGTGCAATAGTATAAAATATAGGCAGTTGATAATCGTTTCTTACGAGGTAACACGATAAATATGGATGGTCAAACTCTAAGCCACTCCTGAGATTCTGGACTAGTCTGAACACACCATTGTTGGGATTTGAGTTTGTCAGACAATGGTACATACTGCTATCTTCATGTTCCGCATAACCGACAATATGTTACACAAGCTAAGTGGAAGACCCTGTACATGGCAAGACTGACACAAATCCGATGGCCTACAGGTCGCGTATAGGGTGCGTCTTTCAGACTACCTATCAAAATTGTCTCAGCAATGAGGAGAAATTAGACACACTCTGGTCCAACATGCAT…
FGRRES_20068	1	7039832	7040080	-	-	-	0.13X	GTTCTGGATGGTACAGTTCGTACAGTTTGGACCATGCTTATTGGTCGTCGACTGGTTGGGGGCTTTGCCAGTAGAGTAGGCATATTTCTCTTTTGTCATTTGGTGGTCACTGCAGTCGATTACTTGCAATGGTGTGCACATGGGCTTACCCGAGGCGTAATTGTATAGAGACATATCCGATGACCAGTCTCCCCCAAGCTACAAATGTTCTTGTTTTCCACAGAACTTCTGCCATGGTAACTCGACCCTTTTCACCTTTCAAAGACTTGGATCTCGCTGCTCGCAAAAAAACTTATCAACATGGTTCGCTTTGACTTATTCAATGAGATCTTGAGTACTATCAAGCGGACTTTACCTTCTGCTCGCAGGGCACGGAGGGACTCGTTTGGATCCCAGACA…
FGRRES_13817	1	11726770	11727350	Uncharacterized protein {ECO:0000313|EMBL:ESU17465.1, ECO:0000313|EnsemblFungi:FGSG_13817P0} [Source:UniProtKB/TrEMBL;Acc:I1SAD6]	-	-	0.0X	AATAGTACCATACAAACTTGATCACAGTGCATACAGAAGCGCTTTGTTGTCAGATCTTTAACTGCTCGATCGAGATCCCATCAGCTGATAAACCGAGCAAGCTGACAAAATCACCGTGGATAGCGATTAGGTGAATGCAACGAGGAGATTCTCGATCAGAGCCCCACTGTGAATCAGACGATGTATAGACACCATAGCAGTCATGCGTTAGATAAGATCTGAGTTCTAAAAGGAACATCCCGGAGCGTTGATGTTGAAGTCAGATCGCCTCCCGTGTCTCCAGTAGACATTGCATACATAATGTTCACTCCCGGAACTACAGTAGCACATTTAGGGTGTTTCTCGGAAATAAAGAAGTGCTCTTGGATCTTTACAGCTTAGACGTTCCTAAACTTTACG…
FGRRES_13818	1	11728645	11729228	Uncharacterized protein {ECO:0000313|EMBL:ESU17466.1, ECO:0000313|EnsemblFungi:FGSG_13818P0} [Source:UniProtKB/TrEMBL;Acc:I1SAD7]	IPR002059, IPR011129, IPR012340, IPR019844	Cold-shock protein, DNA-binding, OB-fold	0.0X	ATCTTAAGAGTTGTTAGTGTCACTCAATCTAGCTTTGTTTATAAAATGGCATCTAGATAACAATATATCGTAAATATCTTATGGTTAATATCTGACACATCTACTTCAACAATATACTCATTGCCAACCTAAAAAGCTGATAATCTGCAAGAAAATCCTATTTCGGGTTATATACGATAACGAAAAAAGAAAAAAGAAAAGCTTAGTTATACTAAGCCAGTATGTCTATCTACGCAGCTTATTTCGCGAGCATGGCTCTTGAGCATGTGGCACTAATCGTAATTTAATAGACCTGTCACCATGTCTTTATCTAGCGAACGCGAGCCGGGTACCGTTAAATGGTTTAACGACGAGAAAGGATATGGATTTATTTCTCCCGACACTGGAGCCAATGACTTA…
FGRRES_20107	2	23530	23856	-	-	-	18.8X	GGAGGGATCTCGCTGTCAGCAAGTGGTGTAAGACTGCACGCGGGAGCGACAGCTCTGGTGGGCAGCCTGTGGTCGCCTTGAGGTTGATACTCTTATACTGCTCAGGAGCGGAGGTGGTCCACCACGCCTCGAATGTGTCCTTCGGTTTCTGTCTTACGATCCTTCGCAAGTAGGCCAGCGTTGGGCAAGCACCTTCGGGCTCAGGGAGTGAAGACGCTGCTTTCGCCAGTTGATCGGCCTGTTCGTTGCCAGGGATGTCGGTGTGTCCTGGCACCAAGCGTATGTATATGGATCCATGCGATGCCGCTTGAAGAAGACGATCTAAAGAAGCTAACCAAGGCAGCCGCACCTCTATTCATCTTTGCTGCAACTACTTGCCGATTCATAGATGACTCCAAT…
FGRRES_15458	2	98299	98593	-	-	-	1.1X	TCAGACCTGGATGTATTCAAAAGGCACCTTGGACACCAGGGATTCGCTCTTCAAGGCAAAACCCGAGCGAACGATTAAATGGAGCATACTCGTGCTCCGCGGCGACCCCTGGTTTGGCCGTACTATGCCCAGTGGTGTAATTGGGGAAAGGGGCGTGTGCGCGGGTCAGCTGTTTATGGTGTCAGCAGTTTCTTGAAAACCGAGTAGGATTTCGTGTCAGTTCCTTGACGGACAGCAACAGTTCAGCCGGGGAGGATGAGCAGTGTCATAAAGGATGACGTGATGGTCATATGGGCCACCATGCCGATGGATCTTATCAGGATACACAGCCCGCTGGCTTCCTATAGAAACAGACGATCGCCTGATGTCACCACCTCCAGTCCTTCCAGGCTGGAGAAG…
FGRRES_20171	2	5016684	5016917	-	-	-	0.0X	TGGGTATCTTATTTCGGCCAAGGCACTTCCGACGCGGCCGATTCCTCCATCCCCTTGGTCCTTGGTTGCAATTACATGCTTCTTGTCCGTTCGTTATGCATTTTTCGCATACTATTATTTTCCTTTCCACCCGGCCGACACCTCAAAGATAACGAACCAACAAGATAGCAAGGCATCACAATACTGACATTAGTCCTTATCTCGAATCTTAGTCCCTACACGTCTTGAACCTTCTCCTTCTTTACCCTCCAATTGCTAGAACGCCAGCCTTCGAAAGCCACCCTCAAACCGACCGTCACTATGTCACCTAGCGAGACAACAGATGCCATTGCGCAAGCACGGGAGGTTTGCAGGGGAAATCTGGTCAAACAGGTCATGCTGGACAACCAAATTGCCACC…
FGRRES_04705	3	56134	56618	Uncharacterized protein {ECO:0000313|EMBL:ESU10561.1, ECO:0000313|EnsemblFungi:FGSG_04705P0} [Source:UniProtKB/TrEMBL;Acc:I1RLB8]	IPR007568	RTA-like protein	0.2X	GTCGCAGCCTGAAACAGCATGCTTCGTACTTCGCATCCTCTGCTCGGCCGGTAACCGAAACCGAGATTAGGCCCAGGCATCAGTTGTCTTCACGAGAGGGAACGGCGCACTGACACGATGCTGACGGTGGGGTCAAGGGACTCGCCCTGGAATATACTTAGCCGCTCTCAATAAAGCCTCGTTGACGACAACACTCTTGCTACATATCGCTTACTCGACAAGTTCTCCCACCTGCCAATTCTTGCATTCATTGTGTACGAAGTTCATCACAACCCTCGATATTCCCAATCATTCGCAATCATGGGAGGATCAGCAACTGGAGATGATGCCGTCTTTAAGCTCTACCGATATGATCCCTCAATGGCTGCGGCAGTCATCTTCATAATTCTCTTCATAGCG…
FGRRES_15259	3	347938	348183	Uncharacterized protein {ECO:0000313|EMBL:EYB27196.1} [Source:UniProtKB/TrEMBL;Acc:A0A016PNS1]	-	-	0.1X	CTCTCAGAGCGGGGGATAAGCTGCAACTTGCGAGGATGGCAATGGTCTTATGACACACCATTATGAGTTTCATGCGACGACAACTCTATTGCTTCATAAGGCATTTTTATGAGCCTTTTTCACGTGCGAAAGCTGATGCAAAATTGCCATACAAATATCATGTGTTATTCCCTCTGTTGTTGGATTCTGTAGGCCAACAACAGACAACACATAGAGCCACTCACAAAACCGGTACGATAATTGCCGAGCATACATATCAACCTTGCTACTAACCACCTACATATAGTTCACAACATTAACATGTCTTCAAACAACATCAAAGAAACTACTGCCTCTGTACCCAAAGATCTCCAGGGGGGTGCTGGACCGGATCTGACCGACGGTCGCGAACAGCCTTGG…
FGRRES_20329	4	15034	15517	-	-	-	16.2X	TAAAATTAAATATAAATTAAAATATAAGCTAATAGCGCTATATTAAAGTGCTATATAAAATAAATATAAGTTAGTTAACTTATAATTATAATAAATAATAAGGTAGAGATACTAGACAGTTATTAGTTAAAAATAGGAAACGCAATGCATTTCAGTCGATATTTCTTAAGTAGGAGGCATAACACTACTATAATTCCTAAGGTGCCCTGCATCTAAGAACGTCTATTCCTGCACTTCCTACAATGCCTGGTTTTTACCAAGTTAGCTGTCGGTCATCTGTTCAGCCCACCTACCCCCACGATGGAAATGCTAAAAAGAAGAAGAGCATCCGAAAAGCCTGGTCGCGATATAGATATATGCCAAGACAACAGCCCAGATAAGAAGTCTTTGCGGACTTCA…
FGRRES_20408	4	7963922	7964143	-	-	-	0.1X	TTGGTCAAGCGGGTGCAACAAGGTTGCCAGTTCCAGACTCATGATGATGTGCCACAAGATATTCGTGCACAGTTGTATGCTGAGGAGCAACAGCAGACGAGCCGCAAGAGGAGACGGCAAGATCCAGAAAACCCTCAGGATGGCCAGTTACCCATGGTAATTAATAATTATATCCCTGTGCACCCAGGTCAAACCCCACTGTACGGCCAGGAAAGATCAACCCTAGAGGTAATAAGTGACTCCTCAGGTCATGCCGAATCTTCTTGCTTTAATATACCTGGCATGCGGAACGACGCAGTCATGCAATACTGCGTATGGCATGGCTCAAAGGTCAGAAGTGAGACCCAAAAACAGCAGTACCAGCTGGCTCGCGACTTGACGCTGGACAAAGGTCTTGAC…
FGRRES_15535	4	7969380	7969592	-	-	-	80.0X	TACCCATAACTGTCACGTCAGCATTACTGCCTTACACTTATCCACCATCGTTCTAATGCCTCAGGCAGCATCCTGGCCAAGAGGCTCTGGAAAGTGACCTTGGCTAGTGCGCCTACGTACTGTACCACCCCACAATGACCCCACTAGCTTAAATTTATGTTAGTGAGGTATGGTACAGTACTGAGCGAAATTGGCTTCATCTTCCATGGAACTGTTTCTCGAATAGAAGCGCTCGGACCACATAGAGGCAGTATTGATTTATGACTCTTAGCACAGTGTACCTAAATAGAACTAGCCCTAATGGTTGCCGAATTCGGAGGACATGACAAAGATGCTACCAGAACAGGTCCTACTTTGACCATCGAATCATATCTGGAGATTCAAGCTTACGGAACTAGA…
