# Supplementary material for: Landscape of genomic diversity and host adaptation in Fusarium graminearum
Source: BMC Genomics. 2017 Feb 23;18:203. doi: 10.1186/s12864-017-3524-x (PMC5324198; doi:10.1186/s12864-017-3524-x)
Supplement: Additional file 3: Table S3. — Information and annotations for all genetic variants detected in this analysis. (XLSX 32569 kb) [file 12864_2017_3524_MOESM3_ESM.xlsx]

## Sheet: ReadMe
Additional file 3 Table S3
Landscape of genomic diversity in Fusarium graminearum and potential role for host adaptation
Benoit Laurent, Magalie Moinard, Cathy Spataro, Nadia Ponts, Christian Barreau, Marie Foulongne-Oriol
BMC Genomics
This file is a friendly-user version of the original variant call format:
High confident call set produced after filtration of initial call set to keep variants presenting more than 5 reads at the position while alternative allele should be observed in at least 80% of the reads.
# Here a description of the different columns:
column A: Chromosome
column B: Position in the reference genome
column C: Nature of the reference allele
column D: Nature of the alternative allele. In the case of multiallelic alternative allele (F. graminearum is haploid but alternative allele can be different depending of the isolate) the allele are written following this code: "first allele, second allele".
Column E: Allelic option at this position in INRA-156 strain. "0": reference allele; "1": alternative allele. "Filtered": alternative allele was called in primary call but filtered due to bad quality, "NA" read depth or alignement quality was insufficient to call variants
column F: read depth at the variant position: x/y with x the number of reads aligning reference allele and y the number of reads aligning the alternative allele.
column G: Allelic option at this position in INRA-159 strain. "0": reference allele; "1": alternative allele. "2": alternative allele correspond to the second choice proposed. "Filtered": alternative allele was called in primary call but filtered due to bad quality, "NA" read depth or alignment quality didn't pass the filters and allelic option could not be determined.
column H & I: Similar for INRA-164
column J & K: Similar for INRA-171
column L & M: Similar for INRA-181
column N & O: Similar for INRA-195
column P: Type of variants
column Q: Classification proposed by SnpEFF (see SnpEff manual for more details: http://snpeff.sourceforge.net/SnpEff_manual.html)
column R: Name of the genes surrounding or affected by the genetic variation
column S: Compartment affected
column T: Nucleotidic change brought by the variation: in the case of intergenic variant, position in the genome is given, in the case of genic variant, position in the gene sequence is given
column U: In the case of exonic variant, the corresponding amino acid after reading the new codon, in addition to it position in the protein sequence.
column V: allele distribution among French isolates. "Common block of diversity" refer to the genetic variant identified with the reference but common between French isolates.

## Sheet: TableS3
#CHROMOSOME	POSITION	Reference Allele	Alternative Allele	INRA-156	Read Depth (reference allele/alternative allele)	INRA-159	Read Depth (reference allele/ alternative allele)	INRA-164	Read Depth (reference allele/ alternative allele)	INRA-171	Read Depth (reference allele/ alternative allele)	INRA-181	Read Depth (reference allele/ alternative allele)	INRA-195	Read Depth (reference allele/ alternative allele)	Type	SnpEff Impact Code	Gene surrounding or affected	Genic Feature	Nucleotidic Change	Amino-Acid Change	Allele distribution
1	3323	G	A	NA	.	1	0/7	1	0/37	1	0/67	1	0/12	NA	.	intergenic_region	MODIFIER	FGRRES_16072_M	intergenic_region	n.3323G>A	-	Polymorphic French Isolates
1	3339	T	C	NA	.	1	0/11	0	.	0	.	0	.	0	.	intergenic_region	MODIFIER	FGRRES_16072_M	intergenic_region	n.3339T>C	-	Polymorphic French Isolates
1	3344	A	G	NA	.	1	42/411	0	.	0	.	0	.	Filtered	.	intergenic_region	MODIFIER	FGRRES_16072_M	intergenic_region	n.3344A>G	-	Polymorphic French Isolates
1	3348	C	T	NA	.	1	42/411	1	0/38	1	16/100	1	0/16	Filtered	.	intergenic_region	MODIFIER	FGRRES_16072_M	intergenic_region	n.3348C>T	-	Polymorphic French Isolates
1	3363	C	T	NA	.	1	42/413	1	11/780	1	16/79	1	0/12	0	.	intergenic_region	MODIFIER	FGRRES_16072_M	intergenic_region	n.3363C>T	-	Polymorphic French Isolates
1	3365	T	C	NA	.	0	.	1	42/489	Filtered	.	1	42/379	0	.	intergenic_region	MODIFIER	FGRRES_16072_M	intergenic_region	n.3365T>C	-	Polymorphic French Isolates
1	3366	C	T	NA	.	1	0/11	0	.	0	.	0	.	NA	.	intergenic_region	MODIFIER	FGRRES_16072_M	intergenic_region	n.3366C>T	-	Polymorphic French Isolates
1	3368	C	T	NA	.	0	.	1	0/29	Filtered	.	1	0/10	NA	.	intergenic_region	MODIFIER	FGRRES_16072_M	intergenic_region	n.3368C>T	-	Polymorphic French Isolates
1	3371	T	C	NA	.	0	.	1	0/31	Filtered	.	1	0/12	NA	.	intergenic_region	MODIFIER	FGRRES_16072_M	intergenic_region	n.3371T>C	-	Polymorphic French Isolates
1	3374	C	T	NA	.	1	42/379	0	.	0	.	0	.	NA	.	intergenic_region	MODIFIER	FGRRES_16072_M	intergenic_region	n.3374C>T	-	Polymorphic French Isolates
1	3387	T	C	NA	.	1	0/12	1	0/38	1	34/759	1	0/20	NA	.	intergenic_region	MODIFIER	FGRRES_16072_M	intergenic_region	n.3387T>C	-	Polymorphic French Isolates
1	3399	G	A	NA	.	0	.	0	.	0	.	0	.	1	0/56	intergenic_region	MODIFIER	FGRRES_16072_M	intergenic_region	n.3399G>A	-	Polymorphic French Isolates
1	3413	T	C	NA	.	1	0/13	Filtered	.	Filtered	.	1	42/426	0	.	intergenic_region	MODIFIER	FGRRES_16072_M	intergenic_region	n.3413T>C	-	Polymorphic French Isolates
1	3420	A	T	NA	.	0	.	0	.	0	.	0	.	1	0/55	intergenic_region	MODIFIER	FGRRES_16072_M	intergenic_region	n.3420A>T	-	Polymorphic French Isolates
1	3428	A	G	Filtered	.	1	42/477	1	18/264	1	6/139	1	42/427	1	0/36	intergenic_region	MODIFIER	FGRRES_16072_M	intergenic_region	n.3428A>G	-	Polymorphic French Isolates
1	3429	A	C	0	.	0	.	0	.	0	.	0	.	1	0/35	intergenic_region	MODIFIER	FGRRES_16072_M	intergenic_region	n.3429A>C	-	Polymorphic French Isolates
1	3432	C	T	Filtered	.	1	42/485	1	18/264	1	4/151	1	0/28	1	0/38	intergenic_region	MODIFIER	FGRRES_16072_M	intergenic_region	n.3432C>T	-	Polymorphic French Isolates
1	3448	C	T	0	.	0	.	0	.	0	.	0	.	1	16/893	intergenic_region	MODIFIER	FGRRES_16072_M	intergenic_region	n.3448C>T	-	Polymorphic French Isolates
1	3454	T	C	0	.	0	.	0	.	0	.	0	.	1	15/738	intergenic_region	MODIFIER	FGRRES_16072_M	intergenic_region	n.3454T>C	-	Polymorphic French Isolates
1	3458	A	T	0	.	0	.	0	.	0	.	0	.	1	16/103	intergenic_region	MODIFIER	FGRRES_16072_M	intergenic_region	n.3458A>T	-	Polymorphic French Isolates
1	3461	A	G	1	0/11	0	.	0	.	0	.	0	.	0	.	intergenic_region	MODIFIER	FGRRES_16072_M	intergenic_region	n.3461A>G	-	Polymorphic French Isolates
1	3480	T	A	0	.	0	.	0	.	0	.	0	.	1	0/42	intergenic_region	MODIFIER	FGRRES_16072_M	intergenic_region	n.3480T>A	-	Polymorphic French Isolates
1	3481	A	G	0	.	0	.	0	.	0	.	0	.	1	0/42	intergenic_region	MODIFIER	FGRRES_16072_M	intergenic_region	n.3481A>G	-	Polymorphic French Isolates
1	3487	C	T	1	0/19	Filtered	.	1	0/57	1	0/247	1	0/37	1	0/47	intergenic_region	MODIFIER	FGRRES_16072_M	intergenic_region	n.3487C>T	-	Polymorphic French Isolates
1	3494	C	T	0	.	0	.	Filtered	.	Filtered	.	1	11/871	0	.	intergenic_region	MODIFIER	FGRRES_16072_M	intergenic_region	n.3494C>T	-	Polymorphic French Isolates
1	3499	G	A	0	.	0	.	0	.	0	.	0	.	1	0/47	intergenic_region	MODIFIER	FGRRES_16072_M	intergenic_region	n.3499G>A	-	Polymorphic French Isolates
1	3501	A	T	0	.	0	.	0	.	0	.	0	.	1	0/49	intergenic_region	MODIFIER	FGRRES_16072_M	intergenic_region	n.3501A>T	-	Polymorphic French Isolates
1	3521	C	T	0	.	0	.	1	0/46	Filtered	.	Filtered	.	NA	.	intergenic_region	MODIFIER	FGRRES_16072_M	intergenic_region	n.3521C>T	-	Polymorphic French Isolates
1	3526	A	AG	0	.	0	.	1	0/44	Filtered	.	Filtered	.	NA	.	intergenic_region	MODIFIER	FGRRES_16072_M	intergenic_region	n.3526_3527insG	-	Polymorphic French Isolates
1	3527	A	T	0	.	0	.	1	0/43	0	.	Filtered	.	NA	.	intergenic_region	MODIFIER	FGRRES_16072_M	intergenic_region	n.3527A>T	-	Polymorphic French Isolates
1	3527	A	AT	1	0/16	1	0/87	1	0/43	1	0/170	1	0/27	NA	.	intergenic_region	MODIFIER	FGRRES_16072_M	intergenic_region	n.3527_3528insT	-	Polymorphic French Isolates
1	3536	A	G	1	0/19	0	.	0	.	0	.	0	.	0	.	intergenic_region	MODIFIER	FGRRES_16072_M	intergenic_region	n.3536A>G	-	Polymorphic French Isolates
1	3537	T	C	1	0/20	0	.	0	.	0	.	0	.	0	.	intergenic_region	MODIFIER	FGRRES_16072_M	intergenic_region	n.3537T>C	-	Polymorphic French Isolates
1	3557	T	C	1	0/20	0	.	1	0/39	Filtered	.	1	0/30	NA	.	intergenic_region	MODIFIER	FGRRES_16072_M	intergenic_region	n.3557T>C	-	Polymorphic French Isolates
1	3562	G	A	0	.	Filtered	.	1	0/37	1	10/165	1	42/545	NA	.	intergenic_region	MODIFIER	FGRRES_16072_M	intergenic_region	n.3562G>A	-	Polymorphic French Isolates
1	3584	C	T	1	0/20	0	.	0	.	0	.	0	.	NA	.	intergenic_region	MODIFIER	FGRRES_16072_M	intergenic_region	n.3584C>T	-	Polymorphic French Isolates
1	3585	T	C	0	.	1	0/84	1	0/28	1	0/143	Filtered	.	NA	.	intergenic_region	MODIFIER	FGRRES_16072_M	intergenic_region	n.3585T>C	-	Polymorphic French Isolates
1	3602	T	C	0	.	1	0/82	1	0/25	1	2/151	Filtered	.	0	.	intergenic_region	MODIFIER	FGRRES_16072_M	intergenic_region	n.3602T>C	-	Polymorphic French Isolates
1	3609	T	C	1	0/18	0	.	0	.	0	.	0	.	0	.	intergenic_region	MODIFIER	FGRRES_16072_M	intergenic_region	n.3609T>C	-	Polymorphic French Isolates
1	3619	G	A	1	0/16	1	25/235	1	0/24	1	0/140	Filtered	.	NA	.	intergenic_region	MODIFIER	FGRRES_16072_M	intergenic_region	n.3619G>A	-	Polymorphic French Isolates
1	3627	G	A	1	0/10	0	.	0	.	0	.	0	.	NA	.	intergenic_region	MODIFIER	FGRRES_16072_M	intergenic_region	n.3627G>A	-	Polymorphic French Isolates
1	3628	C	T	1	0/9	0	.	0	.	0	.	0	.	NA	.	intergenic_region	MODIFIER	FGRRES_16072_M	intergenic_region	n.3628C>T	-	Polymorphic French Isolates
1	3631	T	C	1	0/9	1	18/688	0	.	0	.	0	.	NA	.	intergenic_region	MODIFIER	FGRRES_16072_M	intergenic_region	n.3631T>C	-	Polymorphic French Isolates
1	3645	T	G	0	.	0	.	1	0/13	Filtered	.	0	.	NA	.	intergenic_region	MODIFIER	FGRRES_16072_M	intergenic_region	n.3645T>G	-	Polymorphic French Isolates
1	3647	G	A	0	.	0	.	1	0/13	1	0/90	0	.	NA	.	intergenic_region	MODIFIER	FGRRES_16072_M	intergenic_region	n.3647G>A	-	Polymorphic French Isolates
1	3652	A	G	1	0/7	0	.	1	0/12	Filtered	.	1	42/422	NA	.	intergenic_region	MODIFIER	FGRRES_16072_M	intergenic_region	n.3652A>G	-	Polymorphic French Isolates
1	3666	C	T	Filtered	.	1	0/16	1	42/380	1	0/48	1	0/13	0	.	intergenic_region	MODIFIER	FGRRES_16072_M	intergenic_region	n.3666C>T	-	Polymorphic French Isolates
1	3673	A	G	NA	.	NA	.	1	42/379	1	0/41	1	0/11	0	.	intergenic_region	MODIFIER	FGRRES_16072_M	intergenic_region	n.3673A>G	-	Polymorphic French Isolates
1	3682	A	G	NA	.	NA	.	1	0/7	1	0/32	1	0/9	NA	.	intergenic_region	MODIFIER	FGRRES_16072_M	intergenic_region	n.3682A>G	-	Polymorphic French Isolates
1	4101	A	G	NA	.	NA	.	NA	.	1	0/19	1	42/380	1	0/22	intergenic_region	MODIFIER	FGRRES_16072_M	intergenic_region	n.4101A>G	-	Polymorphic French Isolates
1	4261	G	A	1	0/19	Filtered	.	NA	.	NA	.	NA	.	NA	.	intergenic_region	MODIFIER	FGRRES_16072_M	intergenic_region	n.4261G>A	-	Polymorphic French Isolates
1	4265	T	A	1	0/19	Filtered	.	NA	.	NA	.	NA	.	NA	.	intergenic_region	MODIFIER	FGRRES_16072_M	intergenic_region	n.4265T>A	-	Polymorphic French Isolates
1	4267	G	A	1	0/18	Filtered	.	NA	.	NA	.	NA	.	NA	.	intergenic_region	MODIFIER	FGRRES_16072_M	intergenic_region	n.4267G>A	-	Polymorphic French Isolates
1	4301	T	C	1	0/19	1	13/52	1	16/497	1	21/671	1	42/521	1	17/624	intergenic_region	MODIFIER	FGRRES_16072_M	intergenic_region	n.4301T>C	-	Common Block Diversity
1	4307	C	T	Filtered	.	Filtered	.	1	11/902	Filtered	.	Filtered	.	Filtered	.	intergenic_region	MODIFIER	FGRRES_16072_M	intergenic_region	n.4307C>T	-	Polymorphic French Isolates
1	4335	T	C	1	42/549	0	.	0	.	0	.	0	.	0	.	intergenic_region	MODIFIER	FGRRES_16072_M	intergenic_region	n.4335T>C	-	Polymorphic French Isolates
1	4340	A	G	1	0/33	Filtered	.	0	.	Filtered	.	NA	.	0	.	intergenic_region	MODIFIER	FGRRES_16072_M	intergenic_region	n.4340A>G	-	Polymorphic French Isolates
1	4344	A	T	1	42/517	0	.	0	.	0	.	0	.	0	.	intergenic_region	MODIFIER	FGRRES_16072_M	intergenic_region	n.4344A>T	-	Polymorphic French Isolates
1	4352	A	T	1	42/515	0	.	0	.	0	.	0	.	0	.	intergenic_region	MODIFIER	FGRRES_16072_M	intergenic_region	n.4352A>T	-	Polymorphic French Isolates
1	4354	A	T	1	0/28	Filtered	.	0	.	0	.	Filtered	.	0	.	intergenic_region	MODIFIER	FGRRES_16072_M	intergenic_region	n.4354A>T	-	Polymorphic French Isolates
1	4363	C	T	1	42/513	0	.	0	.	0	.	0	.	0	.	intergenic_region	MODIFIER	FGRRES_16072_M	intergenic_region	n.4363C>T	-	Polymorphic French Isolates
1	4370	A	T	1	0/23	Filtered	.	0	.	0	.	0	.	0	.	intergenic_region	MODIFIER	FGRRES_16072_M	intergenic_region	n.4370A>T	-	Polymorphic French Isolates
1	4388	C	T	1	0/13	Filtered	.	1	0/6	1	0/6	1	0/5	NA	.	intergenic_region	MODIFIER	FGRRES_16072_M	intergenic_region	n.4388C>T	-	Polymorphic French Isolates
1	4423	C	T	NA	.	1	0/9	Filtered	.	Filtered	.	Filtered	.	1	42/377	intergenic_region	MODIFIER	FGRRES_16072_M	intergenic_region	n.4423C>T	-	Polymorphic French Isolates
1	4447	T	A	1	42/409	0	.	0	.	0	.	0	.	0	.	intergenic_region	MODIFIER	FGRRES_16072_M	intergenic_region	n.4447T>A	-	Polymorphic French Isolates
1	4460	G	C,A	1	11	Filtered	.	II	6	Filtered	.	Filtered	.	Filtered	.	intergenic_region	MODIFIER	FGRRES_16072_M	intergenic_region	n.4460G>C	-	Polymorphic French Isolates
1	4475	T	C	0	.	1	42/410	Filtered	.	Filtered	.	Filtered	.	Filtered	.	intergenic_region	MODIFIER	FGRRES_16072_M	intergenic_region	n.4475T>C	-	Polymorphic French Isolates
1	4483	C	T	1	0/10	1	0/7	Filtered	.	Filtered	.	NA	.	Filtered	.	intergenic_region	MODIFIER	FGRRES_16072_M	intergenic_region	n.4483C>T	-	Polymorphic French Isolates
1	4488	C	T	1	0/9	1	0/6	Filtered	.	Filtered	.	NA	.	Filtered	.	intergenic_region	MODIFIER	FGRRES_16072_M	intergenic_region	n.4488C>T	-	Polymorphic French Isolates
1	4585	C	T	1	0/7	Filtered	.	NA	.	Filtered	.	Filtered	.	NA	.	intergenic_region	MODIFIER	FGRRES_16072_M	intergenic_region	n.4585C>T	-	Polymorphic French Isolates
1	4654	G	A,T	1	15	II	21	NA	.	NA	.	NA	.	Filtered	.	intergenic_region	MODIFIER	FGRRES_16072_M	intergenic_region	n.4654G>A	-	Polymorphic French Isolates
1	4660	C	T	1	0/16	0	.	NA	.	NA	.	NA	.	Filtered	.	intergenic_region	MODIFIER	FGRRES_16072_M	intergenic_region	n.4660C>T	-	Polymorphic French Isolates
1	4676	T	A	0	.	0	.	1	14/246	1	13/881	NA	.	1	0/49	intergenic_region	MODIFIER	FGRRES_16072_M	intergenic_region	n.4676T>A	-	Polymorphic French Isolates
1	4688	A	G	1	0/18	0	.	0	.	0	.	NA	.	0	.	intergenic_region	MODIFIER	FGRRES_16072_M	intergenic_region	n.4688A>G	-	Polymorphic French Isolates
1	4690	A	G	0	.	0	.	1	15/036	1	15/888	NA	.	1	18/872	intergenic_region	MODIFIER	FGRRES_16072_M	intergenic_region	n.4690A>G	-	Polymorphic French Isolates
1	4691	T	C	0	.	0	.	1	16/103	1	0/50	NA	.	1	21/551	intergenic_region	MODIFIER	FGRRES_16072_M	intergenic_region	n.4691T>C	-	Polymorphic French Isolates
1	4712	C	G	0	.	0	.	0	.	0	.	1	0/8	0	.	intergenic_region	MODIFIER	FGRRES_16072_M	intergenic_region	n.4712C>G	-	Polymorphic French Isolates
1	4750	T	C	0	.	0	.	Filtered	.	Filtered	.	0	.	1	13/575	intergenic_region	MODIFIER	FGRRES_16072_M	intergenic_region	n.4750T>C	-	Polymorphic French Isolates
1	4758	C	T	1	0/25	NA	.	1	0/40	1	0/40	NA	.	1	0/37	intergenic_region	MODIFIER	FGRRES_16072_M	intergenic_region	n.4758C>T	-	Polymorphic French Isolates
1	4763	G	A	0	.	NA	.	1	0/37	Filtered	.	NA	.	1	0/34	intergenic_region	MODIFIER	FGRRES_16072_M	intergenic_region	n.4763G>A	-	Polymorphic French Isolates
1	4770	C	T	1	0/23	NA	.	1	42/489	1	11/780	NA	.	1	42/451	intergenic_region	MODIFIER	FGRRES_16072_M	intergenic_region	n.4770C>T	-	Polymorphic French Isolates
1	4787	T	A	Filtered	.	NA	.	1	42/486	Filtered	.	Filtered	.	1	42/456	intergenic_region	MODIFIER	FGRRES_16072_M	intergenic_region	n.4787T>A	-	Polymorphic French Isolates
1	4788	A	G	0	.	NA	.	1	42/515	Filtered	.	0	.	1	42/456	intergenic_region	MODIFIER	FGRRES_16072_M	intergenic_region	n.4788A>G	-	Polymorphic French Isolates
1	4793	A	G	Filtered	.	NA	.	1	42/486	Filtered	.	Filtered	.	1	42/487	intergenic_region	MODIFIER	FGRRES_16072_M	intergenic_region	n.4793A>G	-	Polymorphic French Isolates
1	4825	G	A	1	42/423	Filtered	.	0	.	0	.	0	.	0	.	intergenic_region	MODIFIER	FGRRES_16072_M	intergenic_region	n.4825G>A	-	Polymorphic French Isolates
1	4882	C	T	0	.	0	.	0	.	0	.	1	42/373	Filtered	.	intergenic_region	MODIFIER	FGRRES_16072_M	intergenic_region	n.4882C>T	-	Polymorphic French Isolates
1	4930	C	T	1	42/480	1	42/550	0	.	Filtered	.	Filtered	.	1	42/457	intergenic_region	MODIFIER	FGRRES_16072_M	intergenic_region	n.4930C>T	-	Polymorphic French Isolates
1	4934	C	T	1	42/385	0	.	Filtered	.	1	14/366	NA	.	Filtered	.	intergenic_region	MODIFIER	FGRRES_16072_M	intergenic_region	n.4934C>T	-	Polymorphic French Isolates
1	4948	G	A	1	42/450	0	.	0	.	0	.	0	.	0	.	intergenic_region	MODIFIER	FGRRES_16072_M	intergenic_region	n.4948G>A	-	Polymorphic French Isolates
1	5032	T	A	0	.	Filtered	.	Filtered	.	0	.	0	.	1	13/940	intergenic_region	MODIFIER	FGRRES_16072_M	intergenic_region	n.5032T>A	-	Polymorphic French Isolates
1	5040	C	T	0	.	0	.	0	.	1	12/086	1	0/11	0	.	intergenic_region	MODIFIER	FGRRES_16072_M	intergenic_region	n.5040C>T	-	Polymorphic French Isolates
1	5056	A	G	0	.	0	.	0	.	1	42/547	0	.	0	.	intergenic_region	MODIFIER	FGRRES_16072_M	intergenic_region	n.5056A>G	-	Polymorphic French Isolates
1	5081	G	A	0	.	Filtered	.	1	42/514	0	.	Filtered	.	Filtered	.	intergenic_region	MODIFIER	FGRRES_16072_M	intergenic_region	n.5081G>A	-	Polymorphic French Isolates
1	5088	C	T	1	42/418	0	.	0	.	0	.	Filtered	.	0	.	intergenic_region	MODIFIER	FGRRES_16072_M	intergenic_region	n.5088C>T	-	Polymorphic French Isolates
1	5123	C	T	1	0/17	0	.	0	.	0	.	0	.	0	.	intergenic_region	MODIFIER	FGRRES_16072_M	intergenic_region	n.5123C>T	-	Polymorphic French Isolates
1	5144	T	A	0	.	Filtered	.	1	42/412	Filtered	.	0	.	1	24/167	intergenic_region	MODIFIER	FGRRES_16072_M	intergenic_region	n.5144T>A	-	Polymorphic French Isolates
1	5196	T	C	NA	.	Filtered	.	Filtered	.	0	.	NA	.	1	0/24	intergenic_region	MODIFIER	FGRRES_16072_M	intergenic_region	n.5196T>C	-	Polymorphic French Isolates
1	5201	A	T	NA	.	Filtered	.	Filtered	.	0	.	NA	.	1	0/22	intergenic_region	MODIFIER	FGRRES_16072_M	intergenic_region	n.5201A>T	-	Polymorphic French Isolates
1	5263	T	C	NA	.	Filtered	.	1	42/457	1	15/097	0	.	0	.	intergenic_region	MODIFIER	FGRRES_16072_M	intergenic_region	n.5263T>C	-	Polymorphic French Isolates
1	5269	T	C	NA	.	Filtered	.	1	42/393	1	0/40	NA	.	1	12/114	intergenic_region	MODIFIER	FGRRES_16072_M	intergenic_region	n.5269T>C	-	Polymorphic French Isolates
1	5270	T	C	NA	.	Filtered	.	1	42/393	1	0/39	NA	.	0	.	intergenic_region	MODIFIER	FGRRES_16072_M	intergenic_region	n.5270T>C	-	Polymorphic French Isolates
1	5274	A	T	NA	.	0	.	0	.	0	.	NA	.	1	12/086	intergenic_region	MODIFIER	FGRRES_16072_M	intergenic_region	n.5274A>T	-	Polymorphic French Isolates
1	5284	A	G	NA	.	0	.	1	0/6	1	0/20	NA	.	0	.	intergenic_region	MODIFIER	FGRRES_16072_M	intergenic_region	n.5284A>G	-	Polymorphic French Isolates
1	5285	T	G	NA	.	0	.	1	0/5	1	0/19	NA	.	0	.	intergenic_region	MODIFIER	FGRRES_16072_M	intergenic_region	n.5285T>G	-	Polymorphic French Isolates
1	5294	A	C	NA	.	Filtered	.	Filtered	.	1	0/16	NA	.	NA	.	intergenic_region	MODIFIER	FGRRES_16072_M	intergenic_region	n.5294A>C	-	Polymorphic French Isolates
1	5299	A	T	NA	.	0	.	Filtered	.	1	0/13	NA	.	NA	.	intergenic_region	MODIFIER	FGRRES_16072_M	intergenic_region	n.5299A>T	-	Polymorphic French Isolates
1	5301	A	G	NA	.	Filtered	.	Filtered	.	1	0/12	NA	.	NA	.	intergenic_region	MODIFIER	FGRRES_16072_M	intergenic_region	n.5301A>G	-	Polymorphic French Isolates
1	5305	A	T	NA	.	1	0/5	Filtered	.	1	0/11	NA	.	NA	.	intergenic_region	MODIFIER	FGRRES_16072_M	intergenic_region	n.5305A>T	-	Polymorphic French Isolates
1	5366	A	G	NA	.	0	.	NA	.	NA	.	NA	.	1	0/27	intergenic_region	MODIFIER	FGRRES_16072_M	intergenic_region	n.5366A>G	-	Polymorphic French Isolates
1	5419	G	A	NA	.	1	42/388	NA	.	0	.	NA	.	Filtered	.	intergenic_region	MODIFIER	FGRRES_16072_M	intergenic_region	n.5419G>A	-	Polymorphic French Isolates
1	5429	G	A	NA	.	1	0/13	NA	.	Filtered	.	NA	.	0	.	intergenic_region	MODIFIER	FGRRES_16072_M	intergenic_region	n.5429G>A	-	Polymorphic French Isolates
1	5503	A	G	NA	.	NA	.	NA	.	NA	.	NA	.	1	26/696	intergenic_region	MODIFIER	FGRRES_16072_M	intergenic_region	n.5503A>G	-	Polymorphic French Isolates
1	5526	C	A	NA	.	0	.	NA	.	NA	.	NA	.	1	13/54	intergenic_region	MODIFIER	FGRRES_16072_M	intergenic_region	n.5526C>A	-	Polymorphic French Isolates
1	5570	T	C	0	.	1	0/9	1	0/6	Filtered	.	1	42/417	1	0/26	intergenic_region	MODIFIER	FGRRES_16072_M	intergenic_region	n.5570T>C	-	Polymorphic French Isolates
1	5571	A	T	1	42/381	Filtered	.	1	0/6	Filtered	.	1	42/418	1	0/26	intergenic_region	MODIFIER	FGRRES_16072_M	intergenic_region	n.5571A>T	-	Polymorphic French Isolates
1	5581	G	A	1	0/15	Filtered	.	1	0/12	Filtered	.	0	.	1	0/29	intergenic_region	MODIFIER	FGRRES_16072_M	intergenic_region	n.5581G>A	-	Polymorphic French Isolates
1	5589	G	A	0	.	Filtered	.	0	.	Filtered	.	0	.	1	0/26	intergenic_region	MODIFIER	FGRRES_16072_M	intergenic_region	n.5589G>A	-	Polymorphic French Isolates
1	5592	G	A	0	.	0	.	1	0/15	0	.	0	.	0	.	intergenic_region	MODIFIER	FGRRES_16072_M	intergenic_region	n.5592G>A	-	Polymorphic French Isolates
1	5593	C	T	1	0/16	0	.	1	0/15	0	.	0	.	0	.	intergenic_region	MODIFIER	FGRRES_16072_M	intergenic_region	n.5593C>T	-	Polymorphic French Isolates
1	5605	G	A	1	0/20	0	.	1	0/19	0	.	Filtered	.	0	.	intergenic_region	MODIFIER	FGRRES_16072_M	intergenic_region	n.5605G>A	-	Polymorphic French Isolates
1	5621	G	A	1	0/26	Filtered	.	1	0/25	1	0/84	Filtered	.	1	13/971	intergenic_region	MODIFIER	FGRRES_16072_M	intergenic_region	n.5621G>A	-	Polymorphic French Isolates
1	5628	C	T	0	.	0	.	1	0/25	0	.	Filtered	.	0	.	intergenic_region	MODIFIER	FGRRES_16072_M	intergenic_region	n.5628C>T	-	Polymorphic French Isolates
1	5629	C	T	0	.	0	.	1	0/24	1	0/83	0	.	0	.	intergenic_region	MODIFIER	FGRRES_16072_M	intergenic_region	n.5629C>T	-	Polymorphic French Isolates
1	5646	A	G	0	.	0	.	0	.	0	.	Filtered	.	1	0/31	intergenic_region	MODIFIER	FGRRES_16072_M	intergenic_region	n.5646A>G	-	Polymorphic French Isolates
1	5647	A	G	0	.	1	12/420	0	.	Filtered	.	0	.	1	11/355	intergenic_region	MODIFIER	FGRRES_16072_M	intergenic_region	n.5647A>G	-	Polymorphic French Isolates
1	5650	G	A	1	0/27	1	0/40	1	0/34	1	0/89	Filtered	.	0	.	intergenic_region	MODIFIER	FGRRES_16072_M	intergenic_region	n.5650G>A	-	Polymorphic French Isolates
1	5686	T	C	1	0/33	0	.	0	.	0	.	0	.	Filtered	.	intergenic_region	MODIFIER	FGRRES_16072_M	intergenic_region	n.5686T>C	-	Polymorphic French Isolates
1	5705	T	C	1	0/38	Filtered	.	Filtered	.	1	1/176	Filtered	.	0	.	intergenic_region	MODIFIER	FGRRES_16072_M	intergenic_region	n.5705T>C	-	Polymorphic French Isolates
1	5711	T	C	1	0/42	1	0/141	1	0/77	1	0/179	Filtered	.	1	3/124	intergenic_region	MODIFIER	FGRRES_16072_M	intergenic_region	n.5711T>C	-	Polymorphic French Isolates
1	5758	A	G	1	0/42	0	.	0	.	0	.	Filtered	.	0	.	intergenic_region	MODIFIER	FGRRES_16072_M	intergenic_region	n.5758A>G	-	Polymorphic French Isolates
1	5759	G	A	1	0/42	0	.	0	.	Filtered	.	0	.	0	.	intergenic_region	MODIFIER	FGRRES_16072_M	intergenic_region	n.5759G>A	-	Polymorphic French Isolates
1	5770	C	T	1	0/46	1	0/190	1	0/78	1	0/206	1	0/162	1	0/135	intergenic_region	MODIFIER	FGRRES_16072_M	intergenic_region	n.5770C>T	-	Common Block Diversity
1	5777	C	T	0	.	Filtered	.	1	0/79	1	11/179	0	.	Filtered	.	intergenic_region	MODIFIER	FGRRES_16072_M	intergenic_region	n.5777C>T	-	Polymorphic French Isolates
1	5788	T	C	1	0/47	Filtered	.	1	0/75	0	.	0	.	1	0/105	intergenic_region	MODIFIER	FGRRES_16072_M	intergenic_region	n.5788T>C	-	Polymorphic French Isolates
1	5812	G	A	0	.	0	.	Filtered	.	0	.	0	.	1	11/117	intergenic_region	MODIFIER	FGRRES_16072_M	intergenic_region	n.5812G>A	-	Polymorphic French Isolates
1	5813	C	T	0	.	0	.	Filtered	.	0	.	0	.	1	11/114	intergenic_region	MODIFIER	FGRRES_16072_M	intergenic_region	n.5813C>T	-	Polymorphic French Isolates
1	5814	T	C	0	.	Filtered	.	0	.	1	0/163	Filtered	.	0	.	intergenic_region	MODIFIER	FGRRES_16072_M	intergenic_region	n.5814T>C	-	Polymorphic French Isolates
1	5826	A	G	0	.	0	.	1	0/70	0	.	1	0/106	1	0/125	intergenic_region	MODIFIER	FGRRES_16072_M	intergenic_region	n.5826A>G	-	Polymorphic French Isolates
1	5844	A	G	Filtered	.	0	.	0	.	Filtered	.	1	22/95	0	.	intergenic_region	MODIFIER	FGRRES_16072_M	intergenic_region	n.5844A>G	-	Polymorphic French Isolates
1	5876	G	A	Filtered	.	0	.	0	.	1	0/66	Filtered	.	0	.	intergenic_region	MODIFIER	FGRRES_16072_M	intergenic_region	n.5876G>A	-	Polymorphic French Isolates
1	12828	G	T	NA	.	1	42/383	1	0/11	1	42/388	Filtered	.	1	0/13	intergenic_region	MODIFIER	FGRRES_11606-FGRRES_20000	intergenic_region	n.12828G>T	-	Polymorphic French Isolates
1	12914	G	A	NA	.	Filtered	.	Filtered	.	1	42/382	1	0/10	1	0/16	intergenic_region	MODIFIER	FGRRES_11606-FGRRES_20000	intergenic_region	n.12914G>A	-	Polymorphic French Isolates
1	12929	A	G	NA	.	Filtered	.	1	42/408	Filtered	.	Filtered	.	1	42/418	intergenic_region	MODIFIER	FGRRES_11606-FGRRES_20000	intergenic_region	n.12929A>G	-	Polymorphic French Isolates
1	12934	T	C	NA	.	1	42/517	Filtered	.	Filtered	.	Filtered	.	1	42/446	intergenic_region	MODIFIER	FGRRES_11606-FGRRES_20000	intergenic_region	n.12934T>C	-	Polymorphic French Isolates
1	12954	G	A	NA	.	1	42/550	1	42/441	1	42/488	Filtered	.	1	0/25	intergenic_region	MODIFIER	FGRRES_11606-FGRRES_20000	intergenic_region	n.12954G>A	-	Polymorphic French Isolates
1	12955	A	G	NA	.	Filtered	.	Filtered	.	Filtered	.	Filtered	.	1	42/451	intergenic_region	MODIFIER	FGRRES_11606-FGRRES_20000	intergenic_region	n.12955A>G	-	Polymorphic French Isolates
1	12973	C	G	NA	.	Filtered	.	1	0/13	1	0/25	Filtered	.	1	42/426	intergenic_region	MODIFIER	FGRRES_11606-FGRRES_20000	intergenic_region	n.12973C>G	-	Polymorphic French Isolates
1	12999	A	AT	NA	.	1	0/9	1	0/7	1	0/10	1	0/5	1	0/12	intergenic_region	MODIFIER	FGRRES_11606-FGRRES_20000	intergenic_region	n.12999_13000insT	-	Polymorphic French Isolates
1	13011	T	A	NA	.	0	.	Filtered	.	1	0/5	Filtered	.	Filtered	.	intergenic_region	MODIFIER	FGRRES_11606-FGRRES_20000	intergenic_region	n.13011T>A	-	Polymorphic French Isolates
1	13018	A	T	NA	.	0	.	Filtered	.	1	42/373	Filtered	.	Filtered	.	intergenic_region	MODIFIER	FGRRES_11606-FGRRES_20000	intergenic_region	n.13018A>T	-	Polymorphic French Isolates
1	13023	T	A	NA	.	1	0/17	1	0/5	1	0/5	Filtered	.	Filtered	.	intergenic_region	MODIFIER	FGRRES_11606-FGRRES_20000	intergenic_region	n.13023T>A	-	Polymorphic French Isolates
1	13037	T	A	NA	.	Filtered	.	Filtered	.	Filtered	.	Filtered	.	1	42/449	intergenic_region	MODIFIER	FGRRES_11606-FGRRES_20000	intergenic_region	n.13037T>A	-	Polymorphic French Isolates
1	13047	T	A	NA	.	1	42/452	Filtered	.	Filtered	.	Filtered	.	Filtered	.	intergenic_region	MODIFIER	FGRRES_11606-FGRRES_20000	intergenic_region	n.13047T>A	-	Polymorphic French Isolates
1	13064	T	C	NA	.	Filtered	.	Filtered	.	Filtered	.	Filtered	.	1	42/449	intergenic_region	MODIFIER	FGRRES_11606-FGRRES_20000	intergenic_region	n.13064T>C	-	Polymorphic French Isolates
1	13071	C	T	NA	.	Filtered	.	1	0/8	1	42/390	1	0/11	1	0/23	intergenic_region	MODIFIER	FGRRES_11606-FGRRES_20000	intergenic_region	n.13071C>T	-	Polymorphic French Isolates
1	13190	T	C	Filtered	.	1	42/374	Filtered	.	1	42/374	Filtered	.	1	0/9	intergenic_region	MODIFIER	FGRRES_11606-FGRRES_20000	intergenic_region	n.13190T>C	-	Polymorphic French Isolates
1	13428	A	G	Filtered	.	1	0/14	1	0/10	1	0/5	NA	.	NA	.	intergenic_region	MODIFIER	FGRRES_11606-FGRRES_20000	intergenic_region	n.13428A>G	-	Polymorphic French Isolates
1	13431	T	A	Filtered	.	1	0/14	1	0/10	1	0/5	NA	.	NA	.	intergenic_region	MODIFIER	FGRRES_11606-FGRRES_20000	intergenic_region	n.13431T>A	-	Polymorphic French Isolates
1	13433	A	T	Filtered	.	1	0/14	1	0/10	1	0/5	NA	.	NA	.	intergenic_region	MODIFIER	FGRRES_11606-FGRRES_20000	intergenic_region	n.13433A>T	-	Polymorphic French Isolates
1	13442	T	C	Filtered	.	1	0/20	1	0/11	Filtered	.	NA	.	NA	.	intergenic_region	MODIFIER	FGRRES_11606-FGRRES_20000	intergenic_region	n.13442T>C	-	Polymorphic French Isolates
1	13443	T	C	Filtered	.	1	0/20	1	0/11	Filtered	.	NA	.	NA	.	intergenic_region	MODIFIER	FGRRES_11606-FGRRES_20000	intergenic_region	n.13443T>C	-	Polymorphic French Isolates
1	13445	T	C	1	42/378	1	0/25	1	0/19	1	42/441	1	42/378	Filtered	.	intergenic_region	MODIFIER	FGRRES_11606-FGRRES_20000	intergenic_region	n.13445T>C	-	Polymorphic French Isolates
1	13460	T	A	1	0/131	1	1/205	1	0/172	1	0/171	1	0/87	1	0/124	intergenic_region	MODIFIER	FGRRES_11606-FGRRES_20000	intergenic_region	n.13460T>A	-	Common Block Diversity
1	13478	T	A	1	0/173	1	0/248	1	0/245	1	1/248	1	0/158	1	0/172	intergenic_region	MODIFIER	FGRRES_11606-FGRRES_20000	intergenic_region	n.13478T>A	-	Common Block Diversity
1	13482	T	C	1	16/158	1	25/224	Filtered	.	1	34/210	Filtered	.	1	0/171	intergenic_region	MODIFIER	FGRRES_11606-FGRRES_20000	intergenic_region	n.13482T>C	-	Polymorphic French Isolates
1	13507	T	C	1	32/143	1	0/125	1	1/132	1	5/159	1	0/97	1	0/77	intergenic_region	MODIFIER	FGRRES_11606-FGRRES_20000	intergenic_region	n.13507T>C	-	Common Block Diversity
1	13508	T	C	1	28/734	0	.	0	.	0	.	0	.	0	.	intergenic_region	MODIFIER	FGRRES_11606-FGRRES_20000	intergenic_region	n.13508T>C	-	Polymorphic French Isolates
1	13513	T	C	1	0/86	1	0/114	0	.	1	0/150	0	.	1	0/66	intergenic_region	MODIFIER	FGRRES_11606-FGRRES_20000	intergenic_region	n.13513T>C	-	Polymorphic French Isolates
1	13514	T	C	0	.	Filtered	.	0	.	Filtered	.	0	.	1	21/064	intergenic_region	MODIFIER	FGRRES_11606-FGRRES_20000	intergenic_region	n.13514T>C	-	Polymorphic French Isolates
1	13523	T	C	1	0/85	Filtered	.	1	0/64	1	0/143	1	0/44	1	0/58	intergenic_region	MODIFIER	FGRRES_11606-FGRRES_20000	intergenic_region	n.13523T>C	-	Polymorphic French Isolates
1	13541	A	G	1	0/23	1	0/36	1	0/28	1	19/756	1	0/11	1	0/11	intergenic_region	MODIFIER	FGRRES_11606-FGRRES_20000	intergenic_region	n.13541A>G	-	Common Block Diversity
1	13542	A	G	1	0/22	1	0/35	1	0/28	1	19/025	1	0/11	1	0/9	intergenic_region	MODIFIER	FGRRES_11606-FGRRES_20000	intergenic_region	n.13542A>G	-	Common Block Diversity
1	13549	A	T	1	0/19	1	0/28	1	0/20	1	12/086	1	0/7	1	0/6	intergenic_region	MODIFIER	FGRRES_11606-FGRRES_20000	intergenic_region	n.13549A>T	-	Common Block Diversity
1	13607	C	T	1	0/21	NA	.	NA	.	NA	.	NA	.	NA	.	intergenic_region	MODIFIER	FGRRES_11606-FGRRES_20000	intergenic_region	n.13607C>T	-	Polymorphic French Isolates
1	13620	T	C	1	0/18	Filtered	.	Filtered	.	1	0/9	NA	.	NA	.	intergenic_region	MODIFIER	FGRRES_11606-FGRRES_20000	intergenic_region	n.13620T>C	-	Polymorphic French Isolates
1	13621	A	T	1	0/18	1	0/8	Filtered	.	1	0/9	NA	.	NA	.	intergenic_region	MODIFIER	FGRRES_11606-FGRRES_20000	intergenic_region	n.13621A>T	-	Polymorphic French Isolates
1	13623	T	C	1	0/18	1	0/8	Filtered	.	1	0/9	NA	.	NA	.	intergenic_region	MODIFIER	FGRRES_11606-FGRRES_20000	intergenic_region	n.13623T>C	-	Polymorphic French Isolates
1	13784	G	A	Filtered	.	1	17/168	0	.	0	.	0	.	Filtered	.	intergenic_region	MODIFIER	FGRRES_11606-FGRRES_20000	intergenic_region	n.13784G>A	-	Polymorphic French Isolates
1	13797	G	A	0	.	0	.	1	42/373	0	.	0	.	1	42/450	intergenic_region	MODIFIER	FGRRES_11606-FGRRES_20000	intergenic_region	n.13797G>A	-	Polymorphic French Isolates
1	13801	G	A	1	0/9	1	13/516	1	42/373	Filtered	.	Filtered	.	1	42/450	intergenic_region	MODIFIER	FGRRES_11606-FGRRES_20000	intergenic_region	n.13801G>A	-	Polymorphic French Isolates
1	13810	A	G	1	0/12	0	.	0	.	0	.	0	.	Filtered	.	intergenic_region	MODIFIER	FGRRES_11606-FGRRES_20000	intergenic_region	n.13810A>G	-	Polymorphic French Isolates
1	13818	G	A	1	0/11	1	0/11	1	0/7	0	.	0	.	1	0/24	intergenic_region	MODIFIER	FGRRES_11606-FGRRES_20000	intergenic_region	n.13818G>A	-	Polymorphic French Isolates
1	13818	G	GTTAA	0	.	0	.	0	.	1	42/379	1	42/376	0	.	intergenic_region	MODIFIER	FGRRES_11606-FGRRES_20000	intergenic_region	n.13818_13819insTTAA	-	Polymorphic French Isolates
1	13820	TA	T	1	0/8	0	.	0	.	0	.	0	.	0	.	intergenic_region	MODIFIER	FGRRES_11606-FGRRES_20000	intergenic_region	n.13821delA	-	Polymorphic French Isolates
1	13828	C	T	0	.	0	.	0	.	Filtered	.	1	42/377	0	.	intergenic_region	MODIFIER	FGRRES_11606-FGRRES_20000	intergenic_region	n.13828C>T	-	Polymorphic French Isolates
1	13830	A	T	0	.	0	.	0	.	Filtered	.	1	42/377	0	.	intergenic_region	MODIFIER	FGRRES_11606-FGRRES_20000	intergenic_region	n.13830A>T	-	Polymorphic French Isolates
1	13832	C	T	0	.	1	0/10	1	0/8	0	.	0	.	1	0/9	intergenic_region	MODIFIER	FGRRES_11606-FGRRES_20000	intergenic_region	n.13832C>T	-	Polymorphic French Isolates
1	13834	C	T	1	0/13	1	0/10	1	0/8	1	0/22	1	0/10	1	0/9	intergenic_region	MODIFIER	FGRRES_11606-FGRRES_20000	intergenic_region	n.13834C>T	-	Common Block Diversity
1	13852	G	A	0	.	1	0/10	1	0/7	0	.	0	.	1	0/9	intergenic_region	MODIFIER	FGRRES_11606-FGRRES_20000	intergenic_region	n.13852G>A	-	Polymorphic French Isolates
1	13858	T	A	0	.	1	42/410	Filtered	.	0	.	0	.	1	0/9	intergenic_region	MODIFIER	FGRRES_11606-FGRRES_20000	intergenic_region	n.13858T>A	-	Polymorphic French Isolates
1	13861	T	C	0	.	1	42/411	Filtered	.	0	.	0	.	1	0/9	intergenic_region	MODIFIER	FGRRES_11606-FGRRES_20000	intergenic_region	n.13861T>C	-	Polymorphic French Isolates
1	13868	T	C	Filtered	.	Filtered	.	Filtered	.	0	.	0	.	1	0/9	intergenic_region	MODIFIER	FGRRES_11606-FGRRES_20000	intergenic_region	n.13868T>C	-	Polymorphic French Isolates
1	13886	C	T	0	.	1	42/378	1	0/5	0	.	0	.	0	.	intergenic_region	MODIFIER	FGRRES_11606-FGRRES_20000	intergenic_region	n.13886C>T	-	Polymorphic French Isolates
1	13893	T	C	Filtered	.	1	42/373	Filtered	.	0	.	0	.	NA	.	intergenic_region	MODIFIER	FGRRES_11606-FGRRES_20000	intergenic_region	n.13893T>C	-	Polymorphic French Isolates
1	13898	C	T	1	0/13	Filtered	.	Filtered	.	1	0/23	1	0/5	NA	.	intergenic_region	MODIFIER	FGRRES_11606-FGRRES_20000	intergenic_region	n.13898C>T	-	Polymorphic French Isolates
1	13903	T	C	1	0/13	Filtered	.	NA	.	0	.	0	.	NA	.	intergenic_region	MODIFIER	FGRRES_11606-FGRRES_20000	intergenic_region	n.13903T>C	-	Polymorphic French Isolates
1	13905	T	C	1	0/12	NA	.	NA	.	0	.	0	.	NA	.	intergenic_region	MODIFIER	FGRRES_11606-FGRRES_20000	intergenic_region	n.13905T>C	-	Polymorphic French Isolates
1	13908	A	T	1	0/12	NA	.	NA	.	0	.	0	.	NA	.	intergenic_region	MODIFIER	FGRRES_11606-FGRRES_20000	intergenic_region	n.13908A>T	-	Polymorphic French Isolates
1	13910	T	G,A	1	12	NA	.	NA	.	II	18	Filtered	.	NA	.	intergenic_region	MODIFIER	FGRRES_11606-FGRRES_20000	intergenic_region	n.13910T>G	-	Polymorphic French Isolates
1	13911	A	G	1	0/12	NA	.	NA	.	1	0/19	Filtered	.	NA	.	intergenic_region	MODIFIER	FGRRES_11606-FGRRES_20000	intergenic_region	n.13911A>G	-	Polymorphic French Isolates
1	13920	T	A	0	.	1	42/429	0	.	0	.	0	.	0	.	intergenic_region	MODIFIER	FGRRES_11606-FGRRES_20000	intergenic_region	n.13920T>A	-	Polymorphic French Isolates
1	13924	T	C	1	0/16	0	.	Filtered	.	0	.	0	.	0	.	intergenic_region	MODIFIER	FGRRES_11606-FGRRES_20000	intergenic_region	n.13924T>C	-	Polymorphic French Isolates
1	13938	A	T	0	.	0	.	0	.	1	42/515	Filtered	.	0	.	intergenic_region	MODIFIER	FGRRES_11606-FGRRES_20000	intergenic_region	n.13938A>T	-	Polymorphic French Isolates
1	13952	C	T	0	.	0	.	Filtered	.	0	.	0	.	1	0/20	intergenic_region	MODIFIER	FGRRES_11606-FGRRES_20000	intergenic_region	n.13952C>T	-	Polymorphic French Isolates
1	13955	T	C	0	.	1	42/477	0	.	0	.	0	.	0	.	intergenic_region	MODIFIER	FGRRES_11606-FGRRES_20000	intergenic_region	n.13955T>C	-	Polymorphic French Isolates
1	13965	C	T	1	12/844	1	0/16	1	42/408	1	0/21	1	42/387	Filtered	.	intergenic_region	MODIFIER	FGRRES_11606-FGRRES_20000	intergenic_region	n.13965C>T	-	Polymorphic French Isolates
1	13969	A	G	0	.	1	42/446	0	.	0	.	0	.	0	.	intergenic_region	MODIFIER	FGRRES_11606-FGRRES_20000	intergenic_region	n.13969A>G	-	Polymorphic French Isolates
1	13994	T	C	0	.	1	15/128	Filtered	.	Filtered	.	Filtered	.	Filtered	.	intergenic_region	MODIFIER	FGRRES_11606-FGRRES_20000	intergenic_region	n.13994T>C	-	Polymorphic French Isolates
1	13995	T	C	0	.	1	16/469	1	15/888	Filtered	.	Filtered	.	Filtered	.	intergenic_region	MODIFIER	FGRRES_11606-FGRRES_20000	intergenic_region	n.13995T>C	-	Polymorphic French Isolates
1	13996	T	C	0	.	1	15/128	Filtered	.	Filtered	.	Filtered	.	Filtered	.	intergenic_region	MODIFIER	FGRRES_11606-FGRRES_20000	intergenic_region	n.13996T>C	-	Polymorphic French Isolates
1	14033	T	C	Filtered	.	1	12/175	0	.	Filtered	.	Filtered	.	1	27/851	intergenic_region	MODIFIER	FGRRES_11606-FGRRES_20000	intergenic_region	n.14033T>C	-	Polymorphic French Isolates
1	14040	T	C	0	.	1	42/551	0	.	Filtered	.	Filtered	.	Filtered	.	intergenic_region	MODIFIER	FGRRES_11606-FGRRES_20000	intergenic_region	n.14040T>C	-	Polymorphic French Isolates
1	14047	T	C	0	.	1	11/810	1	20/880	1	23/93	1	19/268	1	23/774	intergenic_region	MODIFIER	FGRRES_11606-FGRRES_20000	intergenic_region	n.14047T>C	-	Polymorphic French Isolates
1	14142	C	T	0	.	Filtered	.	0	.	Filtered	.	Filtered	.	1	0/40	intergenic_region	MODIFIER	FGRRES_11606-FGRRES_20000	intergenic_region	n.14142C>T	-	Polymorphic French Isolates
1	14152	C	T	0	.	1	18/264	1	27/120	Filtered	.	1	14/246	1	16/438	intergenic_region	MODIFIER	FGRRES_11606-FGRRES_20000	intergenic_region	n.14152C>T	-	Polymorphic French Isolates
1	14173	T	C	0	.	0	.	Filtered	.	Filtered	.	0	.	1	22/190	intergenic_region	MODIFIER	FGRRES_11606-FGRRES_20000	intergenic_region	n.14173T>C	-	Polymorphic French Isolates
1	14175	C	T	1	14/336	Filtered	.	0	.	0	.	Filtered	.	0	.	intergenic_region	MODIFIER	FGRRES_11606-FGRRES_20000	intergenic_region	n.14175C>T	-	Polymorphic French Isolates
1	14212	T	C	1	18/050	Filtered	.	1	18/568	Filtered	.	Filtered	.	Filtered	.	intergenic_region	MODIFIER	FGRRES_11606-FGRRES_20000	intergenic_region	n.14212T>C	-	Polymorphic French Isolates
1	14256	T	C	Filtered	.	Filtered	.	Filtered	.	0	.	1	13/667	0	.	intergenic_region	MODIFIER	FGRRES_11606-FGRRES_20000	intergenic_region	n.14256T>C	-	Polymorphic French Isolates
1	14259	T	C	0	.	Filtered	.	1	17/441	1	13/52	Filtered	.	1	12/236	intergenic_region	MODIFIER	FGRRES_11606-FGRRES_20000	intergenic_region	n.14259T>C	-	Polymorphic French Isolates
1	14311	T	C	1	19/511	Filtered	.	0	.	0	.	Filtered	.	0	.	intergenic_region	MODIFIER	FGRRES_11606-FGRRES_20000	intergenic_region	n.14311T>C	-	Polymorphic French Isolates
1	14317	C	T	1	19/845	Filtered	.	Filtered	.	Filtered	.	0	.	0	.	intergenic_region	MODIFIER	FGRRES_11606-FGRRES_20000	intergenic_region	n.14317C>T	-	Polymorphic French Isolates
1	14339	T	C	0	.	1	0/19	1	0/24	1	42/517	1	42/386	1	0/54	intergenic_region	MODIFIER	FGRRES_11606-FGRRES_20000	intergenic_region	n.14339T>C	-	Polymorphic French Isolates
1	14357	G	A	0	.	0	.	1	42/414	Filtered	.	1	42/444	0	.	intergenic_region	MODIFIER	FGRRES_11606-FGRRES_20000	intergenic_region	n.14357G>A	-	Polymorphic French Isolates
1	14358	T	C	1	0/22	NA	.	0	.	0	.	0	.	1	0/58	intergenic_region	MODIFIER	FGRRES_11606-FGRRES_20000	intergenic_region	n.14358T>C	-	Polymorphic French Isolates
1	14363	T	C	1	0/20	0	.	1	0/16	Filtered	.	1	42/417	1	20/821	intergenic_region	MODIFIER	FGRRES_11606-FGRRES_20000	intergenic_region	n.14363T>C	-	Polymorphic French Isolates
1	14367	T	C	1	42/388	0	.	0	.	0	.	0	.	0	.	intergenic_region	MODIFIER	FGRRES_11606-FGRRES_20000	intergenic_region	n.14367T>C	-	Polymorphic French Isolates
1	14368	A	T	1	42/388	0	.	0	.	0	.	0	.	0	.	intergenic_region	MODIFIER	FGRRES_11606-FGRRES_20000	intergenic_region	n.14368A>T	-	Polymorphic French Isolates
1	14371	G	A	0	.	NA	.	0	.	0	.	0	.	1	16/893	intergenic_region	MODIFIER	FGRRES_11606-FGRRES_20000	intergenic_region	n.14371G>A	-	Polymorphic French Isolates
1	14374	G	A	0	.	NA	.	0	.	0	.	0	.	1	18/264	intergenic_region	MODIFIER	FGRRES_11606-FGRRES_20000	intergenic_region	n.14374G>A	-	Polymorphic French Isolates
1	14380	G	A	0	.	NA	.	1	0/15	Filtered	.	1	42/445	1	19/360	intergenic_region	MODIFIER	FGRRES_11606-FGRRES_20000	intergenic_region	n.14380G>A	-	Polymorphic French Isolates
1	14381	G	A	1	42/447	NA	.	1	0/15	Filtered	.	1	42/445	0	.	intergenic_region	MODIFIER	FGRRES_11606-FGRRES_20000	intergenic_region	n.14381G>A	-	Polymorphic French Isolates
1	14419	C	T	1	0/12	NA	.	1	0/10	1	0/6	1	0/11	0	.	intergenic_region	MODIFIER	FGRRES_11606-FGRRES_20000	intergenic_region	n.14419C>T	-	Polymorphic French Isolates
1	14422	A	G	0	.	NA	.	0	.	0	.	0	.	1	28/185	intergenic_region	MODIFIER	FGRRES_11606-FGRRES_20000	intergenic_region	n.14422A>G	-	Polymorphic French Isolates
1	14428	A	G	0	.	NA	.	0	.	0	.	0	.	1	17/958	intergenic_region	MODIFIER	FGRRES_11606-FGRRES_20000	intergenic_region	n.14428A>G	-	Polymorphic French Isolates
1	14430	G	A,T	1	10	NA	.	1	11	Filtered	.	1	10	II	50	intergenic_region	MODIFIER	FGRRES_11606-FGRRES_20000	intergenic_region	n.14430G>A	-	Polymorphic French Isolates
1	14431	G	A	0	.	NA	.	0	.	0	.	0	.	1	17/227	intergenic_region	MODIFIER	FGRRES_11606-FGRRES_20000	intergenic_region	n.14431G>A	-	Polymorphic French Isolates
1	14432	G	A	0	.	NA	.	0	.	0	.	0	.	1	17/564	intergenic_region	MODIFIER	FGRRES_11606-FGRRES_20000	intergenic_region	n.14432G>A	-	Polymorphic French Isolates
1	14437	A	G	0	.	NA	.	1	0/13	0	.	1	0/8	1	19/756	intergenic_region	MODIFIER	FGRRES_11606-FGRRES_20000	intergenic_region	n.14437A>G	-	Polymorphic French Isolates
1	14447	T	A	0	.	NA	.	0	.	0	.	0	.	1	32/540	intergenic_region	MODIFIER	FGRRES_11606-FGRRES_20000	intergenic_region	n.14447T>A	-	Polymorphic French Isolates
1	14456	T	C	0	.	0	.	0	.	0	.	0	.	1	0/103	intergenic_region	MODIFIER	FGRRES_11606-FGRRES_20000	intergenic_region	n.14456T>C	-	Polymorphic French Isolates
1	14463	A	T	0	.	0	.	0	.	0	.	0	.	1	1/109	intergenic_region	MODIFIER	FGRRES_11606-FGRRES_20000	intergenic_region	n.14463A>T	-	Polymorphic French Isolates
1	14472	T	C	0	.	Filtered	.	0	.	Filtered	.	0	.	1	1/121	intergenic_region	MODIFIER	FGRRES_11606-FGRRES_20000	intergenic_region	n.14472T>C	-	Polymorphic French Isolates
1	14485	C	A	NA	.	NA	.	1	0/10	0	.	Filtered	.	0	.	intergenic_region	MODIFIER	FGRRES_11606-FGRRES_20000	intergenic_region	n.14485C>A	-	Polymorphic French Isolates
1	14503	A	G	NA	.	NA	.	0	.	NA	.	0	.	1	0/91	intergenic_region	MODIFIER	FGRRES_11606-FGRRES_20000	intergenic_region	n.14503A>G	-	Polymorphic French Isolates
1	14504	G	A	NA	.	NA	.	1	0/8	NA	.	1	0/9	0	.	intergenic_region	MODIFIER	FGRRES_11606-FGRRES_20000	intergenic_region	n.14504G>A	-	Polymorphic French Isolates
1	14506	C	T	NA	.	NA	.	0	.	NA	.	0	.	1	0/89	intergenic_region	MODIFIER	FGRRES_11606-FGRRES_20000	intergenic_region	n.14506C>T	-	Polymorphic French Isolates
1	14516	T	C	NA	.	NA	.	1	0/6	NA	.	1	0/7	0	.	intergenic_region	MODIFIER	FGRRES_11606-FGRRES_20000	intergenic_region	n.14516T>C	-	Polymorphic French Isolates
1	14522	C	T	NA	.	NA	.	1	0/5	NA	.	1	0/6	1	0/75	intergenic_region	MODIFIER	FGRRES_11606-FGRRES_20000	intergenic_region	n.14522C>T	-	Polymorphic French Isolates
1	14535	G	A	NA	.	NA	.	NA	.	NA	.	Filtered	.	1	0/7	intergenic_region	MODIFIER	FGRRES_11606-FGRRES_20000	intergenic_region	n.14535G>A	-	Polymorphic French Isolates
1	14615	C	T	0	.	Filtered	.	0	.	1	0/14	NA	.	NA	.	intergenic_region	MODIFIER	FGRRES_11606-FGRRES_20000	intergenic_region	n.14615C>T	-	Polymorphic French Isolates
1	14618	A	G	0	.	Filtered	.	0	.	1	0/14	NA	.	NA	.	intergenic_region	MODIFIER	FGRRES_11606-FGRRES_20000	intergenic_region	n.14618A>G	-	Polymorphic French Isolates
1	14620	A	G	0	.	Filtered	.	0	.	1	0/14	NA	.	NA	.	intergenic_region	MODIFIER	FGRRES_11606-FGRRES_20000	intergenic_region	n.14620A>G	-	Polymorphic French Isolates
1	14628	A	G	0	.	Filtered	.	0	.	1	0/14	NA	.	NA	.	intergenic_region	MODIFIER	FGRRES_11606-FGRRES_20000	intergenic_region	n.14628A>G	-	Polymorphic French Isolates
1	14642	T	C	0	.	Filtered	.	0	.	1	0/10	NA	.	0	.	intergenic_region	MODIFIER	FGRRES_11606-FGRRES_20000	intergenic_region	n.14642T>C	-	Polymorphic French Isolates
1	14675	G	A	0	.	NA	.	1	0/11	NA	.	NA	.	NA	.	intergenic_region	MODIFIER	FGRRES_11606-FGRRES_20000	intergenic_region	n.14675G>A	-	Polymorphic French Isolates
1	14681	C	T	Filtered	.	NA	.	1	0/11	NA	.	NA	.	NA	.	intergenic_region	MODIFIER	FGRRES_11606-FGRRES_20000	intergenic_region	n.14681C>T	-	Polymorphic French Isolates
1	14712	C	T	0	.	NA	.	1	0/9	NA	.	1	0/5	NA	.	intergenic_region	MODIFIER	FGRRES_11606-FGRRES_20000	intergenic_region	n.14712C>T	-	Polymorphic French Isolates
1	14744	C	T	NA	.	NA	.	1	0/9	NA	.	1	0/7	NA	.	intergenic_region	MODIFIER	FGRRES_11606-FGRRES_20000	intergenic_region	n.14744C>T	-	Polymorphic French Isolates
1	14775	C	T	NA	.	NA	.	1	0/12	NA	.	1	0/9	0	.	intergenic_region	MODIFIER	FGRRES_11606-FGRRES_20000	intergenic_region	n.14775C>T	-	Polymorphic French Isolates
1	14780	G	A	NA	.	NA	.	1	0/13	NA	.	1	0/9	0	.	intergenic_region	MODIFIER	FGRRES_11606-FGRRES_20000	intergenic_region	n.14780G>A	-	Polymorphic French Isolates
1	14791	T	C	NA	.	NA	.	1	42/381	0	.	0	.	NA	.	intergenic_region	MODIFIER	FGRRES_11606-FGRRES_20000	intergenic_region	n.14791T>C	-	Polymorphic French Isolates
1	15393	A	G	NA	.	1	42/489	NA	.	NA	.	0	.	NA	.	intergenic_region	MODIFIER	FGRRES_11606-FGRRES_20000	intergenic_region	n.15393A>G	-	Polymorphic French Isolates
1	15394	T	C	NA	.	1	42/489	NA	.	NA	.	0	.	NA	.	intergenic_region	MODIFIER	FGRRES_11606-FGRRES_20000	intergenic_region	n.15394T>C	-	Polymorphic French Isolates
1	15408	A	G	NA	.	1	15/738	NA	.	0	.	0	.	NA	.	intergenic_region	MODIFIER	FGRRES_11606-FGRRES_20000	intergenic_region	n.15408A>G	-	Polymorphic French Isolates
1	15421	T	C	NA	.	1	16/497	NA	.	0	.	0	.	0	.	intergenic_region	MODIFIER	FGRRES_11606-FGRRES_20000	intergenic_region	n.15421T>C	-	Polymorphic French Isolates
1	15423	A	G	NA	.	1	17/288	NA	.	Filtered	.	Filtered	.	0	.	intergenic_region	MODIFIER	FGRRES_11606-FGRRES_20000	intergenic_region	n.15423A>G	-	Polymorphic French Isolates
1	15444	T	C	NA	.	1	25/294	NA	.	1	0/19	0	.	1	0/21	intergenic_region	MODIFIER	FGRRES_11606-FGRRES_20000	intergenic_region	n.15444T>C	-	Polymorphic French Isolates
1	15470	G	A	NA	.	0	.	NA	.	1	0/25	0	.	1	0/26	intergenic_region	MODIFIER	FGRRES_11606-FGRRES_20000	intergenic_region	n.15470G>A	-	Polymorphic French Isolates
1	15476	A	G	0	.	1	14/78	NA	.	0	.	0	.	0	.	intergenic_region	MODIFIER	FGRRES_11606-FGRRES_20000	intergenic_region	n.15476A>G	-	Polymorphic French Isolates
1	15482	A	G	0	.	1	14/82	NA	.	0	.	0	.	0	.	intergenic_region	MODIFIER	FGRRES_11606-FGRRES_20000	intergenic_region	n.15482A>G	-	Polymorphic French Isolates
1	15498	T	C	NA	.	1	14/81	NA	.	0	.	0	.	0	.	intergenic_region	MODIFIER	FGRRES_11606-FGRRES_20000	intergenic_region	n.15498T>C	-	Polymorphic French Isolates
1	15503	A	G	NA	.	1	13/81	NA	.	0	.	0	.	0	.	intergenic_region	MODIFIER	FGRRES_11606-FGRRES_20000	intergenic_region	n.15503A>G	-	Polymorphic French Isolates
1	15509	A	G	NA	.	1	13/79	NA	.	0	.	0	.	0	.	intergenic_region	MODIFIER	FGRRES_11606-FGRRES_20000	intergenic_region	n.15509A>G	-	Polymorphic French Isolates
1	15586	G	A	NA	.	0	.	0	.	Filtered	.	1	0/10	Filtered	.	intergenic_region	MODIFIER	FGRRES_11606-FGRRES_20000	intergenic_region	n.15586G>A	-	Polymorphic French Isolates
1	15835	C	A	NA	.	NA	.	NA	.	NA	.	Filtered	.	1	0/13	intergenic_region	MODIFIER	FGRRES_11606-FGRRES_20000	intergenic_region	n.15835C>A	-	Polymorphic French Isolates
1	15959	A	ATT	NA	.	1	0/6	NA	.	NA	.	NA	.	NA	.	intergenic_region	MODIFIER	FGRRES_11606-FGRRES_20000	intergenic_region	n.15959_15960insTT	-	Polymorphic French Isolates
1	15975	A	T	NA	.	1	42/412	NA	.	0	.	Filtered	.	1	42/444	intergenic_region	MODIFIER	FGRRES_11606-FGRRES_20000	intergenic_region	n.15975A>T	-	Polymorphic French Isolates
1	15999	A	G	NA	.	Filtered	.	NA	.	1	0/11	Filtered	.	0	.	intergenic_region	MODIFIER	FGRRES_11606-FGRRES_20000	intergenic_region	n.15999A>G	-	Polymorphic French Isolates
1	16082	A	G	1	42/375	1	0/8	Filtered	.	1	0/15	Filtered	.	NA	.	intergenic_region	MODIFIER	FGRRES_11606-FGRRES_20000	intergenic_region	n.16082A>G	-	Polymorphic French Isolates
1	16086	C	T	1	0/7	1	0/8	Filtered	.	1	0/14	Filtered	.	NA	.	intergenic_region	MODIFIER	FGRRES_11606-FGRRES_20000	intergenic_region	n.16086C>T	-	Polymorphic French Isolates
1	16137	A	G	1	42/375	Filtered	.	1	42/373	0	.	NA	.	Filtered	.	intergenic_region	MODIFIER	FGRRES_11606-FGRRES_20000	intergenic_region	n.16137A>G	-	Polymorphic French Isolates
1	16139	A	G	1	0/6	Filtered	.	Filtered	.	0	.	NA	.	Filtered	.	intergenic_region	MODIFIER	FGRRES_11606-FGRRES_20000	intergenic_region	n.16139A>G	-	Polymorphic French Isolates
1	16146	A	G	1	0/15	1	42/415	1	0/7	Filtered	.	NA	.	1	42/409	intergenic_region	MODIFIER	FGRRES_11606-FGRRES_20000	intergenic_region	n.16146A>G	-	Polymorphic French Isolates
1	16156	A	G	1	0/18	1	0/15	1	0/7	1	0/6	Filtered	.	0	.	intergenic_region	MODIFIER	FGRRES_11606-FGRRES_20000	intergenic_region	n.16156A>G	-	Polymorphic French Isolates
1	16159	T	G	1	42/418	1	0/15	1	0/7	1	0/6	0	.	Filtered	.	intergenic_region	MODIFIER	FGRRES_11606-FGRRES_20000	intergenic_region	n.16159T>G	-	Polymorphic French Isolates
1	16160	A	G	1	42/418	1	0/15	1	0/7	1	0/6	0	.	Filtered	.	intergenic_region	MODIFIER	FGRRES_11606-FGRRES_20000	intergenic_region	n.16160A>G	-	Polymorphic French Isolates
1	16172	C	A	1	42/387	1	0/36	1	0/17	Filtered	.	Filtered	.	1	0/17	intergenic_region	MODIFIER	FGRRES_11606-FGRRES_20000	intergenic_region	n.16172C>A	-	Polymorphic French Isolates
1	16174	T	C	1	42/447	1	0/36	1	0/17	Filtered	.	Filtered	.	Filtered	.	intergenic_region	MODIFIER	FGRRES_11606-FGRRES_20000	intergenic_region	n.16174T>C	-	Polymorphic French Isolates
1	16186	T	C	1	0/15	Filtered	.	Filtered	.	Filtered	.	Filtered	.	Filtered	.	intergenic_region	MODIFIER	FGRRES_11606-FGRRES_20000	intergenic_region	n.16186T>C	-	Polymorphic French Isolates
1	16188	T	A	1	0/15	Filtered	.	1	0/23	Filtered	.	Filtered	.	Filtered	.	intergenic_region	MODIFIER	FGRRES_11606-FGRRES_20000	intergenic_region	n.16188T>A	-	Polymorphic French Isolates
1	16193	G	T	1	0/15	1	18/629	1	0/24	Filtered	.	Filtered	.	Filtered	.	intergenic_region	MODIFIER	FGRRES_11606-FGRRES_20000	intergenic_region	n.16193G>T	-	Polymorphic French Isolates
1	16202	A	C	1	0/15	Filtered	.	0	.	0	.	Filtered	.	Filtered	.	intergenic_region	MODIFIER	FGRRES_11606-FGRRES_20000	intergenic_region	n.16202A>C	-	Polymorphic French Isolates
1	16234	A	G	0	.	Filtered	.	1	42/374	1	0/18	1	0/11	0	.	intergenic_region	MODIFIER	FGRRES_11606-FGRRES_20000	intergenic_region	n.16234A>G	-	Polymorphic French Isolates
1	16241	A	C	NA	.	NA	.	0	.	1	0/17	Filtered	.	0	.	intergenic_region	MODIFIER	FGRRES_11606-FGRRES_20000	intergenic_region	n.16241A>C	-	Polymorphic French Isolates
1	16242	A	T	NA	.	NA	.	Filtered	.	1	42/385	Filtered	.	Filtered	.	intergenic_region	MODIFIER	FGRRES_11606-FGRRES_20000	intergenic_region	n.16242A>T	-	Polymorphic French Isolates
1	16245	C	T	NA	.	NA	.	Filtered	.	1	0/17	Filtered	.	1	42/377	intergenic_region	MODIFIER	FGRRES_11606-FGRRES_20000	intergenic_region	n.16245C>T	-	Polymorphic French Isolates
1	16268	T	C	0	.	NA	.	1	0/7	1	42/381	1	42/376	0	.	intergenic_region	MODIFIER	FGRRES_11606-FGRRES_20000	intergenic_region	n.16268T>C	-	Polymorphic French Isolates
1	16270	A	T	1	0/10	NA	.	1	0/7	1	0/13	1	42/376	0	.	intergenic_region	MODIFIER	FGRRES_11606-FGRRES_20000	intergenic_region	n.16270A>T	-	Polymorphic French Isolates
1	16294	G	T	NA	.	NA	.	NA	.	0	.	0	.	1	0/12	intergenic_region	MODIFIER	FGRRES_11606-FGRRES_20000	intergenic_region	n.16294G>T	-	Polymorphic French Isolates
1	16296	C	T	NA	.	NA	.	NA	.	0	.	0	.	1	0/12	intergenic_region	MODIFIER	FGRRES_11606-FGRRES_20000	intergenic_region	n.16296C>T	-	Polymorphic French Isolates
1	16301	T	C	NA	.	NA	.	NA	.	0	.	0	.	1	0/12	intergenic_region	MODIFIER	FGRRES_11606-FGRRES_20000	intergenic_region	n.16301T>C	-	Polymorphic French Isolates
1	16310	T	A	0	.	NA	.	NA	.	0	.	0	.	1	42/381	intergenic_region	MODIFIER	FGRRES_11606-FGRRES_20000	intergenic_region	n.16310T>A	-	Polymorphic French Isolates
1	16313	T	C	0	.	NA	.	NA	.	1	0/26	Filtered	.	0	.	intergenic_region	MODIFIER	FGRRES_11606-FGRRES_20000	intergenic_region	n.16313T>C	-	Polymorphic French Isolates
1	16323	A	T	NA	.	NA	.	NA	.	1	0/29	1	0/7	NA	.	intergenic_region	MODIFIER	FGRRES_11606-FGRRES_20000	intergenic_region	n.16323A>T	-	Polymorphic French Isolates
1	16340	T	C	NA	.	NA	.	NA	.	1	0/29	1	0/7	NA	.	intergenic_region	MODIFIER	FGRRES_11606-FGRRES_20000	intergenic_region	n.16340T>C	-	Polymorphic French Isolates
1	16356	T	C	NA	.	NA	.	NA	.	1	0/29	1	0/7	NA	.	intergenic_region	MODIFIER	FGRRES_11606-FGRRES_20000	intergenic_region	n.16356T>C	-	Polymorphic French Isolates
1	16359	T	C	NA	.	NA	.	NA	.	1	0/28	1	0/7	NA	.	intergenic_region	MODIFIER	FGRRES_11606-FGRRES_20000	intergenic_region	n.16359T>C	-	Polymorphic French Isolates
1	16374	C	T	NA	.	NA	.	NA	.	1	42/392	1	0/6	NA	.	intergenic_region	MODIFIER	FGRRES_11606-FGRRES_20000	intergenic_region	n.16374C>T	-	Polymorphic French Isolates
1	16538	A	T	0	.	1	0/15	NA	.	NA	.	NA	.	NA	.	intergenic_region	MODIFIER	FGRRES_11606-FGRRES_20000	intergenic_region	n.16538A>T	-	Polymorphic French Isolates
1	16825	T	C	NA	.	NA	.	NA	.	NA	.	NA	.	1	0/24	intergenic_region	MODIFIER	FGRRES_11606-FGRRES_20000	intergenic_region	n.16825T>C	-	Polymorphic French Isolates
1	16827	A	T	NA	.	NA	.	NA	.	NA	.	NA	.	1	0/24	intergenic_region	MODIFIER	FGRRES_11606-FGRRES_20000	intergenic_region	n.16827A>T	-	Polymorphic French Isolates
1	16834	A	G	0	.	NA	.	NA	.	NA	.	NA	.	1	0/25	intergenic_region	MODIFIER	FGRRES_11606-FGRRES_20000	intergenic_region	n.16834A>G	-	Polymorphic French Isolates
1	16836	A	G	0	.	NA	.	NA	.	NA	.	NA	.	1	0/25	intergenic_region	MODIFIER	FGRRES_11606-FGRRES_20000	intergenic_region	n.16836A>G	-	Polymorphic French Isolates
1	16894	T	G	1	0/9	NA	.	NA	.	0	.	Filtered	.	0	.	intergenic_region	MODIFIER	FGRRES_11606-FGRRES_20000	intergenic_region	n.16894T>G	-	Polymorphic French Isolates
1	16991	C	T	0	.	NA	.	1	0/27	1	0/28	NA	.	NA	.	intergenic_region	MODIFIER	FGRRES_11606-FGRRES_20000	intergenic_region	n.16991C>T	-	Polymorphic French Isolates
1	17057	A	C,T	0	.	Filtered	.	Filtered	.	Filtered	.	1	31	II	8	intergenic_region	MODIFIER	FGRRES_11606-FGRRES_20000	intergenic_region	n.17057A>C	-	Polymorphic French Isolates
1	17062	T	C	0	.	0	.	0	.	0	.	1	42/580	0	.	intergenic_region	MODIFIER	FGRRES_11606-FGRRES_20000	intergenic_region	n.17062T>C	-	Polymorphic French Isolates
1	17079	C	A	0	.	0	.	0	.	Filtered	.	0	.	1	0/8	intergenic_region	MODIFIER	FGRRES_11606-FGRRES_20000	intergenic_region	n.17079C>A	-	Polymorphic French Isolates
1	17102	C	G	NA	.	Filtered	.	Filtered	.	Filtered	.	Filtered	.	1	0/8	intergenic_region	MODIFIER	FGRRES_11606-FGRRES_20000	intergenic_region	n.17102C>G	-	Polymorphic French Isolates
1	17176	T	C	1	0/23	0	.	1	17/899	1	1/139	1	0/71	NA	.	intergenic_region	MODIFIER	FGRRES_11606-FGRRES_20000	intergenic_region	n.17176T>C	-	Polymorphic French Isolates
1	17215	A	G	0	.	1	0/58	0	.	0	.	0	.	NA	.	intergenic_region	MODIFIER	FGRRES_11606-FGRRES_20000	intergenic_region	n.17215A>G	-	Polymorphic French Isolates
1	17216	T	C	0	.	1	0/54	0	.	0	.	0	.	NA	.	intergenic_region	MODIFIER	FGRRES_11606-FGRRES_20000	intergenic_region	n.17216T>C	-	Polymorphic French Isolates
1	17222	C	T	0	.	0	.	1	42/483	Filtered	.	0	.	NA	.	intergenic_region	MODIFIER	FGRRES_11606-FGRRES_20000	intergenic_region	n.17222C>T	-	Polymorphic French Isolates
1	17237	T	C	1	0/9	Filtered	.	1	12/420	1	42/392	1	0/17	1	0/12	intergenic_region	MODIFIER	FGRRES_11606-FGRRES_20000	intergenic_region	n.17237T>C	-	Polymorphic French Isolates
1	17251	G	A	1	0/14	1	0/97	1	0/56	1	0/41	1	42/479	1	0/35	intergenic_region	MODIFIER	FGRRES_11606-FGRRES_20000	intergenic_region	n.17251G>A	-	Common Block Diversity
1	17253	C	T	1	0/14	1	0/102	1	0/60	1	0/48	1	0/25	1	0/39	intergenic_region	MODIFIER	FGRRES_11606-FGRRES_20000	intergenic_region	n.17253C>T	-	Common Block Diversity
1	17265	T	C	1	42/419	0	.	1	31/868	1	14/156	1	13/67	1	17/899	intergenic_region	MODIFIER	FGRRES_11606-FGRRES_20000	intergenic_region	n.17265T>C	-	Polymorphic French Isolates
1	17267	A	T	1	0/21	1	0/139	Filtered	.	1	0/149	Filtered	.	Filtered	.	intergenic_region	MODIFIER	FGRRES_11606-FGRRES_20000	intergenic_region	n.17267A>T	-	Polymorphic French Isolates
1	17277	T	A	1	0/22	1	0/164	1	0/105	1	12/193	1	0/96	1	0/63	intergenic_region	MODIFIER	FGRRES_11606-FGRRES_20000	intergenic_region	n.17277T>A	-	Common Block Diversity
1	17280	C	G,A	1	25	1	171	0	.	II	219	Filtered	.	Filtered	.	intergenic_region	MODIFIER	FGRRES_11606-FGRRES_20000	intergenic_region	n.17280C>G	-	Polymorphic French Isolates
1	17289	T	C	1	13/881	0	.	Filtered	.	Filtered	.	Filtered	.	1	21/165	intergenic_region	MODIFIER	FGRRES_11606-FGRRES_20000	intergenic_region	n.17289T>C	-	Polymorphic French Isolates
1	17374	A	G	1	0/51	1	0/249	1	0/170	1	2/217	1	1/167	1	30/220	intergenic_region	MODIFIER	FGRRES_11606-FGRRES_20000	intergenic_region	n.17374A>G	-	Common Block Diversity
1	17392	G	A	NA	.	1	0/22	1	0/5	1	0/10	Filtered	.	NA	.	intergenic_region	MODIFIER	FGRRES_11606-FGRRES_20000	intergenic_region	n.17392G>A	-	Polymorphic French Isolates
1	17430	T	A	1	0/87	1	1/222	1	0/142	1	1/247	1	0/96	1	0/160	intergenic_region	MODIFIER	FGRRES_11606-FGRRES_20000	intergenic_region	n.17430T>A	-	Common Block Diversity
1	17442	G	A	1	0/95	1	30/220	1	0/151	1	0/231	1	16/85	1	0/169	intergenic_region	MODIFIER	FGRRES_11606-FGRRES_20000	intergenic_region	n.17442G>A	-	Common Block Diversity
1	17451	T	A	1	0/84	1	42/170	1	0/134	1	0/184	1	0/56	1	0/127	intergenic_region	MODIFIER	FGRRES_11606-FGRRES_20000	intergenic_region	n.17451T>A	-	Common Block Diversity
1	17457	T	C	0	.	0	.	Filtered	.	1	16/112	Filtered	.	1	0/48	intergenic_region	MODIFIER	FGRRES_11606-FGRRES_20000	intergenic_region	n.17457T>C	-	Polymorphic French Isolates
1	17458	A	T	1	0/68	0	.	1	0/80	1	1/127	1	0/46	1	0/48	intergenic_region	MODIFIER	FGRRES_11606-FGRRES_20000	intergenic_region	n.17458A>T	-	Polymorphic French Isolates
1	17461	A	T,C	1	70	0	.	II	85	Filtered	.	Filtered	.	1	51	intergenic_region	MODIFIER	FGRRES_11606-FGRRES_20000	intergenic_region	n.17461A>T	-	Polymorphic French Isolates
1	17486	A	G	Filtered	.	0	.	0	.	0	.	0	.	1	0/7	intergenic_region	MODIFIER	FGRRES_11606-FGRRES_20000	intergenic_region	n.17486A>G	-	Polymorphic French Isolates
1	17494	T	A	0	.	1	17/82	0	.	0	.	0	.	NA	.	intergenic_region	MODIFIER	FGRRES_11606-FGRRES_20000	intergenic_region	n.17494T>A	-	Polymorphic French Isolates
1	17501	C	T	1	0/19	1	30/225	NA	.	NA	.	NA	.	NA	.	intergenic_region	MODIFIER	FGRRES_11606-FGRRES_20000	intergenic_region	n.17501C>T	-	Polymorphic French Isolates
1	17502	T	A	1	0/19	0	.	NA	.	NA	.	NA	.	NA	.	intergenic_region	MODIFIER	FGRRES_11606-FGRRES_20000	intergenic_region	n.17502T>A	-	Polymorphic French Isolates
1	17507	T	C	1	0/19	0	.	NA	.	NA	.	NA	.	NA	.	intergenic_region	MODIFIER	FGRRES_11606-FGRRES_20000	intergenic_region	n.17507T>C	-	Polymorphic French Isolates
1	17511	C	T	1	0/19	0	.	NA	.	NA	.	NA	.	NA	.	intergenic_region	MODIFIER	FGRRES_11606-FGRRES_20000	intergenic_region	n.17511C>T	-	Polymorphic French Isolates
1	17512	T	A	1	0/19	0	.	NA	.	NA	.	Filtered	.	NA	.	intergenic_region	MODIFIER	FGRRES_11606-FGRRES_20000	intergenic_region	n.17512T>A	-	Polymorphic French Isolates
1	17533	A	T	0	.	1	20/486	NA	.	NA	.	0	.	NA	.	intergenic_region	MODIFIER	FGRRES_11606-FGRRES_20000	intergenic_region	n.17533A>T	-	Polymorphic French Isolates
1	17534	G	A	NA	.	1	19/725	NA	.	NA	.	0	.	NA	.	intergenic_region	MODIFIER	FGRRES_11606-FGRRES_20000	intergenic_region	n.17534G>A	-	Polymorphic French Isolates
1	17535	G	A	NA	.	1	19/725	NA	.	NA	.	0	.	NA	.	intergenic_region	MODIFIER	FGRRES_11606-FGRRES_20000	intergenic_region	n.17535G>A	-	Polymorphic French Isolates
1	17538	T	C	NA	.	1	0/54	NA	.	NA	.	NA	.	NA	.	intergenic_region	MODIFIER	FGRRES_11606-FGRRES_20000	intergenic_region	n.17538T>C	-	Polymorphic French Isolates
1	17552	C	T	NA	.	1	0/88	NA	.	NA	.	NA	.	NA	.	intergenic_region	MODIFIER	FGRRES_11606-FGRRES_20000	intergenic_region	n.17552C>T	-	Polymorphic French Isolates
1	17574	T	C	Filtered	.	0	.	1	0/8	1	0/25	Filtered	.	Filtered	.	intergenic_region	MODIFIER	FGRRES_11606-FGRRES_20000	intergenic_region	n.17574T>C	-	Polymorphic French Isolates
1	17594	T	A	0	.	1	19/694	NA	.	0	.	0	.	0	.	intergenic_region	MODIFIER	FGRRES_11606-FGRRES_20000	intergenic_region	n.17594T>A	-	Polymorphic French Isolates
1	17595	A	C	NA	.	0	.	NA	.	1	0/15	1	0/5	1	0/10	intergenic_region	MODIFIER	FGRRES_11606-FGRRES_20000	intergenic_region	n.17595A>C	-	Polymorphic French Isolates
1	17596	G	A	NA	.	1	19/845	NA	.	0	.	0	.	0	.	intergenic_region	MODIFIER	FGRRES_11606-FGRRES_20000	intergenic_region	n.17596G>A	-	Polymorphic French Isolates
1	17597	A	C	NA	.	1	19/511	NA	.	0	.	0	.	0	.	intergenic_region	MODIFIER	FGRRES_11606-FGRRES_20000	intergenic_region	n.17597A>C	-	Polymorphic French Isolates
1	17605	G	T	NA	.	1	0/53	NA	.	NA	.	NA	.	NA	.	intergenic_region	MODIFIER	FGRRES_11606-FGRRES_20000	intergenic_region	n.17605G>T	-	Polymorphic French Isolates
1	17617	A	T	NA	.	1	0/16	NA	.	NA	.	NA	.	NA	.	intergenic_region	MODIFIER	FGRRES_11606-FGRRES_20000	intergenic_region	n.17617A>T	-	Polymorphic French Isolates
1	17618	G	A	NA	.	1	0/16	NA	.	NA	.	NA	.	NA	.	intergenic_region	MODIFIER	FGRRES_11606-FGRRES_20000	intergenic_region	n.17618G>A	-	Polymorphic French Isolates
1	17620	G	A	NA	.	1	0/16	NA	.	NA	.	NA	.	NA	.	intergenic_region	MODIFIER	FGRRES_11606-FGRRES_20000	intergenic_region	n.17620G>A	-	Polymorphic French Isolates
1	17622	A	T	NA	.	1	0/16	NA	.	NA	.	NA	.	NA	.	intergenic_region	MODIFIER	FGRRES_11606-FGRRES_20000	intergenic_region	n.17622A>T	-	Polymorphic French Isolates
1	17628	C	A	NA	.	1	0/16	NA	.	NA	.	NA	.	NA	.	intergenic_region	MODIFIER	FGRRES_11606-FGRRES_20000	intergenic_region	n.17628C>A	-	Polymorphic French Isolates
1	17629	C	T	NA	.	1	0/16	NA	.	NA	.	NA	.	NA	.	intergenic_region	MODIFIER	FGRRES_11606-FGRRES_20000	intergenic_region	n.17629C>T	-	Polymorphic French Isolates
1	17632	G	A	NA	.	1	0/16	NA	.	NA	.	NA	.	NA	.	intergenic_region	MODIFIER	FGRRES_11606-FGRRES_20000	intergenic_region	n.17632G>A	-	Polymorphic French Isolates
1	17660	T	C	NA	.	1	42/391	NA	.	NA	.	NA	.	NA	.	intergenic_region	MODIFIER	FGRRES_11606-FGRRES_20000	intergenic_region	n.17660T>C	-	Polymorphic French Isolates
1	17663	C	T	NA	.	1	0/22	NA	.	NA	.	NA	.	NA	.	intergenic_region	MODIFIER	FGRRES_11606-FGRRES_20000	intergenic_region	n.17663C>T	-	Polymorphic French Isolates
1	17670	A	T	NA	.	1	0/22	NA	.	NA	.	NA	.	NA	.	intergenic_region	MODIFIER	FGRRES_11606-FGRRES_20000	intergenic_region	n.17670A>T	-	Polymorphic French Isolates
1	17671	G	A	NA	.	1	0/22	NA	.	NA	.	NA	.	NA	.	intergenic_region	MODIFIER	FGRRES_11606-FGRRES_20000	intergenic_region	n.17671G>A	-	Polymorphic French Isolates
1	17674	A	T	NA	.	1	0/22	NA	.	NA	.	NA	.	NA	.	intergenic_region	MODIFIER	FGRRES_11606-FGRRES_20000	intergenic_region	n.17674A>T	-	Polymorphic French Isolates
1	17695	G	C	NA	.	1	0/19	NA	.	NA	.	NA	.	NA	.	intergenic_region	MODIFIER	FGRRES_11606-FGRRES_20000	intergenic_region	n.17695G>C	-	Polymorphic French Isolates
1	17696	C	T	NA	.	1	0/19	NA	.	NA	.	NA	.	NA	.	intergenic_region	MODIFIER	FGRRES_11606-FGRRES_20000	intergenic_region	n.17696C>T	-	Polymorphic French Isolates
1	17805	C	T	NA	.	0	.	NA	.	1	14/246	1	42/386	Filtered	.	intergenic_region	MODIFIER	FGRRES_11606-FGRRES_20000	intergenic_region	n.17805C>T	-	Polymorphic French Isolates
1	17830	A	G	NA	.	0	.	NA	.	1	42/518	1	0/18	0	.	intergenic_region	MODIFIER	FGRRES_11606-FGRRES_20000	intergenic_region	n.17830A>G	-	Polymorphic French Isolates
1	17901	A	G	NA	.	Filtered	.	1	0/39	1	16/193	1	42/412	0	.	intergenic_region	MODIFIER	FGRRES_11606-FGRRES_20000	intergenic_region	n.17901A>G	-	Polymorphic French Isolates
1	17910	A	G	0	.	Filtered	.	1	0/42	1	15/432	1	42/414	0	.	intergenic_region	MODIFIER	FGRRES_11606-FGRRES_20000	intergenic_region	n.17910A>G	-	Polymorphic French Isolates
1	17915	A	G	0	.	Filtered	.	1	0/47	1	17/930	1	42/415	0	.	intergenic_region	MODIFIER	FGRRES_11606-FGRRES_20000	intergenic_region	n.17915A>G	-	Polymorphic French Isolates
1	17919	A	G	Filtered	.	0	.	0	.	0	.	0	.	1	0/10	intergenic_region	MODIFIER	FGRRES_11606-FGRRES_20000	intergenic_region	n.17919A>G	-	Polymorphic French Isolates
1	17926	A	G	0	.	Filtered	.	1	0/46	1	0/51	1	42/417	NA	.	intergenic_region	MODIFIER	FGRRES_11606-FGRRES_20000	intergenic_region	n.17926A>G	-	Polymorphic French Isolates
1	17927	G	C	Filtered	.	Filtered	.	1	0/46	1	0/51	1	42/417	NA	.	intergenic_region	MODIFIER	FGRRES_11606-FGRRES_20000	intergenic_region	n.17927G>C	-	Polymorphic French Isolates
1	17940	C	G	0	.	Filtered	.	1	0/45	1	17/958	1	42/417	NA	.	intergenic_region	MODIFIER	FGRRES_11606-FGRRES_20000	intergenic_region	n.17940C>G	-	Polymorphic French Isolates
1	17949	T	A	1	0/11	Filtered	.	1	0/60	1	31/990	1	13/547	NA	.	intergenic_region	MODIFIER	FGRRES_11606-FGRRES_20000	intergenic_region	n.17949T>A	-	Polymorphic French Isolates
1	17967	T	A	1	42/412	0	.	0	.	Filtered	.	Filtered	.	NA	.	intergenic_region	MODIFIER	FGRRES_11606-FGRRES_20000	intergenic_region	n.17967T>A	-	Polymorphic French Isolates
1	17973	T	C,G	1	16	II	36	0	.	Filtered	.	Filtered	.	1	5	intergenic_region	MODIFIER	FGRRES_11606-FGRRES_20000	intergenic_region	n.17973T>C	-	Polymorphic French Isolates
1	17985	C	G,A	1	15	0	.	0	.	Filtered	.	1	35	II	6	intergenic_region	MODIFIER	FGRRES_11606-FGRRES_20000	intergenic_region	n.17985C>G	-	Polymorphic French Isolates
1	18001	C	T	1	42/442	Filtered	.	0	.	0	.	0	.	0	.	intergenic_region	MODIFIER	FGRRES_11606-FGRRES_20000	intergenic_region	n.18001C>T	-	Polymorphic French Isolates
1	18007	T	A	1	0/15	0	.	1	0/27	1	0/69	1	0/22	Filtered	.	intergenic_region	MODIFIER	FGRRES_11606-FGRRES_20000	intergenic_region	n.18007T>A	-	Polymorphic French Isolates
1	18008	A	G	0	.	0	.	1	42/424	1	0/69	1	42/390	0	.	intergenic_region	MODIFIER	FGRRES_11606-FGRRES_20000	intergenic_region	n.18008A>G	-	Polymorphic French Isolates
1	18023	T	C	1	42/444	0	.	Filtered	.	Filtered	.	Filtered	.	1	0/26	intergenic_region	MODIFIER	FGRRES_11606-FGRRES_20000	intergenic_region	n.18023T>C	-	Polymorphic French Isolates
1	18031	C	T	1	0/13	0	.	1	0/6	1	0/17	NA	.	0	.	intergenic_region	MODIFIER	FGRRES_11606-FGRRES_20000	intergenic_region	n.18031C>T	-	Polymorphic French Isolates
1	18039	A	G	0	.	1	42/484	Filtered	.	0	.	Filtered	.	0	.	intergenic_region	MODIFIER	FGRRES_11606-FGRRES_20000	intergenic_region	n.18039A>G	-	Polymorphic French Isolates
1	18043	C	T	1	42/441	0	.	0	.	0	.	0	.	1	0/31	intergenic_region	MODIFIER	FGRRES_11606-FGRRES_20000	intergenic_region	n.18043C>T	-	Polymorphic French Isolates
1	18044	T	A	1	42/442	0	.	0	.	0	.	0	.	1	0/31	intergenic_region	MODIFIER	FGRRES_11606-FGRRES_20000	intergenic_region	n.18044T>A	-	Polymorphic French Isolates
1	18047	C	T	0	.	0	.	0	.	0	.	0	.	1	0/32	intergenic_region	MODIFIER	FGRRES_11606-FGRRES_20000	intergenic_region	n.18047C>T	-	Polymorphic French Isolates
1	18054	T	C	1	42/418	Filtered	.	1	42/484	Filtered	.	Filtered	.	1	0/41	intergenic_region	MODIFIER	FGRRES_11606-FGRRES_20000	intergenic_region	n.18054T>C	-	Polymorphic French Isolates
1	18066	A	G	1	0/18	0	.	Filtered	.	1	13/728	1	42/442	0	.	intergenic_region	MODIFIER	FGRRES_11606-FGRRES_20000	intergenic_region	n.18066A>G	-	Polymorphic French Isolates
1	18074	A	T	1	0/17	0	.	Filtered	.	Filtered	.	0	.	0	.	intergenic_region	MODIFIER	FGRRES_11606-FGRRES_20000	intergenic_region	n.18074A>T	-	Polymorphic French Isolates
1	18075	G	A	1	0/17	0	.	Filtered	.	Filtered	.	0	.	0	.	intergenic_region	MODIFIER	FGRRES_11606-FGRRES_20000	intergenic_region	n.18075G>A	-	Polymorphic French Isolates
1	18077	C	T	1	42/415	0	.	Filtered	.	Filtered	.	0	.	0	.	intergenic_region	MODIFIER	FGRRES_11606-FGRRES_20000	intergenic_region	n.18077C>T	-	Polymorphic French Isolates
1	18081	A	T	0	.	0	.	0	.	0	.	NA	.	1	14/977	intergenic_region	MODIFIER	FGRRES_11606-FGRRES_20000	intergenic_region	n.18081A>T	-	Polymorphic French Isolates
1	18113	T	C	0	.	NA	.	0	.	0	.	NA	.	1	42/421	intergenic_region	MODIFIER	FGRRES_11606-FGRRES_20000	intergenic_region	n.18113T>C	-	Polymorphic French Isolates
1	18114	T	A	Filtered	.	NA	.	1	0/5	Filtered	.	NA	.	0	.	intergenic_region	MODIFIER	FGRRES_11606-FGRRES_20000	intergenic_region	n.18114T>A	-	Polymorphic French Isolates
1	18157	G	A	NA	.	0	.	1	42/409	1	16/650	Filtered	.	1	42/388	intergenic_region	MODIFIER	FGRRES_11606-FGRRES_20000	intergenic_region	n.18157G>A	-	Polymorphic French Isolates
1	18201	T	A	Filtered	.	NA	.	1	0/25	1	0/37	1	42/376	1	42/378	intergenic_region	MODIFIER	FGRRES_11606-FGRRES_20000	intergenic_region	n.18201T>A	-	Polymorphic French Isolates
1	18203	T	C	0	.	NA	.	Filtered	.	1	42/490	1	0/8	0	.	intergenic_region	MODIFIER	FGRRES_11606-FGRRES_20000	intergenic_region	n.18203T>C	-	Polymorphic French Isolates
1	18212	A	G	Filtered	.	NA	.	1	0/20	1	0/26	1	42/374	Filtered	.	intergenic_region	MODIFIER	FGRRES_11606-FGRRES_20000	intergenic_region	n.18212A>G	-	Polymorphic French Isolates
1	18216	G	T	Filtered	.	NA	.	1	0/20	1	0/21	1	0/6	1	0/7	intergenic_region	MODIFIER	FGRRES_11606-FGRRES_20000	intergenic_region	n.18216G>T	-	Polymorphic French Isolates
1	18221	T	G	0	.	0	.	1	0/20	1	42/418	1	42/374	0	.	intergenic_region	MODIFIER	FGRRES_11606-FGRRES_20000	intergenic_region	n.18221T>G	-	Polymorphic French Isolates
1	18222	A	G	0	.	0	.	1	0/20	1	42/418	1	42/374	0	.	intergenic_region	MODIFIER	FGRRES_11606-FGRRES_20000	intergenic_region	n.18222A>G	-	Polymorphic French Isolates
1	18224	T	C	0	.	0	.	Filtered	.	1	0/28	1	0/7	0	.	intergenic_region	MODIFIER	FGRRES_11606-FGRRES_20000	intergenic_region	n.18224T>C	-	Polymorphic French Isolates
1	18252	T	C	Filtered	.	1	0/13	0	.	0	.	0	.	0	.	intergenic_region	MODIFIER	FGRRES_11606-FGRRES_20000	intergenic_region	n.18252T>C	-	Polymorphic French Isolates
1	18262	C	T	1	42/450	1	0/17	1	0/58	1	1/105	1	0/28	1	0/13	intergenic_region	MODIFIER	FGRRES_11606-FGRRES_20000	intergenic_region	n.18262C>T	-	Common Block Diversity
1	18296	A	T	1	0/59	1	0/36	1	0/60	1	1/141	1	0/40	1	0/36	intergenic_region	MODIFIER	FGRRES_11606-FGRRES_20000	intergenic_region	n.18296A>T	-	Common Block Diversity
1	18297	T	A	1	0/59	1	0/36	1	22/313	1	15/140	1	14/732	1	0/36	intergenic_region	MODIFIER	FGRRES_11606-FGRRES_20000	intergenic_region	n.18297T>A	-	Common Block Diversity
1	18313	C	T	Filtered	.	1	16/254	1	21/490	1	20/147	1	14/855	Filtered	.	intergenic_region	MODIFIER	FGRRES_11606-FGRRES_20000	intergenic_region	n.18313C>T	-	Polymorphic French Isolates
1	18343	A	G	Filtered	.	Filtered	.	1	42/511	1	14/66	1	42/510	0	.	intergenic_region	MODIFIER	FGRRES_11606-FGRRES_20000	intergenic_region	n.18343A>G	-	Polymorphic French Isolates
1	18348	T	C	Filtered	.	0	.	1	42/446	0	.	Filtered	.	0	.	intergenic_region	MODIFIER	FGRRES_11606-FGRRES_20000	intergenic_region	n.18348T>C	-	Polymorphic French Isolates
1	18363	T	C	Filtered	.	Filtered	.	1	42/444	0	.	0	.	0	.	intergenic_region	MODIFIER	FGRRES_11606-FGRRES_20000	intergenic_region	n.18363T>C	-	Polymorphic French Isolates
1	18371	T	A	0	.	0	.	1	42/441	Filtered	.	0	.	0	.	intergenic_region	MODIFIER	FGRRES_11606-FGRRES_20000	intergenic_region	n.18371T>A	-	Polymorphic French Isolates
1	18389	G	C	0	.	0	.	Filtered	.	Filtered	.	Filtered	.	1	0/5	intergenic_region	MODIFIER	FGRRES_11606-FGRRES_20000	intergenic_region	n.18389G>C	-	Polymorphic French Isolates
1	18463	G	A	NA	.	Filtered	.	1	0/23	1	11/689	NA	.	Filtered	.	intergenic_region	MODIFIER	FGRRES_11606-FGRRES_20000	intergenic_region	n.18463G>A	-	Polymorphic French Isolates
1	18469	T	C	NA	.	Filtered	.	1	42/483	Filtered	.	0	.	0	.	intergenic_region	MODIFIER	FGRRES_11606-FGRRES_20000	intergenic_region	n.18469T>C	-	Polymorphic French Isolates
1	18518	T	A	NA	.	Filtered	.	1	42/400	1	19/876	Filtered	.	0	.	intergenic_region	MODIFIER	FGRRES_11606-FGRRES_20000	intergenic_region	n.18518T>A	-	Polymorphic French Isolates
1	18536	T	C	NA	.	Filtered	.	1	42/400	Filtered	.	NA	.	0	.	intergenic_region	MODIFIER	FGRRES_11606-FGRRES_20000	intergenic_region	n.18536T>C	-	Polymorphic French Isolates
1	18545	T	C	NA	.	1	0/25	1	0/26	1	15/554	NA	.	0	.	intergenic_region	MODIFIER	FGRRES_11606-FGRRES_20000	intergenic_region	n.18545T>C	-	Polymorphic French Isolates
1	18613	T	A	1	0/6	Filtered	.	1	42/408	Filtered	.	Filtered	.	NA	.	intergenic_region	MODIFIER	FGRRES_11606-FGRRES_20000	intergenic_region	n.18613T>A	-	Polymorphic French Isolates
1	18790	G	A	NA	.	1	0/27	NA	.	0	.	NA	.	NA	.	intergenic_region	MODIFIER	FGRRES_11606-FGRRES_20000	intergenic_region	n.18790G>A	-	Polymorphic French Isolates
1	18796	A	T	NA	.	1	0/20	NA	.	0	.	NA	.	NA	.	intergenic_region	MODIFIER	FGRRES_11606-FGRRES_20000	intergenic_region	n.18796A>T	-	Polymorphic French Isolates
1	22199	A	G	1	42/378	NA	.	NA	.	NA	.	NA	.	NA	.	intergenic_region	MODIFIER	FGRRES_15662-FGRRES_16069	intergenic_region	n.22199A>G	-	Polymorphic French Isolates
1	22242	T	C	1	0/5	0	.	NA	.	1	0/5	Filtered	.	Filtered	.	intergenic_region	MODIFIER	FGRRES_15662-FGRRES_16069	intergenic_region	n.22242T>C	-	Polymorphic French Isolates
1	22245	A	T	1	0/5	0	.	NA	.	1	0/5	1	0/6	Filtered	.	intergenic_region	MODIFIER	FGRRES_15662-FGRRES_16069	intergenic_region	n.22245A>T	-	Polymorphic French Isolates
1	22257	A	G	1	0/6	Filtered	.	NA	.	0	.	1	42/374	0	.	intergenic_region	MODIFIER	FGRRES_15662-FGRRES_16069	intergenic_region	n.22257A>G	-	Polymorphic French Isolates
1	22260	T	A	1	0/6	Filtered	.	NA	.	Filtered	.	1	0/6	Filtered	.	intergenic_region	MODIFIER	FGRRES_15662-FGRRES_16069	intergenic_region	n.22260T>A	-	Polymorphic French Isolates
1	22267	T	A	1	0/6	Filtered	.	NA	.	Filtered	.	1	0/6	Filtered	.	intergenic_region	MODIFIER	FGRRES_15662-FGRRES_16069	intergenic_region	n.22267T>A	-	Polymorphic French Isolates
1	22270	T	C	1	0/6	Filtered	.	NA	.	Filtered	.	0	.	Filtered	.	intergenic_region	MODIFIER	FGRRES_15662-FGRRES_16069	intergenic_region	n.22270T>C	-	Polymorphic French Isolates
1	22281	T	G	0	.	Filtered	.	NA	.	1	42/374	Filtered	.	Filtered	.	intergenic_region	MODIFIER	FGRRES_15662-FGRRES_16069	intergenic_region	n.22281T>G	-	Polymorphic French Isolates
1	22288	A	T	Filtered	.	Filtered	.	NA	.	1	42/374	1	42/376	0	.	intergenic_region	MODIFIER	FGRRES_15662-FGRRES_16069	intergenic_region	n.22288A>T	-	Polymorphic French Isolates
1	22293	C	T	Filtered	.	Filtered	.	NA	.	1	0/5	1	0/7	0	.	intergenic_region	MODIFIER	FGRRES_15662-FGRRES_16069	intergenic_region	n.22293C>T	-	Polymorphic French Isolates
1	22299	A	T	0	.	NA	.	NA	.	NA	.	1	42/376	Filtered	.	intergenic_region	MODIFIER	FGRRES_15662-FGRRES_16069	intergenic_region	n.22299A>T	-	Polymorphic French Isolates
1	22340	T	C	1	0/7	0	.	NA	.	0	.	0	.	NA	.	intergenic_region	MODIFIER	FGRRES_15662-FGRRES_16069	intergenic_region	n.22340T>C	-	Polymorphic French Isolates
1	22349	T	A	1	0/7	Filtered	.	NA	.	Filtered	.	1	0/8	NA	.	intergenic_region	MODIFIER	FGRRES_15662-FGRRES_16069	intergenic_region	n.22349T>A	-	Polymorphic French Isolates
1	22351	A	G	1	0/7	Filtered	.	NA	.	Filtered	.	1	0/8	NA	.	intergenic_region	MODIFIER	FGRRES_15662-FGRRES_16069	intergenic_region	n.22351A>G	-	Polymorphic French Isolates
1	22382	T	A	1	0/8	0	.	1	0/10	1	0/13	1	42/377	0	.	intergenic_region	MODIFIER	FGRRES_15662-FGRRES_16069	intergenic_region	n.22382T>A	-	Polymorphic French Isolates
1	22391	A	G	1	0/8	Filtered	.	1	42/384	Filtered	.	1	42/394	0	.	intergenic_region	MODIFIER	FGRRES_15662-FGRRES_16069	intergenic_region	n.22391A>G	-	Polymorphic French Isolates
1	22395	A	T	1	0/8	Filtered	.	1	42/415	Filtered	.	1	0/25	0	.	intergenic_region	MODIFIER	FGRRES_15662-FGRRES_16069	intergenic_region	n.22395A>T	-	Polymorphic French Isolates
1	22407	T	G	1	0/16	Filtered	.	Filtered	.	Filtered	.	Filtered	.	Filtered	.	intergenic_region	MODIFIER	FGRRES_15662-FGRRES_16069	intergenic_region	n.22407T>G	-	Polymorphic French Isolates
1	22415	T	A	1	0/15	1	0/53	1	0/39	1	0/59	1	0/39	1	42/413	intergenic_region	MODIFIER	FGRRES_15662-FGRRES_16069	intergenic_region	n.22415T>A	-	Common Block Diversity
1	22436	A	G	1	0/29	1	19/88	0	.	0	.	Filtered	.	Filtered	.	intergenic_region	MODIFIER	FGRRES_15662-FGRRES_16069	intergenic_region	n.22436A>G	-	Polymorphic French Isolates
1	22440	A	G	1	0/29	1	1/105	1	0/53	1	31/503	1	0/41	1	0/122	intergenic_region	MODIFIER	FGRRES_15662-FGRRES_16069	intergenic_region	n.22440A>G	-	Common Block Diversity
1	22451	T	A	1	0/28	1	35/977	1	16/954	1	28/095	1	0/35	1	0/118	intergenic_region	MODIFIER	FGRRES_15662-FGRRES_16069	intergenic_region	n.22451T>A	-	Common Block Diversity
1	22462	T	A	NA	.	1	0/15	1	0/6	0	.	NA	.	Filtered	.	intergenic_region	MODIFIER	FGRRES_15662-FGRRES_16069	intergenic_region	n.22462T>A	-	Polymorphic French Isolates
1	22470	T	A	NA	.	1	0/9	NA	.	NA	.	NA	.	Filtered	.	intergenic_region	MODIFIER	FGRRES_15662-FGRRES_16069	intergenic_region	n.22470T>A	-	Polymorphic French Isolates
1	22476	A	G	NA	.	1	0/8	NA	.	NA	.	NA	.	Filtered	.	intergenic_region	MODIFIER	FGRRES_15662-FGRRES_16069	intergenic_region	n.22476A>G	-	Polymorphic French Isolates
1	22477	T	C	NA	.	1	0/8	NA	.	NA	.	NA	.	Filtered	.	intergenic_region	MODIFIER	FGRRES_15662-FGRRES_16069	intergenic_region	n.22477T>C	-	Polymorphic French Isolates
1	22491	T	G,A	1	7	II	18	NA	.	Filtered	.	II	21	Filtered	.	intergenic_region	MODIFIER	FGRRES_15662-FGRRES_16069	intergenic_region	n.22491T>G	-	Polymorphic French Isolates
1	22492	T	A	1	42/375	1	42/386	NA	.	Filtered	.	1	42/389	1	42/410	intergenic_region	MODIFIER	FGRRES_15662-FGRRES_16069	intergenic_region	n.22492T>A	-	Polymorphic French Isolates
1	22494	A	T	1	42/375	1	42/387	1	42/378	Filtered	.	1	42/390	1	42/410	intergenic_region	MODIFIER	FGRRES_15662-FGRRES_16069	intergenic_region	n.22494A>T	-	Polymorphic French Isolates
1	22506	T	C	1	0/18	Filtered	.	0	.	0	.	1	17/199	0	.	intergenic_region	MODIFIER	FGRRES_15662-FGRRES_16069	intergenic_region	n.22506T>C	-	Polymorphic French Isolates
1	22518	T	C	1	0/19	Filtered	.	0	.	0	.	Filtered	.	Filtered	.	intergenic_region	MODIFIER	FGRRES_15662-FGRRES_16069	intergenic_region	n.22518T>C	-	Polymorphic French Isolates
1	22538	T	C	1	0/22	1	4/133	1	24/139	1	0/112	1	0/64	1	0/130	intergenic_region	MODIFIER	FGRRES_15662-FGRRES_16069	intergenic_region	n.22538T>C	-	Common Block Diversity
1	22555	A	T	1	0/6	Filtered	.	Filtered	.	1	0/82	Filtered	.	1	0/103	intergenic_region	MODIFIER	FGRRES_15662-FGRRES_16069	intergenic_region	n.22555A>T	-	Polymorphic French Isolates
1	22558	T	C	1	0/6	1	32/234	1	14/611	1	0/78	1	15/707	1	1/102	intergenic_region	MODIFIER	FGRRES_15662-FGRRES_16069	intergenic_region	n.22558T>C	-	Common Block Diversity
1	22563	A	T	1	0/6	1	30/042	1	13/881	1	0/74	1	13/150	1	35/065	intergenic_region	MODIFIER	FGRRES_15662-FGRRES_16069	intergenic_region	n.22563A>T	-	Common Block Diversity
1	22566	A	G	1	0/6	0	.	Filtered	.	Filtered	.	0	.	Filtered	.	intergenic_region	MODIFIER	FGRRES_15662-FGRRES_16069	intergenic_region	n.22566A>G	-	Polymorphic French Isolates
1	22590	T	C	NA	.	Filtered	.	Filtered	.	Filtered	.	Filtered	.	1	14/124	intergenic_region	MODIFIER	FGRRES_15662-FGRRES_16069	intergenic_region	n.22590T>C	-	Polymorphic French Isolates
1	22597	T	G	NA	.	Filtered	.	Filtered	.	Filtered	.	1	42/373	Filtered	.	intergenic_region	MODIFIER	FGRRES_15662-FGRRES_16069	intergenic_region	n.22597T>G	-	Polymorphic French Isolates
1	25713	G	A	1	0/68	NA	.	NA	.	1	0/37	NA	.	1	0/77	intergenic_region	MODIFIER	FGRRES_16069-FGRRES_11584	intergenic_region	n.25713G>A	-	Polymorphic French Isolates
1	25717	C	T	Filtered	.	NA	.	NA	.	1	0/39	NA	.	1	0/79	intergenic_region	MODIFIER	FGRRES_16069-FGRRES_11584	intergenic_region	n.25717C>T	-	Polymorphic French Isolates
1	25722	C	T	Filtered	.	0	.	NA	.	1	0/41	NA	.	1	0/83	intergenic_region	MODIFIER	FGRRES_16069-FGRRES_11584	intergenic_region	n.25722C>T	-	Polymorphic French Isolates
1	25724	G	A	Filtered	.	0	.	NA	.	1	0/41	NA	.	1	0/86	intergenic_region	MODIFIER	FGRRES_16069-FGRRES_11584	intergenic_region	n.25724G>A	-	Polymorphic French Isolates
1	25734	G	A	Filtered	.	0	.	NA	.	1	0/51	NA	.	1	0/111	intergenic_region	MODIFIER	FGRRES_16069-FGRRES_11584	intergenic_region	n.25734G>A	-	Polymorphic French Isolates
1	25739	A	AG	1	0/93	0	.	NA	.	1	0/53	NA	.	1	0/111	intergenic_region	MODIFIER	FGRRES_16069-FGRRES_11584	intergenic_region	n.25739_25740insG	-	Polymorphic French Isolates
1	25740	G	GA	Filtered	.	0	.	NA	.	1	0/53	NA	.	1	0/111	intergenic_region	MODIFIER	FGRRES_16069-FGRRES_11584	intergenic_region	n.25740_25741insA	-	Polymorphic French Isolates
1	25762	C	T	Filtered	.	1	0/6	NA	.	1	0/54	NA	.	1	0/118	intergenic_region	MODIFIER	FGRRES_16069-FGRRES_11584	intergenic_region	n.25762C>T	-	Polymorphic French Isolates
1	25767	G	A	Filtered	.	0	.	NA	.	1	0/49	NA	.	1	0/111	intergenic_region	MODIFIER	FGRRES_16069-FGRRES_11584	intergenic_region	n.25767G>A	-	Polymorphic French Isolates
1	25769	T	C	1	0/113	1	0/34	NA	.	1	0/48	NA	.	1	0/111	intergenic_region	MODIFIER	FGRRES_16069-FGRRES_11584	intergenic_region	n.25769T>C	-	Polymorphic French Isolates
1	25785	T	C	1	0/99	0	.	NA	.	1	0/39	NA	.	1	0/91	intergenic_region	MODIFIER	FGRRES_16069-FGRRES_11584	intergenic_region	n.25785T>C	-	Polymorphic French Isolates
1	25792	C	T	1	0/57	NA	.	NA	.	1	0/17	NA	.	1	0/46	intergenic_region	MODIFIER	FGRRES_16069-FGRRES_11584	intergenic_region	n.25792C>T	-	Polymorphic French Isolates
1	25793	T	C	0	.	NA	.	NA	.	1	0/15	NA	.	1	0/43	intergenic_region	MODIFIER	FGRRES_16069-FGRRES_11584	intergenic_region	n.25793T>C	-	Polymorphic French Isolates
1	25794	C	T	1	0/55	NA	.	NA	.	1	0/15	NA	.	1	0/43	intergenic_region	MODIFIER	FGRRES_16069-FGRRES_11584	intergenic_region	n.25794C>T	-	Polymorphic French Isolates
1	25796	G	A	1	0/55	NA	.	NA	.	1	0/15	NA	.	1	0/43	intergenic_region	MODIFIER	FGRRES_16069-FGRRES_11584	intergenic_region	n.25796G>A	-	Polymorphic French Isolates
1	25797	G	A	1	0/56	NA	.	NA	.	1	0/15	NA	.	1	0/44	intergenic_region	MODIFIER	FGRRES_16069-FGRRES_11584	intergenic_region	n.25797G>A	-	Polymorphic French Isolates
1	25820	G	A	1	0/94	NA	.	Filtered	.	1	0/52	NA	.	1	0/118	intergenic_region	MODIFIER	FGRRES_16069-FGRRES_11584	intergenic_region	n.25820G>A	-	Polymorphic French Isolates
1	25839	G	A	1	0/92	NA	.	Filtered	.	1	15/008	NA	.	1	5/100	intergenic_region	MODIFIER	FGRRES_16069-FGRRES_11584	intergenic_region	n.25839G>A	-	Polymorphic French Isolates
1	25860	C	T	0	.	1	11/780	1	0/31	0	.	1	42/378	0	.	intergenic_region	MODIFIER	FGRRES_16069-FGRRES_11584	intergenic_region	n.25860C>T	-	Polymorphic French Isolates
1	25862	A	G	1	0/68	0	.	0	.	Filtered	.	0	.	Filtered	.	intergenic_region	MODIFIER	FGRRES_16069-FGRRES_11584	intergenic_region	n.25862A>G	-	Polymorphic French Isolates
1	25868	C	A	0	.	1	0/32	1	0/31	0	.	1	0/9	0	.	intergenic_region	MODIFIER	FGRRES_16069-FGRRES_11584	intergenic_region	n.25868C>A	-	Polymorphic French Isolates
1	25871	A	T	0	.	1	0/32	1	0/31	0	.	1	0/9	0	.	intergenic_region	MODIFIER	FGRRES_16069-FGRRES_11584	intergenic_region	n.25871A>T	-	Polymorphic French Isolates
1	26524	A	T	0	.	1	0/7	NA	.	0	.	NA	.	0	.	intergenic_region	MODIFIER	FGRRES_11584-FGRRES_16068	intergenic_region	n.26524A>T	-	Polymorphic French Isolates
1	26530	G	A	1	14/277	0	.	NA	.	1	15/373	NA	.	0	.	intergenic_region	MODIFIER	FGRRES_11584-FGRRES_16068	intergenic_region	n.26530G>A	-	Polymorphic French Isolates
1	26531	A	G	1	14/277	1	0/115	NA	.	1	15/373	NA	.	1	0/162	intergenic_region	MODIFIER	FGRRES_11584-FGRRES_16068	intergenic_region	n.26531A>G	-	Polymorphic French Isolates
1	26558	A	G	1	0/60	1	0/151	NA	.	1	0/68	NA	.	1	0/141	intergenic_region	MODIFIER	FGRRES_11584-FGRRES_16068	intergenic_region	n.26558A>G	-	Polymorphic French Isolates
1	26568	T	C	1	0/44	0	.	NA	.	1	14/65	NA	.	Filtered	.	intergenic_region	MODIFIER	FGRRES_11584-FGRRES_16068	intergenic_region	n.26568T>C	-	Polymorphic French Isolates
1	26573	G	T	0	.	1	0/134	NA	.	0	.	NA	.	0	.	intergenic_region	MODIFIER	FGRRES_11584-FGRRES_16068	intergenic_region	n.26573G>T	-	Polymorphic French Isolates
1	34199	G	A	NA	.	NA	.	NA	.	NA	.	NA	.	1	0/19	intergenic_region	MODIFIER	FGRRES_11581-FGRRES_11580	intergenic_region	n.34199G>A	-	Polymorphic French Isolates
1	34205	C	T	NA	.	NA	.	NA	.	NA	.	NA	.	1	0/20	intergenic_region	MODIFIER	FGRRES_11581-FGRRES_11580	intergenic_region	n.34205C>T	-	Polymorphic French Isolates
1	34222	G	A	NA	.	NA	.	NA	.	NA	.	NA	.	1	0/13	intergenic_region	MODIFIER	FGRRES_11581-FGRRES_11580	intergenic_region	n.34222G>A	-	Polymorphic French Isolates
1	34225	G	A	NA	.	NA	.	NA	.	NA	.	NA	.	1	0/12	intergenic_region	MODIFIER	FGRRES_11581-FGRRES_11580	intergenic_region	n.34225G>A	-	Polymorphic French Isolates
1	34228	A	G	NA	.	NA	.	NA	.	NA	.	NA	.	1	0/12	intergenic_region	MODIFIER	FGRRES_11581-FGRRES_11580	intergenic_region	n.34228A>G	-	Polymorphic French Isolates
1	34231	C	T	NA	.	NA	.	NA	.	NA	.	NA	.	1	0/15	intergenic_region	MODIFIER	FGRRES_11581-FGRRES_11580	intergenic_region	n.34231C>T	-	Polymorphic French Isolates
1	34236	T	C	NA	.	NA	.	NA	.	NA	.	NA	.	1	0/16	intergenic_region	MODIFIER	FGRRES_11581-FGRRES_11580	intergenic_region	n.34236T>C	-	Polymorphic French Isolates
1	35860	T	C	NA	.	1	0/6	1	0/6	NA	.	NA	.	1	0/10	intergenic_region	MODIFIER	FGRRES_11581-FGRRES_11580	intergenic_region	n.35860T>C	-	Polymorphic French Isolates
1	35864	C	G	NA	.	1	0/15	1	0/10	NA	.	NA	.	1	0/24	intergenic_region	MODIFIER	FGRRES_11581-FGRRES_11580	intergenic_region	n.35864C>G	-	Polymorphic French Isolates
1	35875	A	G	NA	.	1	0/62	1	0/52	NA	.	NA	.	1	0/68	intergenic_region	MODIFIER	FGRRES_11581-FGRRES_11580	intergenic_region	n.35875A>G	-	Polymorphic French Isolates
1	35879	C	T	NA	.	1	0/62	1	0/52	NA	.	NA	.	0	.	intergenic_region	MODIFIER	FGRRES_11581-FGRRES_11580	intergenic_region	n.35879C>T	-	Polymorphic French Isolates
1	35881	T	C	NA	.	1	0/65	1	0/55	NA	.	NA	.	1	0/73	intergenic_region	MODIFIER	FGRRES_11581-FGRRES_11580	intergenic_region	n.35881T>C	-	Polymorphic French Isolates
1	35895	C	G	NA	.	1	0/89	1	0/71	NA	.	NA	.	1	2/104	intergenic_region	MODIFIER	FGRRES_11581-FGRRES_11580	intergenic_region	n.35895C>G	-	Polymorphic French Isolates
1	35902	C	G	NA	.	1	0/95	1	0/74	NA	.	NA	.	1	2/121	intergenic_region	MODIFIER	FGRRES_11581-FGRRES_11580	intergenic_region	n.35902C>G	-	Polymorphic French Isolates
1	35909	G	T	NA	.	1	0/96	1	0/79	NA	.	NA	.	1	0/129	intergenic_region	MODIFIER	FGRRES_11581-FGRRES_11580	intergenic_region	n.35909G>T	-	Polymorphic French Isolates
1	35924	G	A	NA	.	1	0/97	1	0/85	NA	.	NA	.	1	0/144	intergenic_region	MODIFIER	FGRRES_11581-FGRRES_11580	intergenic_region	n.35924G>A	-	Polymorphic French Isolates
1	35929	C	T	NA	.	1	0/104	1	0/94	NA	.	NA	.	1	0/157	intergenic_region	MODIFIER	FGRRES_11581-FGRRES_11580	intergenic_region	n.35929C>T	-	Polymorphic French Isolates
1	35947	A	G	NA	.	1	0/104	1	0/88	NA	.	NA	.	1	0/164	intergenic_region	MODIFIER	FGRRES_11581-FGRRES_11580	intergenic_region	n.35947A>G	-	Polymorphic French Isolates
1	35964	G	A	NA	.	1	0/58	1	0/70	NA	.	NA	.	1	0/107	intergenic_region	MODIFIER	FGRRES_11581-FGRRES_11580	intergenic_region	n.35964G>A	-	Polymorphic French Isolates
1	35968	AC	A	NA	.	1	0/57	1	0/65	NA	.	NA	.	1	0/105	intergenic_region	MODIFIER	FGRRES_11581-FGRRES_11580	intergenic_region	n.35969delC	-	Polymorphic French Isolates
1	35970	G	GAA	NA	.	1	0/51	1	0/60	NA	.	NA	.	1	0/97	intergenic_region	MODIFIER	FGRRES_11581-FGRRES_11580	intergenic_region	n.35970_35971insAA	-	Polymorphic French Isolates
1	35979	T	C	NA	.	1	0/88	1	0/77	NA	.	NA	.	1	0/141	intergenic_region	MODIFIER	FGRRES_11581-FGRRES_11580	intergenic_region	n.35979T>C	-	Polymorphic French Isolates
1	36003	A	G	NA	.	1	0/85	1	0/61	NA	.	NA	.	1	0/126	intergenic_region	MODIFIER	FGRRES_11581-FGRRES_11580	intergenic_region	n.36003A>G	-	Polymorphic French Isolates
1	36006	A	G	NA	.	1	0/83	1	0/58	NA	.	NA	.	1	0/119	intergenic_region	MODIFIER	FGRRES_11581-FGRRES_11580	intergenic_region	n.36006A>G	-	Polymorphic French Isolates
1	36014	A	G	NA	.	1	0/72	1	0/47	NA	.	NA	.	1	0/99	intergenic_region	MODIFIER	FGRRES_11581-FGRRES_11580	intergenic_region	n.36014A>G	-	Polymorphic French Isolates
1	36015	G	A	NA	.	1	0/74	1	0/50	NA	.	NA	.	1	0/107	intergenic_region	MODIFIER	FGRRES_11581-FGRRES_11580	intergenic_region	n.36015G>A	-	Polymorphic French Isolates
1	36027	A	G	NA	.	1	0/87	1	0/65	NA	.	NA	.	1	0/144	intergenic_region	MODIFIER	FGRRES_11581-FGRRES_11580	intergenic_region	n.36027A>G	-	Polymorphic French Isolates
1	36043	T	C	NA	.	1	0/6	Filtered	.	NA	.	NA	.	1	0/7	intergenic_region	MODIFIER	FGRRES_11581-FGRRES_11580	intergenic_region	n.36043T>C	-	Polymorphic French Isolates
1	36044	A	G	NA	.	1	0/6	Filtered	.	NA	.	NA	.	1	0/6	intergenic_region	MODIFIER	FGRRES_11581-FGRRES_11580	intergenic_region	n.36044A>G	-	Polymorphic French Isolates
1	36049	T	C	NA	.	Filtered	.	Filtered	.	NA	.	NA	.	1	0/6	intergenic_region	MODIFIER	FGRRES_11581-FGRRES_11580	intergenic_region	n.36049T>C	-	Polymorphic French Isolates
1	36095	T	C	NA	.	1	0/44	1	0/28	NA	.	NA	.	1	0/78	intergenic_region	MODIFIER	FGRRES_11581-FGRRES_11580	intergenic_region	n.36095T>C	-	Polymorphic French Isolates
1	36102	A	G	NA	.	1	0/44	1	0/28	NA	.	NA	.	1	0/78	intergenic_region	MODIFIER	FGRRES_11581-FGRRES_11580	intergenic_region	n.36102A>G	-	Polymorphic French Isolates
1	36157	T	A	NA	.	NA	.	NA	.	NA	.	NA	.	1	0/11	intergenic_region	MODIFIER	FGRRES_11581-FGRRES_11580	intergenic_region	n.36157T>A	-	Polymorphic French Isolates
1	36175	T	G	NA	.	1	0/100	1	0/68	1	0/8	Filtered	.	1	0/192	intergenic_region	MODIFIER	FGRRES_11581-FGRRES_11580	intergenic_region	n.36175T>G	-	Polymorphic French Isolates
1	36181	T	A	NA	.	1	0/106	1	0/64	1	0/8	1	0/13	1	0/198	intergenic_region	MODIFIER	FGRRES_11581-FGRRES_11580	intergenic_region	n.36181T>A	-	Polymorphic French Isolates
1	36191	G	A	NA	.	Filtered	.	1	42/513	0	.	0	.	Filtered	.	intergenic_region	MODIFIER	FGRRES_11581-FGRRES_11580	intergenic_region	n.36191G>A	-	Polymorphic French Isolates
1	36196	C	T	NA	.	1	0/26	1	0/21	NA	.	NA	.	1	0/72	intergenic_region	MODIFIER	FGRRES_11581-FGRRES_11580	intergenic_region	n.36196C>T	-	Polymorphic French Isolates
1	36199	T	C	NA	.	1	0/25	1	0/20	NA	.	NA	.	1	0/69	intergenic_region	MODIFIER	FGRRES_11581-FGRRES_11580	intergenic_region	n.36199T>C	-	Polymorphic French Isolates
1	36200	A	G	NA	.	1	0/25	1	0/20	NA	.	NA	.	1	0/69	intergenic_region	MODIFIER	FGRRES_11581-FGRRES_11580	intergenic_region	n.36200A>G	-	Polymorphic French Isolates
1	36201	T	C	NA	.	1	0/25	1	0/19	NA	.	NA	.	1	0/69	intergenic_region	MODIFIER	FGRRES_11581-FGRRES_11580	intergenic_region	n.36201T>C	-	Polymorphic French Isolates
1	36207	C	T	NA	.	1	0/26	1	0/21	NA	.	NA	.	1	0/73	intergenic_region	MODIFIER	FGRRES_11581-FGRRES_11580	intergenic_region	n.36207C>T	-	Polymorphic French Isolates
1	36208	C	T	NA	.	1	0/26	1	0/21	NA	.	NA	.	1	0/74	intergenic_region	MODIFIER	FGRRES_11581-FGRRES_11580	intergenic_region	n.36208C>T	-	Polymorphic French Isolates
1	36219	A	G	NA	.	1	0/86	1	0/77	NA	.	NA	.	1	0/155	intergenic_region	MODIFIER	FGRRES_11581-FGRRES_11580	intergenic_region	n.36219A>G	-	Polymorphic French Isolates
1	36221	T	G	NA	.	1	0/87	1	0/79	NA	.	NA	.	1	0/158	intergenic_region	MODIFIER	FGRRES_11581-FGRRES_11580	intergenic_region	n.36221T>G	-	Polymorphic French Isolates
1	36230	T	A	NA	.	1	0/106	1	0/87	NA	.	NA	.	1	0/191	intergenic_region	MODIFIER	FGRRES_11581-FGRRES_11580	intergenic_region	n.36230T>A	-	Polymorphic French Isolates
1	36249	T	A	NA	.	0	.	0	.	1	0/7	Filtered	.	0	.	intergenic_region	MODIFIER	FGRRES_11581-FGRRES_11580	intergenic_region	n.36249T>A	-	Polymorphic French Isolates
1	36252	G	A	NA	.	1	16/86	1	30/407	0	.	0	.	1	17/146	intergenic_region	MODIFIER	FGRRES_11581-FGRRES_11580	intergenic_region	n.36252G>A	-	Polymorphic French Isolates
1	36253	G	T	NA	.	1	15/86	1	30/407	0	.	0	.	1	14/148	intergenic_region	MODIFIER	FGRRES_11581-FGRRES_11580	intergenic_region	n.36253G>T	-	Polymorphic French Isolates
1	36292	C	T	NA	.	NA	.	NA	.	NA	.	NA	.	1	0/39	intergenic_region	MODIFIER	FGRRES_11581-FGRRES_11580	intergenic_region	n.36292C>T	-	Polymorphic French Isolates
1	36302	T	C	NA	.	NA	.	NA	.	NA	.	NA	.	1	0/48	intergenic_region	MODIFIER	FGRRES_11581-FGRRES_11580	intergenic_region	n.36302T>C	-	Polymorphic French Isolates
1	36315	T	C	NA	.	NA	.	NA	.	NA	.	NA	.	1	0/44	intergenic_region	MODIFIER	FGRRES_11581-FGRRES_11580	intergenic_region	n.36315T>C	-	Polymorphic French Isolates
1	36324	TGC	T	NA	.	NA	.	NA	.	NA	.	NA	.	1	0/35	intergenic_region	MODIFIER	FGRRES_11581-FGRRES_11580	intergenic_region	n.36325_36326delGC	-	Polymorphic French Isolates
1	36331	T	TTC	NA	.	NA	.	NA	.	NA	.	NA	.	1	0/36	intergenic_region	MODIFIER	FGRRES_11581-FGRRES_11580	intergenic_region	n.36331_36332insTC	-	Polymorphic French Isolates
1	36347	T	C	NA	.	NA	.	NA	.	NA	.	NA	.	1	0/17	intergenic_region	MODIFIER	FGRRES_11581-FGRRES_11580	intergenic_region	n.36347T>C	-	Polymorphic French Isolates
1	36351	G	T	NA	.	NA	.	NA	.	NA	.	NA	.	1	0/13	intergenic_region	MODIFIER	FGRRES_11581-FGRRES_11580	intergenic_region	n.36351G>T	-	Polymorphic French Isolates
1	36352	T	C	NA	.	NA	.	NA	.	NA	.	NA	.	1	0/13	intergenic_region	MODIFIER	FGRRES_11581-FGRRES_11580	intergenic_region	n.36352T>C	-	Polymorphic French Isolates
1	36354	C	T	NA	.	NA	.	NA	.	NA	.	NA	.	1	0/13	intergenic_region	MODIFIER	FGRRES_11581-FGRRES_11580	intergenic_region	n.36354C>T	-	Polymorphic French Isolates
1	36358	T	A	NA	.	NA	.	NA	.	NA	.	NA	.	1	0/13	intergenic_region	MODIFIER	FGRRES_11581-FGRRES_11580	intergenic_region	n.36358T>A	-	Polymorphic French Isolates
1	36364	T	C	NA	.	NA	.	NA	.	NA	.	NA	.	1	0/15	intergenic_region	MODIFIER	FGRRES_11581-FGRRES_11580	intergenic_region	n.36364T>C	-	Polymorphic French Isolates
1	36365	T	G	NA	.	NA	.	NA	.	NA	.	NA	.	1	0/19	intergenic_region	MODIFIER	FGRRES_11581-FGRRES_11580	intergenic_region	n.36365T>G	-	Polymorphic French Isolates
1	36373	A	C	NA	.	NA	.	NA	.	NA	.	NA	.	1	0/27	intergenic_region	MODIFIER	FGRRES_11581-FGRRES_11580	intergenic_region	n.36373A>C	-	Polymorphic French Isolates
1	36375	G	A	NA	.	NA	.	NA	.	NA	.	NA	.	1	0/28	intergenic_region	MODIFIER	FGRRES_11581-FGRRES_11580	intergenic_region	n.36375G>A	-	Polymorphic French Isolates
1	36384	G	A	NA	.	NA	.	NA	.	NA	.	NA	.	1	0/114	intergenic_region	MODIFIER	FGRRES_11581-FGRRES_11580	intergenic_region	n.36384G>A	-	Polymorphic French Isolates
1	36467	T	C	NA	.	NA	.	NA	.	NA	.	NA	.	1	0/87	intergenic_region	MODIFIER	FGRRES_11581-FGRRES_11580	intergenic_region	n.36467T>C	-	Polymorphic French Isolates
1	36472	A	G	NA	.	NA	.	NA	.	NA	.	NA	.	1	0/99	intergenic_region	MODIFIER	FGRRES_11581-FGRRES_11580	intergenic_region	n.36472A>G	-	Polymorphic French Isolates
1	36477	C	A	NA	.	NA	.	NA	.	NA	.	NA	.	1	0/100	intergenic_region	MODIFIER	FGRRES_11581-FGRRES_11580	intergenic_region	n.36477C>A	-	Polymorphic French Isolates
1	36485	T	C	NA	.	NA	.	NA	.	NA	.	NA	.	1	0/119	intergenic_region	MODIFIER	FGRRES_11581-FGRRES_11580	intergenic_region	n.36485T>C	-	Polymorphic French Isolates
1	36488	T	C	NA	.	NA	.	NA	.	NA	.	NA	.	1	0/125	intergenic_region	MODIFIER	FGRRES_11581-FGRRES_11580	intergenic_region	n.36488T>C	-	Polymorphic French Isolates
1	36503	T	C	NA	.	NA	.	NA	.	NA	.	NA	.	1	0/126	intergenic_region	MODIFIER	FGRRES_11581-FGRRES_11580	intergenic_region	n.36503T>C	-	Polymorphic French Isolates
1	36524	G	A	NA	.	NA	.	NA	.	NA	.	NA	.	1	0/141	intergenic_region	MODIFIER	FGRRES_11581-FGRRES_11580	intergenic_region	n.36524G>A	-	Polymorphic French Isolates
1	36530	C	T	NA	.	NA	.	NA	.	NA	.	NA	.	1	0/150	synonymous_variant	LOW	FGRRES_11580	transcript	c.6C>T	p.SerIISer	Polymorphic French Isolates
1	36557	A	T	NA	.	NA	.	NA	.	NA	.	NA	.	1	0/136	synonymous_variant	LOW	FGRRES_11580	transcript	c.33A>T	p.Thr11Thr	Polymorphic French Isolates
1	36607	C	A	NA	.	NA	.	NA	.	NA	.	NA	.	1	0/182	missense_variant	MODERATE	FGRRES_11580	transcript	c.83C>A	p.ThrII8Asn	Polymorphic French Isolates
1	36617	C	G	NA	.	NA	.	NA	.	NA	.	NA	.	1	0/186	synonymous_variant	LOW	FGRRES_11580	transcript	c.93C>G	p.Leu31Leu	Polymorphic French Isolates
1	36677	A	G	NA	.	NA	.	NA	.	NA	.	NA	.	1	0/167	synonymous_variant	LOW	FGRRES_11580	transcript	c.153A>G	p.Leu51Leu	Polymorphic French Isolates
1	36705	A	G	NA	.	NA	.	NA	.	NA	.	NA	.	1	0/133	missense_variant	MODERATE	FGRRES_11580	transcript	c.181A>G	p.Lys61Glu	Polymorphic French Isolates
1	36722	G	T	NA	.	NA	.	NA	.	NA	.	NA	.	1	0/136	synonymous_variant	LOW	FGRRES_11580	transcript	c.198G>T	p.Pro66Pro	Polymorphic French Isolates
1	36758	C	T	NA	.	NA	.	NA	.	NA	.	NA	.	1	0/123	synonymous_variant	LOW	FGRRES_11580	transcript	c.234C>T	p.Thr78Thr	Polymorphic French Isolates
1	36766	A	G	NA	.	NA	.	NA	.	NA	.	NA	.	1	0/117	missense_variant	MODERATE	FGRRES_11580	transcript	c.242A>G	p.Asn81Ser	Polymorphic French Isolates
1	36767	C	T	NA	.	NA	.	NA	.	NA	.	NA	.	1	0/116	synonymous_variant	LOW	FGRRES_11580	transcript	c.243C>T	p.Asn81Asn	Polymorphic French Isolates
1	36792	C	T	NA	.	NA	.	NA	.	NA	.	NA	.	1	0/129	missense_variant	MODERATE	FGRRES_11580	transcript	c.268C>T	p.Arg90Cys	Polymorphic French Isolates
1	36802	A	G	NA	.	NA	.	NA	.	NA	.	NA	.	1	0/112	missense_variant	MODERATE	FGRRES_11580	transcript	c.278A>G	p.Tyr93Cys	Polymorphic French Isolates
1	36808	T	C	NA	.	NA	.	NA	.	NA	.	NA	.	1	0/113	splice_donor_variant&intron_variant	HIGH	FGRRES_11580	transcript	c.282+2T>C	-	Polymorphic French Isolates
1	36836	G	A	NA	.	NA	.	NA	.	NA	.	NA	.	1	0/105	intron_variant	MODIFIER	FGRRES_11580	transcript	c.282+30G>A	-	Polymorphic French Isolates
1	36864	T	G	NA	.	NA	.	NA	.	NA	.	NA	.	1	0/101	intron_variant	MODIFIER	FGRRES_11580	transcript	c.282+58T>G	-	Polymorphic French Isolates
1	36882	G	T	NA	.	NA	.	NA	.	NA	.	NA	.	1	0/74	intron_variant	MODIFIER	FGRRES_11580	transcript	c.282+76G>T	-	Polymorphic French Isolates
1	36885	T	C	NA	.	NA	.	NA	.	NA	.	NA	.	1	0/68	intron_variant	MODIFIER	FGRRES_11580	transcript	c.282+79T>C	-	Polymorphic French Isolates
1	36887	T	C	NA	.	NA	.	NA	.	NA	.	NA	.	1	0/68	intron_variant	MODIFIER	FGRRES_11580	transcript	c.282+81T>C	-	Polymorphic French Isolates
1	36892	A	T	NA	.	NA	.	NA	.	NA	.	NA	.	1	0/68	intron_variant	MODIFIER	FGRRES_11580	transcript	c.282+86A>T	-	Polymorphic French Isolates
1	36903	G	A	NA	.	NA	.	NA	.	NA	.	NA	.	1	0/83	intron_variant	MODIFIER	FGRRES_11580	transcript	c.282+97G>A	-	Polymorphic French Isolates
1	36909	A	G	NA	.	NA	.	NA	.	NA	.	NA	.	1	0/70	intron_variant	MODIFIER	FGRRES_11580	transcript	c.282+103A>G	-	Polymorphic French Isolates
1	36924	G	A	NA	.	NA	.	NA	.	NA	.	NA	.	1	0/66	intron_variant	MODIFIER	FGRRES_11580	transcript	c.282+118G>A	-	Polymorphic French Isolates
1	36929	A	G	NA	.	NA	.	NA	.	NA	.	NA	.	1	0/53	intron_variant	MODIFIER	FGRRES_11580	transcript	c.283-120A>G	-	Polymorphic French Isolates
1	36934	G	A	NA	.	NA	.	NA	.	NA	.	NA	.	1	0/46	intron_variant	MODIFIER	FGRRES_11580	transcript	c.283-115G>A	-	Polymorphic French Isolates
1	36942	T	C	NA	.	NA	.	NA	.	NA	.	NA	.	1	0/39	intron_variant	MODIFIER	FGRRES_11580	transcript	c.283-107T>C	-	Polymorphic French Isolates
1	36946	G	C	NA	.	NA	.	NA	.	NA	.	NA	.	1	0/37	intron_variant	MODIFIER	FGRRES_11580	transcript	c.283-103G>C	-	Polymorphic French Isolates
1	36954	A	G	NA	.	NA	.	NA	.	NA	.	NA	.	1	0/35	intron_variant	MODIFIER	FGRRES_11580	transcript	c.283-95A>G	-	Polymorphic French Isolates
1	36982	A	G	NA	.	NA	.	NA	.	NA	.	NA	.	1	0/53	intron_variant	MODIFIER	FGRRES_11580	transcript	c.283-67A>G	-	Polymorphic French Isolates
1	36984	A	G	NA	.	NA	.	NA	.	NA	.	NA	.	1	0/53	intron_variant	MODIFIER	FGRRES_11580	transcript	c.283-65A>G	-	Polymorphic French Isolates
1	36996	C	A	NA	.	NA	.	NA	.	NA	.	NA	.	1	0/59	intron_variant	MODIFIER	FGRRES_11580	transcript	c.283-53C>A	-	Polymorphic French Isolates
1	37007	C	A	NA	.	NA	.	NA	.	NA	.	NA	.	1	0/43	intron_variant	MODIFIER	FGRRES_11580	transcript	c.283-42C>A	-	Polymorphic French Isolates
1	37013	C	T	NA	.	NA	.	NA	.	NA	.	NA	.	1	0/42	intron_variant	MODIFIER	FGRRES_11580	transcript	c.283-36C>T	-	Polymorphic French Isolates
1	37045	A	G	NA	.	NA	.	NA	.	NA	.	NA	.	1	0/102	splice_region_variant&intron_variant	LOW	FGRRES_11580	transcript	c.283-4A>G	-	Polymorphic French Isolates
1	37046	T	C	NA	.	NA	.	NA	.	NA	.	NA	.	1	0/102	splice_region_variant&intron_variant	LOW	FGRRES_11580	transcript	c.283-3T>C	-	Polymorphic French Isolates
1	37063	C	T	NA	.	NA	.	NA	.	NA	.	NA	.	1	0/115	synonymous_variant	LOW	FGRRES_11580	transcript	c.297C>T	p.Asp99Asp	Polymorphic French Isolates
1	37068	C	T	NA	.	NA	.	NA	.	NA	.	NA	.	1	0/106	missense_variant	MODERATE	FGRRES_11580	transcript	c.302C>T	p.Ala101Val	Polymorphic French Isolates
1	37077	A	C	NA	.	NA	.	NA	.	NA	.	NA	.	1	0/85	missense_variant	MODERATE	FGRRES_11580	transcript	c.311A>C	p.Lys104Thr	Polymorphic French Isolates
1	37082	G	T	NA	.	NA	.	NA	.	NA	.	NA	.	1	0/84	missense_variant	MODERATE	FGRRES_11580	transcript	c.316G>T	p.Asp106Tyr	Polymorphic French Isolates
1	37083	A	G	NA	.	NA	.	NA	.	NA	.	NA	.	1	0/81	missense_variant	MODERATE	FGRRES_11580	transcript	c.317A>G	p.Asp106Gly	Polymorphic French Isolates
1	37089	C	T	NA	.	NA	.	NA	.	NA	.	NA	.	1	0/87	missense_variant	MODERATE	FGRRES_11580	transcript	c.323C>T	p.Ser108Leu	Polymorphic French Isolates
1	37095	A	G	NA	.	NA	.	NA	.	NA	.	NA	.	1	0/84	missense_variant	MODERATE	FGRRES_11580	transcript	c.329A>G	p.His110Arg	Polymorphic French Isolates
1	37097	A	G	NA	.	NA	.	NA	.	NA	.	NA	.	1	0/88	missense_variant	MODERATE	FGRRES_11580	transcript	c.331A>G	p.Asn111Asp	Polymorphic French Isolates
1	37103	C	G	NA	.	NA	.	NA	.	NA	.	NA	.	1	0/126	missense_variant	MODERATE	FGRRES_11580	transcript	c.337C>G	p.Leu113Val	Polymorphic French Isolates
1	37158	G	A	NA	.	NA	.	NA	.	NA	.	NA	.	1	0/8	intergenic_region	MODIFIER	FGRRES_11580-FGRRES_16067	intergenic_region	n.37158G>A	-	Polymorphic French Isolates
1	37171	C	T	NA	.	NA	.	NA	.	NA	.	NA	.	1	0/66	intergenic_region	MODIFIER	FGRRES_11580-FGRRES_16067	intergenic_region	n.37171C>T	-	Polymorphic French Isolates
1	37175	G	A	NA	.	NA	.	NA	.	NA	.	NA	.	1	0/68	intergenic_region	MODIFIER	FGRRES_11580-FGRRES_16067	intergenic_region	n.37175G>A	-	Polymorphic French Isolates
1	37187	A	G	NA	.	NA	.	NA	.	NA	.	NA	.	1	0/90	intergenic_region	MODIFIER	FGRRES_11580-FGRRES_16067	intergenic_region	n.37187A>G	-	Polymorphic French Isolates
1	37206	A	C	NA	.	NA	.	NA	.	NA	.	NA	.	1	0/80	intergenic_region	MODIFIER	FGRRES_11580-FGRRES_16067	intergenic_region	n.37206A>C	-	Polymorphic French Isolates
1	37209	C	T	NA	.	NA	.	NA	.	NA	.	NA	.	1	0/83	intergenic_region	MODIFIER	FGRRES_11580-FGRRES_16067	intergenic_region	n.37209C>T	-	Polymorphic French Isolates
1	37215	C	A	NA	.	NA	.	NA	.	NA	.	NA	.	1	0/92	intergenic_region	MODIFIER	FGRRES_11580-FGRRES_16067	intergenic_region	n.37215C>A	-	Polymorphic French Isolates
1	37246	G	A	NA	.	NA	.	NA	.	0	.	NA	.	1	0/94	intergenic_region	MODIFIER	FGRRES_11580-FGRRES_16067	intergenic_region	n.37246G>A	-	Polymorphic French Isolates
1	37251	A	T	NA	.	NA	.	NA	.	NA	.	NA	.	1	0/88	intergenic_region	MODIFIER	FGRRES_11580-FGRRES_16067	intergenic_region	n.37251A>T	-	Polymorphic French Isolates
1	37257	A	G	NA	.	NA	.	NA	.	NA	.	NA	.	1	0/47	intergenic_region	MODIFIER	FGRRES_11580-FGRRES_16067	intergenic_region	n.37257A>G	-	Polymorphic French Isolates
1	37258	T	C	NA	.	NA	.	NA	.	NA	.	NA	.	1	0/47	intergenic_region	MODIFIER	FGRRES_11580-FGRRES_16067	intergenic_region	n.37258T>C	-	Polymorphic French Isolates
1	37267	A	G	NA	.	NA	.	NA	.	NA	.	NA	.	1	0/45	intergenic_region	MODIFIER	FGRRES_11580-FGRRES_16067	intergenic_region	n.37267A>G	-	Polymorphic French Isolates
1	37269	T	C	NA	.	NA	.	NA	.	NA	.	NA	.	1	0/42	intergenic_region	MODIFIER	FGRRES_11580-FGRRES_16067	intergenic_region	n.37269T>C	-	Polymorphic French Isolates
1	37271	T	C	NA	.	NA	.	NA	.	NA	.	NA	.	1	0/42	intergenic_region	MODIFIER	FGRRES_11580-FGRRES_16067	intergenic_region	n.37271T>C	-	Polymorphic French Isolates
1	37272	A	G	NA	.	NA	.	NA	.	NA	.	NA	.	1	0/42	intergenic_region	MODIFIER	FGRRES_11580-FGRRES_16067	intergenic_region	n.37272A>G	-	Polymorphic French Isolates
1	37291	A	G	NA	.	NA	.	NA	.	NA	.	NA	.	1	0/93	intergenic_region	MODIFIER	FGRRES_11580-FGRRES_16067	intergenic_region	n.37291A>G	-	Polymorphic French Isolates
1	37302	C	T	NA	.	NA	.	NA	.	NA	.	NA	.	1	0/94	intergenic_region	MODIFIER	FGRRES_11580-FGRRES_16067	intergenic_region	n.37302C>T	-	Polymorphic French Isolates
1	37309	C	A	NA	.	NA	.	NA	.	NA	.	NA	.	1	0/89	intergenic_region	MODIFIER	FGRRES_11580-FGRRES_16067	intergenic_region	n.37309C>A	-	Polymorphic French Isolates
1	37323	A	G	NA	.	NA	.	NA	.	NA	.	NA	.	1	0/93	intergenic_region	MODIFIER	FGRRES_11580-FGRRES_16067	intergenic_region	n.37323A>G	-	Polymorphic French Isolates
1	37345	A	C	NA	.	NA	.	NA	.	NA	.	NA	.	1	0/83	intergenic_region	MODIFIER	FGRRES_11580-FGRRES_16067	intergenic_region	n.37345A>C	-	Polymorphic French Isolates
1	37396	A	G	NA	.	NA	.	NA	.	NA	.	NA	.	1	0/83	intergenic_region	MODIFIER	FGRRES_11580-FGRRES_16067	intergenic_region	n.37396A>G	-	Polymorphic French Isolates
1	37409	G	A	NA	.	NA	.	NA	.	NA	.	NA	.	1	0/70	intergenic_region	MODIFIER	FGRRES_11580-FGRRES_16067	intergenic_region	n.37409G>A	-	Polymorphic French Isolates
1	37411	G	A	NA	.	NA	.	NA	.	NA	.	NA	.	1	0/72	intergenic_region	MODIFIER	FGRRES_11580-FGRRES_16067	intergenic_region	n.37411G>A	-	Polymorphic French Isolates
1	37416	T	C	NA	.	NA	.	NA	.	NA	.	NA	.	1	0/76	intergenic_region	MODIFIER	FGRRES_11580-FGRRES_16067	intergenic_region	n.37416T>C	-	Polymorphic French Isolates
1	37451	T	C	NA	.	NA	.	NA	.	NA	.	NA	.	1	0/89	intergenic_region	MODIFIER	FGRRES_11580-FGRRES_16067	intergenic_region	n.37451T>C	-	Polymorphic French Isolates
1	37462	T	C	NA	.	NA	.	NA	.	NA	.	NA	.	1	0/90	intergenic_region	MODIFIER	FGRRES_11580-FGRRES_16067	intergenic_region	n.37462T>C	-	Polymorphic French Isolates
1	37476	T	C	NA	.	NA	.	NA	.	NA	.	NA	.	1	0/94	intergenic_region	MODIFIER	FGRRES_11580-FGRRES_16067	intergenic_region	n.37476T>C	-	Polymorphic French Isolates
1	37531	A	G	NA	.	NA	.	NA	.	NA	.	NA	.	1	0/82	intergenic_region	MODIFIER	FGRRES_11580-FGRRES_16067	intergenic_region	n.37531A>G	-	Polymorphic French Isolates
1	37581	G	A	NA	.	NA	.	NA	.	NA	.	NA	.	1	0/89	intergenic_region	MODIFIER	FGRRES_11580-FGRRES_16067	intergenic_region	n.37581G>A	-	Polymorphic French Isolates
1	37629	G	A	NA	.	NA	.	NA	.	NA	.	NA	.	1	0/72	intergenic_region	MODIFIER	FGRRES_11580-FGRRES_16067	intergenic_region	n.37629G>A	-	Polymorphic French Isolates
1	37635	G	A	NA	.	NA	.	NA	.	NA	.	NA	.	1	0/74	intergenic_region	MODIFIER	FGRRES_11580-FGRRES_16067	intergenic_region	n.37635G>A	-	Polymorphic French Isolates
1	37661	G	A	NA	.	NA	.	NA	.	NA	.	NA	.	1	0/74	intergenic_region	MODIFIER	FGRRES_11580-FGRRES_16067	intergenic_region	n.37661G>A	-	Polymorphic French Isolates
1	37687	T	C	NA	.	NA	.	NA	.	NA	.	NA	.	1	0/69	intergenic_region	MODIFIER	FGRRES_11580-FGRRES_16067	intergenic_region	n.37687T>C	-	Polymorphic French Isolates
1	37734	A	G	NA	.	NA	.	NA	.	NA	.	NA	.	1	0/83	stop_lost&splice_region_variant	HIGH	FGRRES_16067	transcript	c.1375T>C	p.Ter459Glnext*?	Polymorphic French Isolates
1	37748	C	A	NA	.	NA	.	NA	.	NA	.	NA	.	1	0/87	missense_variant	MODERATE	FGRRES_16067	transcript	c.1361G>T	p.Arg454Leu	Polymorphic French Isolates
1	37827	A	G	NA	.	NA	.	NA	.	NA	.	NA	.	1	0/100	missense_variant	MODERATE	FGRRES_16067	transcript	c.1282T>C	p.Phe4II8Leu	Polymorphic French Isolates
1	37839	G	A	NA	.	NA	.	NA	.	NA	.	NA	.	1	0/93	synonymous_variant	LOW	FGRRES_16067	transcript	c.1270C>T	p.Leu4II4Leu	Polymorphic French Isolates
1	37884	G	C	NA	.	NA	.	NA	.	NA	.	NA	.	1	0/99	missense_variant	MODERATE	FGRRES_16067	transcript	c.1225C>G	p.Pro409Ala	Polymorphic French Isolates
1	37894	T	G	NA	.	NA	.	NA	.	NA	.	NA	.	1	0/104	missense_variant	MODERATE	FGRRES_16067	transcript	c.1215A>C	p.Lys405Asn	Polymorphic French Isolates
1	37925	G	A	NA	.	NA	.	NA	.	NA	.	NA	.	1	0/90	missense_variant	MODERATE	FGRRES_16067	transcript	c.1184C>T	p.Pro395Leu	Polymorphic French Isolates
1	37945	C	T	NA	.	NA	.	NA	.	NA	.	NA	.	1	0/71	stop_gained	HIGH	FGRRES_16067	transcript	c.1164G>A	p.Trp388*	Polymorphic French Isolates
1	37946	C	T	NA	.	NA	.	NA	.	NA	.	NA	.	1	0/71	stop_gained	HIGH	FGRRES_16067	transcript	c.1163G>A	p.Trp388*	Polymorphic French Isolates
1	37984	C	T	NA	.	NA	.	NA	.	NA	.	NA	.	1	0/81	missense_variant	MODERATE	FGRRES_16067	transcript	c.1125G>A	p.Met375Ile	Polymorphic French Isolates
1	38016	G	A	NA	.	NA	.	NA	.	NA	.	NA	.	1	0/90	missense_variant	MODERATE	FGRRES_16067	transcript	c.1093C>T	p.Pro365Ser	Polymorphic French Isolates
1	38049	T	C	NA	.	NA	.	NA	.	NA	.	NA	.	1	0/106	missense_variant	MODERATE	FGRRES_16067	transcript	c.1060A>G	p.Lys354Glu	Polymorphic French Isolates
1	38067	A	G	NA	.	NA	.	NA	.	NA	.	NA	.	1	0/113	missense_variant	MODERATE	FGRRES_16067	transcript	c.1042T>C	p.Phe348Leu	Polymorphic French Isolates
1	38077	A	G	NA	.	NA	.	NA	.	NA	.	NA	.	1	0/108	synonymous_variant	LOW	FGRRES_16067	transcript	c.1032T>C	p.Ile344Ile	Polymorphic French Isolates
1	38092	G	A	NA	.	NA	.	NA	.	NA	.	NA	.	1	0/98	synonymous_variant	LOW	FGRRES_16067	transcript	c.1017C>T	p.Ser339Ser	Polymorphic French Isolates
1	38094	T	C	NA	.	NA	.	NA	.	NA	.	NA	.	1	0/94	missense_variant	MODERATE	FGRRES_16067	transcript	c.1015A>G	p.Ser339Gly	Polymorphic French Isolates
1	38148	T	C	NA	.	NA	.	NA	.	NA	.	NA	.	1	0/101	missense_variant	MODERATE	FGRRES_16067	transcript	c.961A>G	p.Lys3II1Glu	Polymorphic French Isolates
1	38157	T	C	NA	.	NA	.	NA	.	NA	.	NA	.	1	0/99	missense_variant	MODERATE	FGRRES_16067	transcript	c.952A>G	p.Ile318Val	Polymorphic French Isolates
1	38173	G	A	NA	.	NA	.	NA	.	NA	.	NA	.	1	0/104	synonymous_variant	LOW	FGRRES_16067	transcript	c.936C>T	p.Gly31IIGly	Polymorphic French Isolates
1	38257	A	G	NA	.	NA	.	NA	.	NA	.	NA	.	1	0/75	synonymous_variant	LOW	FGRRES_16067	transcript	c.852T>C	p.LeuII84Leu	Polymorphic French Isolates
1	38295	T	C	NA	.	NA	.	NA	.	NA	.	NA	.	1	0/87	missense_variant	MODERATE	FGRRES_16067	transcript	c.814A>G	p.LysII7IIGlu	Polymorphic French Isolates
1	38299	T	C	NA	.	NA	.	NA	.	NA	.	NA	.	1	0/88	synonymous_variant	LOW	FGRRES_16067	transcript	c.810A>G	p.ValII70Val	Polymorphic French Isolates
1	38326	T	C	NA	.	NA	.	NA	.	NA	.	NA	.	1	0/98	synonymous_variant	LOW	FGRRES_16067	transcript	c.783A>G	p.LysII61Lys	Polymorphic French Isolates
1	38404	T	C	NA	.	NA	.	NA	.	NA	.	NA	.	1	0/89	synonymous_variant	LOW	FGRRES_16067	transcript	c.705A>G	p.LeuII35Leu	Polymorphic French Isolates
1	38411	T	G	NA	.	NA	.	NA	.	NA	.	NA	.	1	0/92	missense_variant	MODERATE	FGRRES_16067	transcript	c.698A>C	p.LysII33Thr	Polymorphic French Isolates
1	38430	T	C	NA	.	NA	.	NA	.	NA	.	NA	.	1	0/81	missense_variant	MODERATE	FGRRES_16067	transcript	c.679A>G	p.IleIIII7Val	Polymorphic French Isolates
1	38478	G	A	NA	.	NA	.	NA	.	NA	.	NA	.	1	0/79	missense_variant	MODERATE	FGRRES_16067	transcript	c.631C>T	p.ArgII11Trp	Polymorphic French Isolates
1	38490	A	T	NA	.	NA	.	NA	.	NA	.	NA	.	1	0/74	missense_variant	MODERATE	FGRRES_16067	transcript	c.619T>A	p.SerII07Thr	Polymorphic French Isolates
1	38497	T	C	NA	.	NA	.	NA	.	NA	.	NA	.	1	0/61	synonymous_variant	LOW	FGRRES_16067	transcript	c.612A>G	p.ValII04Val	Polymorphic French Isolates
1	38502	G	A	NA	.	NA	.	NA	.	NA	.	NA	.	1	0/56	synonymous_variant	LOW	FGRRES_16067	transcript	c.607C>T	p.LeuII03Leu	Polymorphic French Isolates
1	38503	G	C	NA	.	NA	.	NA	.	NA	.	NA	.	1	0/56	missense_variant	MODERATE	FGRRES_16067	transcript	c.606C>G	p.AspII0IIGlu	Polymorphic French Isolates
1	38545	G	A	NA	.	NA	.	NA	.	NA	.	NA	.	1	0/90	synonymous_variant	LOW	FGRRES_16067	transcript	c.564C>T	p.Leu188Leu	Polymorphic French Isolates
1	38572	T	A	NA	.	NA	.	NA	.	NA	.	NA	.	1	0/109	synonymous_variant	LOW	FGRRES_16067	transcript	c.537A>T	p.Thr179Thr	Polymorphic French Isolates
1	38599	C	T	NA	.	NA	.	NA	.	NA	.	NA	.	1	0/110	missense_variant	MODERATE	FGRRES_16067	transcript	c.510G>A	p.Met170Ile	Polymorphic French Isolates
1	38620	G	A	NA	.	NA	.	NA	.	NA	.	NA	.	1	0/91	synonymous_variant	LOW	FGRRES_16067	transcript	c.489C>T	p.Tyr163Tyr	Polymorphic French Isolates
1	38624	C	G	NA	.	NA	.	NA	.	NA	.	NA	.	1	0/83	missense_variant	MODERATE	FGRRES_16067	transcript	c.485G>C	p.Trp16IISer	Polymorphic French Isolates
1	38651	T	G	NA	.	NA	.	NA	.	NA	.	NA	.	1	0/90	missense_variant	MODERATE	FGRRES_16067	transcript	c.458A>C	p.Gln153Pro	Polymorphic French Isolates
1	38713	C	G	NA	.	NA	.	NA	.	NA	.	NA	.	1	0/102	synonymous_variant	LOW	FGRRES_16067	transcript	c.396G>C	p.Ala13IIAla	Polymorphic French Isolates
1	38761	T	C	NA	.	NA	.	NA	.	NA	.	NA	.	1	0/99	missense_variant	MODERATE	FGRRES_16067	transcript	c.348A>G	p.Ile116Met	Polymorphic French Isolates
1	38764	T	A	NA	.	NA	.	NA	.	NA	.	NA	.	1	0/98	missense_variant	MODERATE	FGRRES_16067	transcript	c.345A>T	p.Glu115Asp	Polymorphic French Isolates
1	38776	A	G	NA	.	NA	.	NA	.	NA	.	NA	.	1	0/87	synonymous_variant	LOW	FGRRES_16067	transcript	c.333T>C	p.Leu111Leu	Polymorphic French Isolates
1	38781	C	T	NA	.	NA	.	NA	.	NA	.	NA	.	1	0/82	missense_variant	MODERATE	FGRRES_16067	transcript	c.328G>A	p.Gly110Arg	Polymorphic French Isolates
1	38782	T	C	NA	.	NA	.	NA	.	NA	.	NA	.	1	0/79	synonymous_variant	LOW	FGRRES_16067	transcript	c.327A>G	p.Pro109Pro	Polymorphic French Isolates
1	38827	G	T	NA	.	NA	.	NA	.	NA	.	NA	.	1	0/113	synonymous_variant	LOW	FGRRES_16067	transcript	c.282C>A	p.Ala94Ala	Polymorphic French Isolates
1	38839	C	T	NA	.	NA	.	NA	.	NA	.	NA	.	1	0/110	synonymous_variant	LOW	FGRRES_16067	transcript	c.270G>A	p.Gln90Gln	Polymorphic French Isolates
1	38845	G	T	NA	.	NA	.	NA	.	NA	.	NA	.	1	0/112	synonymous_variant	LOW	FGRRES_16067	transcript	c.264C>A	p.Ile88Ile	Polymorphic French Isolates
1	38860	T	C	NA	.	NA	.	NA	.	NA	.	NA	.	1	0/87	synonymous_variant	LOW	FGRRES_16067	transcript	c.249A>G	p.Ser83Ser	Polymorphic French Isolates
1	38863	G	A	NA	.	NA	.	NA	.	NA	.	NA	.	1	0/84	synonymous_variant	LOW	FGRRES_16067	transcript	c.246C>T	p.Leu8IILeu	Polymorphic French Isolates
1	38865	G	A	NA	.	NA	.	NA	.	NA	.	NA	.	1	0/91	missense_variant	MODERATE	FGRRES_16067	transcript	c.244C>T	p.Leu8IIPhe	Polymorphic French Isolates
1	38872	C	T	NA	.	NA	.	NA	.	NA	.	NA	.	1	0/92	synonymous_variant	LOW	FGRRES_16067	transcript	c.237G>A	p.Thr79Thr	Polymorphic French Isolates
1	38891	T	C	NA	.	NA	.	NA	.	NA	.	NA	.	1	0/114	missense_variant	MODERATE	FGRRES_16067	transcript	c.218A>G	p.Tyr73Cys	Polymorphic French Isolates
1	38902	G	T	NA	.	NA	.	NA	.	NA	.	NA	.	1	6/107	missense_variant	MODERATE	FGRRES_16067	transcript	c.207C>A	p.His69Gln	Polymorphic French Isolates
1	38961	CG	C	NA	.	NA	.	NA	.	NA	.	NA	.	1	0/80	frameshift_variant	HIGH	FGRRES_16067	transcript	c.147delC	p.Ile49fs	Polymorphic French Isolates
1	38964	T	A	NA	.	NA	.	NA	.	NA	.	NA	.	1	27/576	missense_variant	MODERATE	FGRRES_16067	transcript	c.145A>T	p.Ile49Phe	Polymorphic French Isolates
1	39001	A	T	NA	.	NA	.	NA	.	NA	.	NA	.	1	0/82	synonymous_variant	LOW	FGRRES_16067	transcript	c.108T>A	p.Leu36Leu	Polymorphic French Isolates
1	39014	A	T	NA	.	NA	.	NA	.	NA	.	NA	.	1	0/97	missense_variant	MODERATE	FGRRES_16067	transcript	c.95T>A	p.Phe3IITyr	Polymorphic French Isolates
1	39019	A	G	NA	.	NA	.	NA	.	NA	.	NA	.	1	0/93	synonymous_variant	LOW	FGRRES_16067	transcript	c.90T>C	p.Ile30Ile	Polymorphic French Isolates
1	39025	C	T	NA	.	NA	.	NA	.	NA	.	NA	.	1	0/101	synonymous_variant	LOW	FGRRES_16067	transcript	c.84G>A	p.LeuII8Leu	Polymorphic French Isolates
1	39037	A	C	NA	.	NA	.	NA	.	NA	.	NA	.	1	0/112	synonymous_variant	LOW	FGRRES_16067	transcript	c.72T>G	p.LeuII4Leu	Polymorphic French Isolates
1	39044	A	G	NA	.	NA	.	NA	.	NA	.	NA	.	1	0/119	missense_variant	MODERATE	FGRRES_16067	transcript	c.65T>C	p.IleIIIIThr	Polymorphic French Isolates
1	39061	A	G	NA	.	NA	.	NA	.	NA	.	NA	.	1	0/119	synonymous_variant	LOW	FGRRES_16067	transcript	c.48T>C	p.Tyr16Tyr	Polymorphic French Isolates
1	39127	A	G	NA	.	NA	.	NA	.	NA	.	NA	.	1	0/104	intergenic_region	MODIFIER	FGRRES_16067-FGRRES_11641	intergenic_region	n.39127A>G	-	Polymorphic French Isolates
1	39142	T	C	NA	.	NA	.	NA	.	NA	.	NA	.	1	0/96	intergenic_region	MODIFIER	FGRRES_16067-FGRRES_11641	intergenic_region	n.39142T>C	-	Polymorphic French Isolates
1	39167	G	A	NA	.	NA	.	NA	.	NA	.	NA	.	1	0/92	intergenic_region	MODIFIER	FGRRES_16067-FGRRES_11641	intergenic_region	n.39167G>A	-	Polymorphic French Isolates
1	39181	A	C	NA	.	NA	.	NA	.	NA	.	NA	.	1	0/79	intergenic_region	MODIFIER	FGRRES_16067-FGRRES_11641	intergenic_region	n.39181A>C	-	Polymorphic French Isolates
1	39208	G	A	NA	.	NA	.	NA	.	NA	.	NA	.	1	0/73	intergenic_region	MODIFIER	FGRRES_16067-FGRRES_11641	intergenic_region	n.39208G>A	-	Polymorphic French Isolates
1	39243	G	C	NA	.	NA	.	NA	.	NA	.	NA	.	1	0/69	intergenic_region	MODIFIER	FGRRES_16067-FGRRES_11641	intergenic_region	n.39243G>C	-	Polymorphic French Isolates
1	39258	A	G	NA	.	NA	.	NA	.	NA	.	NA	.	1	0/66	intergenic_region	MODIFIER	FGRRES_16067-FGRRES_11641	intergenic_region	n.39258A>G	-	Polymorphic French Isolates
1	39294	G	A	NA	.	NA	.	NA	.	NA	.	NA	.	1	0/70	intergenic_region	MODIFIER	FGRRES_16067-FGRRES_11641	intergenic_region	n.39294G>A	-	Polymorphic French Isolates
1	39304	A	G	NA	.	NA	.	NA	.	NA	.	NA	.	1	26/299	intergenic_region	MODIFIER	FGRRES_16067-FGRRES_11641	intergenic_region	n.39304A>G	-	Polymorphic French Isolates
1	39310	A	G	NA	.	NA	.	NA	.	NA	.	NA	.	1	0/71	intergenic_region	MODIFIER	FGRRES_16067-FGRRES_11641	intergenic_region	n.39310A>G	-	Polymorphic French Isolates
1	39315	A	G	NA	.	NA	.	NA	.	NA	.	NA	.	1	0/73	intergenic_region	MODIFIER	FGRRES_16067-FGRRES_11641	intergenic_region	n.39315A>G	-	Polymorphic French Isolates
1	39322	A	G	NA	.	NA	.	NA	.	NA	.	NA	.	1	0/76	intergenic_region	MODIFIER	FGRRES_16067-FGRRES_11641	intergenic_region	n.39322A>G	-	Polymorphic French Isolates
1	39352	G	A	NA	.	NA	.	NA	.	NA	.	NA	.	1	0/76	intergenic_region	MODIFIER	FGRRES_16067-FGRRES_11641	intergenic_region	n.39352G>A	-	Polymorphic French Isolates
1	39359	T	C	NA	.	NA	.	NA	.	NA	.	NA	.	1	0/80	intergenic_region	MODIFIER	FGRRES_16067-FGRRES_11641	intergenic_region	n.39359T>C	-	Polymorphic French Isolates
1	39382	T	C	NA	.	NA	.	NA	.	NA	.	NA	.	1	0/99	intergenic_region	MODIFIER	FGRRES_16067-FGRRES_11641	intergenic_region	n.39382T>C	-	Polymorphic French Isolates
1	39420	A	G	NA	.	NA	.	NA	.	NA	.	NA	.	1	0/91	intergenic_region	MODIFIER	FGRRES_16067-FGRRES_11641	intergenic_region	n.39420A>G	-	Polymorphic French Isolates
1	39440	T	C	NA	.	NA	.	NA	.	NA	.	NA	.	1	0/89	intergenic_region	MODIFIER	FGRRES_16067-FGRRES_11641	intergenic_region	n.39440T>C	-	Polymorphic French Isolates
1	39456	C	T	NA	.	NA	.	NA	.	NA	.	NA	.	1	0/70	intergenic_region	MODIFIER	FGRRES_16067-FGRRES_11641	intergenic_region	n.39456C>T	-	Polymorphic French Isolates
1	39462	C	T	NA	.	NA	.	NA	.	NA	.	NA	.	1	0/62	intergenic_region	MODIFIER	FGRRES_16067-FGRRES_11641	intergenic_region	n.39462C>T	-	Polymorphic French Isolates
1	39478	C	A	NA	.	NA	.	NA	.	NA	.	NA	.	1	0/67	intergenic_region	MODIFIER	FGRRES_16067-FGRRES_11641	intergenic_region	n.39478C>A	-	Polymorphic French Isolates
1	39494	A	G	NA	.	NA	.	NA	.	0	.	NA	.	1	0/61	intergenic_region	MODIFIER	FGRRES_16067-FGRRES_11641	intergenic_region	n.39494A>G	-	Polymorphic French Isolates
1	39517	A	G	NA	.	NA	.	NA	.	NA	.	NA	.	1	0/69	intergenic_region	MODIFIER	FGRRES_16067-FGRRES_11641	intergenic_region	n.39517A>G	-	Polymorphic French Isolates
1	39540	T	G	NA	.	NA	.	NA	.	NA	.	NA	.	1	0/65	intergenic_region	MODIFIER	FGRRES_16067-FGRRES_11641	intergenic_region	n.39540T>G	-	Polymorphic French Isolates
1	39590	A	G	NA	.	NA	.	NA	.	NA	.	NA	.	1	0/71	intergenic_region	MODIFIER	FGRRES_16067-FGRRES_11641	intergenic_region	n.39590A>G	-	Polymorphic French Isolates
1	39615	C	A	NA	.	NA	.	NA	.	NA	.	NA	.	1	0/73	intergenic_region	MODIFIER	FGRRES_16067-FGRRES_11641	intergenic_region	n.39615C>A	-	Polymorphic French Isolates
1	39627	A	G	NA	.	NA	.	NA	.	NA	.	NA	.	1	0/63	intergenic_region	MODIFIER	FGRRES_16067-FGRRES_11641	intergenic_region	n.39627A>G	-	Polymorphic French Isolates
1	39628	G	A	NA	.	NA	.	NA	.	NA	.	NA	.	1	0/63	intergenic_region	MODIFIER	FGRRES_16067-FGRRES_11641	intergenic_region	n.39628G>A	-	Polymorphic French Isolates
1	39658	G	A	NA	.	NA	.	NA	.	NA	.	NA	.	1	23/408	intergenic_region	MODIFIER	FGRRES_16067-FGRRES_11641	intergenic_region	n.39658G>A	-	Polymorphic French Isolates
1	39734	G	T	NA	.	NA	.	NA	.	NA	.	NA	.	1	0/51	intergenic_region	MODIFIER	FGRRES_16067-FGRRES_11641	intergenic_region	n.39734G>T	-	Polymorphic French Isolates
1	39759	C	T	NA	.	NA	.	NA	.	NA	.	NA	.	1	0/53	intergenic_region	MODIFIER	FGRRES_16067-FGRRES_11641	intergenic_region	n.39759C>T	-	Polymorphic French Isolates
1	39796	T	C	NA	.	NA	.	NA	.	NA	.	NA	.	1	18/354	intergenic_region	MODIFIER	FGRRES_16067-FGRRES_11641	intergenic_region	n.39796T>C	-	Polymorphic French Isolates
1	39813	A	G	NA	.	NA	.	NA	.	NA	.	NA	.	1	0/47	intergenic_region	MODIFIER	FGRRES_16067-FGRRES_11641	intergenic_region	n.39813A>G	-	Polymorphic French Isolates
1	39816	C	T	NA	.	NA	.	NA	.	NA	.	NA	.	1	0/44	intergenic_region	MODIFIER	FGRRES_16067-FGRRES_11641	intergenic_region	n.39816C>T	-	Polymorphic French Isolates
1	39830	A	G	NA	.	NA	.	NA	.	NA	.	NA	.	1	16/803	intergenic_region	MODIFIER	FGRRES_16067-FGRRES_11641	intergenic_region	n.39830A>G	-	Polymorphic French Isolates
1	39847	A	G	NA	.	NA	.	NA	.	NA	.	NA	.	1	0/59	intergenic_region	MODIFIER	FGRRES_16067-FGRRES_11641	intergenic_region	n.39847A>G	-	Polymorphic French Isolates
1	39857	C	T	NA	.	NA	.	NA	.	NA	.	NA	.	1	0/59	intergenic_region	MODIFIER	FGRRES_16067-FGRRES_11641	intergenic_region	n.39857C>T	-	Polymorphic French Isolates
1	39879	T	C	NA	.	NA	.	NA	.	NA	.	NA	.	1	0/53	intergenic_region	MODIFIER	FGRRES_16067-FGRRES_11641	intergenic_region	n.39879T>C	-	Polymorphic French Isolates
1	39880	T	A	NA	.	NA	.	NA	.	NA	.	NA	.	1	0/52	intergenic_region	MODIFIER	FGRRES_16067-FGRRES_11641	intergenic_region	n.39880T>A	-	Polymorphic French Isolates
1	39881	A	G	NA	.	NA	.	NA	.	NA	.	NA	.	1	0/52	intergenic_region	MODIFIER	FGRRES_16067-FGRRES_11641	intergenic_region	n.39881A>G	-	Polymorphic French Isolates
1	39894	T	C	NA	.	NA	.	NA	.	NA	.	NA	.	1	0/58	intergenic_region	MODIFIER	FGRRES_16067-FGRRES_11641	intergenic_region	n.39894T>C	-	Polymorphic French Isolates
1	39898	T	G	NA	.	NA	.	NA	.	NA	.	NA	.	1	0/57	intergenic_region	MODIFIER	FGRRES_16067-FGRRES_11641	intergenic_region	n.39898T>G	-	Polymorphic French Isolates
1	39908	T	C	NA	.	NA	.	NA	.	NA	.	NA	.	1	0/51	intergenic_region	MODIFIER	FGRRES_16067-FGRRES_11641	intergenic_region	n.39908T>C	-	Polymorphic French Isolates
1	39986	T	C	NA	.	NA	.	NA	.	NA	.	NA	.	1	0/48	intergenic_region	MODIFIER	FGRRES_16067-FGRRES_11641	intergenic_region	n.39986T>C	-	Polymorphic French Isolates
1	39987	A	G	NA	.	NA	.	NA	.	NA	.	NA	.	1	0/48	intergenic_region	MODIFIER	FGRRES_16067-FGRRES_11641	intergenic_region	n.39987A>G	-	Polymorphic French Isolates
1	39988	T	C	NA	.	NA	.	NA	.	NA	.	NA	.	1	17/168	intergenic_region	MODIFIER	FGRRES_16067-FGRRES_11641	intergenic_region	n.39988T>C	-	Polymorphic French Isolates
1	39999	T	C	NA	.	NA	.	NA	.	NA	.	NA	.	1	0/58	intergenic_region	MODIFIER	FGRRES_16067-FGRRES_11641	intergenic_region	n.39999T>C	-	Polymorphic French Isolates
1	40004	T	C	NA	.	NA	.	NA	.	NA	.	NA	.	1	0/58	intergenic_region	MODIFIER	FGRRES_16067-FGRRES_11641	intergenic_region	n.40004T>C	-	Polymorphic French Isolates
1	40011	T	C	NA	.	NA	.	NA	.	NA	.	NA	.	1	0/55	intergenic_region	MODIFIER	FGRRES_16067-FGRRES_11641	intergenic_region	n.40011T>C	-	Polymorphic French Isolates
1	40015	T	C	NA	.	NA	.	NA	.	NA	.	NA	.	1	0/54	intergenic_region	MODIFIER	FGRRES_16067-FGRRES_11641	intergenic_region	n.40015T>C	-	Polymorphic French Isolates
1	40016	A	G	NA	.	NA	.	NA	.	NA	.	NA	.	1	0/54	intergenic_region	MODIFIER	FGRRES_16067-FGRRES_11641	intergenic_region	n.40016A>G	-	Polymorphic French Isolates
1	40032	T	C	NA	.	NA	.	NA	.	NA	.	NA	.	1	0/60	intergenic_region	MODIFIER	FGRRES_16067-FGRRES_11641	intergenic_region	n.40032T>C	-	Polymorphic French Isolates
1	40034	T	C	NA	.	NA	.	NA	.	NA	.	NA	.	1	0/63	intergenic_region	MODIFIER	FGRRES_16067-FGRRES_11641	intergenic_region	n.40034T>C	-	Polymorphic French Isolates
1	40038	T	A	NA	.	NA	.	NA	.	NA	.	NA	.	1	0/68	intergenic_region	MODIFIER	FGRRES_16067-FGRRES_11641	intergenic_region	n.40038T>A	-	Polymorphic French Isolates
1	40051	A	G	NA	.	NA	.	NA	.	NA	.	NA	.	1	0/76	intergenic_region	MODIFIER	FGRRES_16067-FGRRES_11641	intergenic_region	n.40051A>G	-	Polymorphic French Isolates
1	40065	T	C	NA	.	NA	.	NA	.	NA	.	NA	.	1	0/73	intergenic_region	MODIFIER	FGRRES_16067-FGRRES_11641	intergenic_region	n.40065T>C	-	Polymorphic French Isolates
1	40074	A	G	NA	.	NA	.	NA	.	NA	.	NA	.	1	0/68	intergenic_region	MODIFIER	FGRRES_16067-FGRRES_11641	intergenic_region	n.40074A>G	-	Polymorphic French Isolates
1	40082	A	G	NA	.	NA	.	NA	.	NA	.	NA	.	1	0/69	intergenic_region	MODIFIER	FGRRES_16067-FGRRES_11641	intergenic_region	n.40082A>G	-	Polymorphic French Isolates
1	40109	T	C	NA	.	NA	.	NA	.	NA	.	NA	.	1	0/63	intergenic_region	MODIFIER	FGRRES_16067-FGRRES_11641	intergenic_region	n.40109T>C	-	Polymorphic French Isolates
1	40177	C	T	NA	.	NA	.	NA	.	NA	.	NA	.	1	0/81	intergenic_region	MODIFIER	FGRRES_16067-FGRRES_11641	intergenic_region	n.40177C>T	-	Polymorphic French Isolates
1	40179	T	G	NA	.	NA	.	NA	.	NA	.	NA	.	1	0/79	intergenic_region	MODIFIER	FGRRES_16067-FGRRES_11641	intergenic_region	n.40179T>G	-	Polymorphic French Isolates
1	40182	T	C	NA	.	NA	.	NA	.	NA	.	NA	.	1	0/81	intergenic_region	MODIFIER	FGRRES_16067-FGRRES_11641	intergenic_region	n.40182T>C	-	Polymorphic French Isolates
1	40199	T	C	NA	.	NA	.	NA	.	NA	.	NA	.	1	0/78	intergenic_region	MODIFIER	FGRRES_16067-FGRRES_11641	intergenic_region	n.40199T>C	-	Polymorphic French Isolates
1	40201	A	G	NA	.	NA	.	NA	.	NA	.	NA	.	1	0/76	intergenic_region	MODIFIER	FGRRES_16067-FGRRES_11641	intergenic_region	n.40201A>G	-	Polymorphic French Isolates
1	40208	G	A	NA	.	NA	.	NA	.	NA	.	NA	.	1	0/74	intergenic_region	MODIFIER	FGRRES_16067-FGRRES_11641	intergenic_region	n.40208G>A	-	Polymorphic French Isolates
1	40210	G	A	NA	.	NA	.	NA	.	NA	.	NA	.	1	0/74	intergenic_region	MODIFIER	FGRRES_16067-FGRRES_11641	intergenic_region	n.40210G>A	-	Polymorphic French Isolates
1	40215	C	T	NA	.	NA	.	NA	.	NA	.	NA	.	1	0/79	intergenic_region	MODIFIER	FGRRES_16067-FGRRES_11641	intergenic_region	n.40215C>T	-	Polymorphic French Isolates
1	40219	G	A	NA	.	NA	.	NA	.	NA	.	NA	.	1	0/85	intergenic_region	MODIFIER	FGRRES_16067-FGRRES_11641	intergenic_region	n.40219G>A	-	Polymorphic French Isolates
1	40234	C	T	NA	.	NA	.	NA	.	NA	.	NA	.	1	0/119	intergenic_region	MODIFIER	FGRRES_16067-FGRRES_11641	intergenic_region	n.40234C>T	-	Polymorphic French Isolates
1	40240	T	C	NA	.	NA	.	NA	.	NA	.	NA	.	1	0/123	intergenic_region	MODIFIER	FGRRES_16067-FGRRES_11641	intergenic_region	n.40240T>C	-	Polymorphic French Isolates
1	40269	T	C	NA	.	NA	.	NA	.	NA	.	NA	.	1	0/92	intergenic_region	MODIFIER	FGRRES_16067-FGRRES_11641	intergenic_region	n.40269T>C	-	Polymorphic French Isolates
1	40279	A	G	NA	.	NA	.	NA	.	NA	.	NA	.	1	0/16	intergenic_region	MODIFIER	FGRRES_16067-FGRRES_11641	intergenic_region	n.40279A>G	-	Polymorphic French Isolates
1	40282	G	A	NA	.	NA	.	NA	.	NA	.	NA	.	1	42/378	intergenic_region	MODIFIER	FGRRES_16067-FGRRES_11641	intergenic_region	n.40282G>A	-	Polymorphic French Isolates
1	40285	A	G	NA	.	NA	.	NA	.	NA	.	NA	.	1	0/10	intergenic_region	MODIFIER	FGRRES_16067-FGRRES_11641	intergenic_region	n.40285A>G	-	Polymorphic French Isolates
1	40291	A	T	NA	.	NA	.	NA	.	NA	.	NA	.	1	0/9	intergenic_region	MODIFIER	FGRRES_16067-FGRRES_11641	intergenic_region	n.40291A>T	-	Polymorphic French Isolates
1	40294	A	G	NA	.	NA	.	NA	.	NA	.	NA	.	1	0/9	intergenic_region	MODIFIER	FGRRES_16067-FGRRES_11641	intergenic_region	n.40294A>G	-	Polymorphic French Isolates
1	40297	A	G	NA	.	NA	.	NA	.	NA	.	NA	.	1	0/9	intergenic_region	MODIFIER	FGRRES_16067-FGRRES_11641	intergenic_region	n.40297A>G	-	Polymorphic French Isolates
1	40299	T	C	NA	.	NA	.	NA	.	NA	.	NA	.	1	0/9	intergenic_region	MODIFIER	FGRRES_16067-FGRRES_11641	intergenic_region	n.40299T>C	-	Polymorphic French Isolates
1	40300	G	A	NA	.	NA	.	NA	.	NA	.	NA	.	1	0/9	intergenic_region	MODIFIER	FGRRES_16067-FGRRES_11641	intergenic_region	n.40300G>A	-	Polymorphic French Isolates
1	40313	G	A	NA	.	NA	.	NA	.	NA	.	NA	.	1	0/33	intergenic_region	MODIFIER	FGRRES_16067-FGRRES_11641	intergenic_region	n.40313G>A	-	Polymorphic French Isolates
1	40323	G	T	NA	.	NA	.	NA	.	NA	.	NA	.	1	0/31	intergenic_region	MODIFIER	FGRRES_16067-FGRRES_11641	intergenic_region	n.40323G>T	-	Polymorphic French Isolates
1	40501	G	A	NA	.	NA	.	NA	.	NA	.	NA	.	1	0/14	intergenic_region	MODIFIER	FGRRES_16067-FGRRES_11641	intergenic_region	n.40501G>A	-	Polymorphic French Isolates
1	40514	G	A	NA	.	NA	.	NA	.	NA	.	Filtered	.	1	0/63	intergenic_region	MODIFIER	FGRRES_16067-FGRRES_11641	intergenic_region	n.40514G>A	-	Polymorphic French Isolates
1	40518	A	G	NA	.	NA	.	NA	.	NA	.	Filtered	.	1	0/63	intergenic_region	MODIFIER	FGRRES_16067-FGRRES_11641	intergenic_region	n.40518A>G	-	Polymorphic French Isolates
1	40520	A	G	NA	.	NA	.	NA	.	NA	.	NA	.	1	0/63	intergenic_region	MODIFIER	FGRRES_16067-FGRRES_11641	intergenic_region	n.40520A>G	-	Polymorphic French Isolates
1	40532	T	G,C	NA	.	Filtered	.	1	6	NA	.	Filtered	.	II	101	intergenic_region	MODIFIER	FGRRES_16067-FGRRES_11641	intergenic_region	n.40532T>G	-	Polymorphic French Isolates
1	40543	C	T	NA	.	Filtered	.	1	0/6	NA	.	0	.	0	.	intergenic_region	MODIFIER	FGRRES_16067-FGRRES_11641	intergenic_region	n.40543C>T	-	Polymorphic French Isolates
1	40545	T	C	NA	.	Filtered	.	1	0/6	NA	.	NA	.	1	0/112	intergenic_region	MODIFIER	FGRRES_16067-FGRRES_11641	intergenic_region	n.40545T>C	-	Polymorphic French Isolates
1	40548	A	C	NA	.	Filtered	.	1	0/6	NA	.	0	.	0	.	intergenic_region	MODIFIER	FGRRES_16067-FGRRES_11641	intergenic_region	n.40548A>C	-	Polymorphic French Isolates
1	40549	A	G	NA	.	0	.	0	.	NA	.	Filtered	.	1	23/95	intergenic_region	MODIFIER	FGRRES_16067-FGRRES_11641	intergenic_region	n.40549A>G	-	Polymorphic French Isolates
1	40565	G	A	NA	.	Filtered	.	1	0/6	NA	.	0	.	0	.	intergenic_region	MODIFIER	FGRRES_16067-FGRRES_11641	intergenic_region	n.40565G>A	-	Polymorphic French Isolates
1	40568	T	C	NA	.	Filtered	.	1	0/6	NA	.	0	.	0	.	intergenic_region	MODIFIER	FGRRES_16067-FGRRES_11641	intergenic_region	n.40568T>C	-	Polymorphic French Isolates
1	40574	G	C	NA	.	Filtered	.	1	0/5	NA	.	NA	.	0	.	intergenic_region	MODIFIER	FGRRES_16067-FGRRES_11641	intergenic_region	n.40574G>C	-	Polymorphic French Isolates
1	40579	T	C	NA	.	Filtered	.	1	0/5	NA	.	NA	.	0	.	intergenic_region	MODIFIER	FGRRES_16067-FGRRES_11641	intergenic_region	n.40579T>C	-	Polymorphic French Isolates
1	40584	G	A	NA	.	Filtered	.	1	0/5	NA	.	NA	.	0	.	intergenic_region	MODIFIER	FGRRES_16067-FGRRES_11641	intergenic_region	n.40584G>A	-	Polymorphic French Isolates
1	47759	T	C	Filtered	.	1	0/8	1	0/5	Filtered	.	1	0/8	Filtered	.	missense_variant&splice_region_variant	MODERATE	FGRRES_11605	transcript	c.352A>G	p.Ile118Val	Polymorphic French Isolates
1	47827	C	T	0	.	1	0/113	1	0/99	0	.	1	0/104	1	0/89	missense_variant	MODERATE	FGRRES_11605	transcript	c.284G>A	p.Arg95Gln	Polymorphic French Isolates
1	47847	C	T	1	0/77	0	.	0	.	1	0/94	0	.	0	.	synonymous_variant	LOW	FGRRES_11605	transcript	c.264G>A	p.Thr88Thr	Polymorphic French Isolates
1	48055	C	A	1	0/79	1	0/78	1	0/81	1	0/83	1	0/86	1	0/86	missense_variant	MODERATE	FGRRES_11605	transcript	c.56G>T	p.Gly19Val	Common Block Diversity
1	48120	C	T	1	0/68	1	0/73	1	0/75	1	0/90	1	0/91	1	0/103	intergenic_region	MODIFIER	FGRRES_11605-FGRRES_11642	intergenic_region	n.48120C>T	-	Common Block Diversity
1	48130	C	T	1	0/65	1	0/66	1	0/57	1	0/81	1	0/89	1	0/86	intergenic_region	MODIFIER	FGRRES_11605-FGRRES_11642	intergenic_region	n.48130C>T	-	Common Block Diversity
1	48132	C	G	1	0/61	1	0/69	1	0/57	1	0/81	1	0/89	1	0/84	intergenic_region	MODIFIER	FGRRES_11605-FGRRES_11642	intergenic_region	n.48132C>G	-	Common Block Diversity
1	48268	C	T	0	.	1	0/81	1	0/80	0	.	1	0/85	1	0/75	intergenic_region	MODIFIER	FGRRES_11605-FGRRES_11642	intergenic_region	n.48268C>T	-	Polymorphic French Isolates
1	48351	A	G	1	0/80	1	0/91	1	0/73	1	0/79	1	0/102	1	0/77	intergenic_region	MODIFIER	FGRRES_11605-FGRRES_11642	intergenic_region	n.48351A>G	-	Common Block Diversity
1	48368	A	G	1	0/77	1	0/88	1	0/63	1	0/72	1	0/111	1	0/62	intergenic_region	MODIFIER	FGRRES_11605-FGRRES_11642	intergenic_region	n.48368A>G	-	Common Block Diversity
1	48387	G	A	1	0/92	1	0/102	1	0/84	1	0/85	1	0/126	1	0/68	intergenic_region	MODIFIER	FGRRES_11605-FGRRES_11642	intergenic_region	n.48387G>A	-	Common Block Diversity
1	48389	G	A	1	0/96	0	.	0	.	1	0/87	0	.	0	.	intergenic_region	MODIFIER	FGRRES_11605-FGRRES_11642	intergenic_region	n.48389G>A	-	Polymorphic French Isolates
1	48403	A	G	1	0/102	1	0/100	1	0/82	1	0/96	1	0/128	1	0/74	intergenic_region	MODIFIER	FGRRES_11605-FGRRES_11642	intergenic_region	n.48403A>G	-	Common Block Diversity
1	48607	A	G	Filtered	.	1	46/204	Filtered	.	Filtered	.	1	7/189	Filtered	.	intergenic_region	MODIFIER	FGRRES_11605-FGRRES_11642	intergenic_region	n.48607A>G	-	Polymorphic French Isolates
1	48646	T	C	1	28/214	1	45/205	Filtered	.	Filtered	.	1	0/235	Filtered	.	intergenic_region	MODIFIER	FGRRES_11605-FGRRES_11642	intergenic_region	n.48646T>C	-	Polymorphic French Isolates
1	48652	C	T	1	0/248	1	0/250	1	1/247	1	0/249	1	0/229	1	0/247	intergenic_region	MODIFIER	FGRRES_11605-FGRRES_11642	intergenic_region	n.48652C>T	-	Common Block Diversity
1	48660	C	T	1	0/239	1	0/250	1	0/244	1	0/250	1	1/242	1	0/250	intergenic_region	MODIFIER	FGRRES_11605-FGRRES_11642	intergenic_region	n.48660C>T	-	Common Block Diversity
1	48668	A	T	1	1/248	1	1/248	1	1/245	1	0/250	1	0/236	Filtered	.	intergenic_region	MODIFIER	FGRRES_11605-FGRRES_11642	intergenic_region	n.48668A>T	-	Polymorphic French Isolates
1	48679	T	C	Filtered	.	Filtered	.	Filtered	.	1	44/205	1	44/186	0	.	intergenic_region	MODIFIER	FGRRES_11605-FGRRES_11642	intergenic_region	n.48679T>C	-	Polymorphic French Isolates
1	48712	A	G	1	42/205	Filtered	.	Filtered	.	1	28/222	1	11/174	1	40/210	intergenic_region	MODIFIER	FGRRES_11605-FGRRES_11642	intergenic_region	n.48712A>G	-	Polymorphic French Isolates
1	48718	T	C	Filtered	.	1	37/200	Filtered	.	Filtered	.	Filtered	.	Filtered	.	intergenic_region	MODIFIER	FGRRES_11605-FGRRES_11642	intergenic_region	n.48718T>C	-	Polymorphic French Isolates
1	48732	T	C	1	1/195	1	0/186	1	10/130	1	0/167	1	16/589	1	3/174	intergenic_region	MODIFIER	FGRRES_11605-FGRRES_11642	intergenic_region	n.48732T>C	-	Common Block Diversity
1	48733	C	T	0	.	0	.	Filtered	.	0	.	1	15/615	0	.	intergenic_region	MODIFIER	FGRRES_11605-FGRRES_11642	intergenic_region	n.48733C>T	-	Polymorphic French Isolates
1	48741	C	A	1	24/185	1	26/175	1	19/128	1	6/179	1	15/919	Filtered	.	intergenic_region	MODIFIER	FGRRES_11605-FGRRES_11642	intergenic_region	n.48741C>A	-	Polymorphic French Isolates
1	48743	T	C	1	22/186	1	24/177	1	13/126	1	4/176	1	15/919	Filtered	.	intergenic_region	MODIFIER	FGRRES_11605-FGRRES_11642	intergenic_region	n.48743T>C	-	Polymorphic French Isolates
1	48761	A	G	1	1/108	0	.	0	.	0	.	1	0/38	0	.	intergenic_region	MODIFIER	FGRRES_11605-FGRRES_11642	intergenic_region	n.48761A>G	-	Polymorphic French Isolates
1	48766	C	T	0	.	1	15/858	0	.	0	.	1	12/844	1	20/302	intergenic_region	MODIFIER	FGRRES_11605-FGRRES_11642	intergenic_region	n.48766C>T	-	Polymorphic French Isolates
1	48767	T	C	1	0/70	0	.	1	0/51	1	0/21	1	12/785	0	.	intergenic_region	MODIFIER	FGRRES_11605-FGRRES_11642	intergenic_region	n.48767T>C	-	Polymorphic French Isolates
1	48770	A	G	0	.	0	.	0	.	1	42/388	0	.	0	.	intergenic_region	MODIFIER	FGRRES_11605-FGRRES_11642	intergenic_region	n.48770A>G	-	Polymorphic French Isolates
1	48772	T	C	1	0/69	1	14/246	1	0/48	1	0/20	1	0/37	1	0/53	intergenic_region	MODIFIER	FGRRES_11605-FGRRES_11642	intergenic_region	n.48772T>C	-	Common Block Diversity
1	48775	A	T	1	0/69	1	13/881	1	0/42	1	0/20	1	13/881	1	0/56	intergenic_region	MODIFIER	FGRRES_11605-FGRRES_11642	intergenic_region	n.48775A>T	-	Common Block Diversity
1	48776	C	T	0	.	1	14/305	1	0/42	0	.	0	.	Filtered	.	intergenic_region	MODIFIER	FGRRES_11605-FGRRES_11642	intergenic_region	n.48776C>T	-	Polymorphic French Isolates
1	48781	A	G	0	.	0	.	1	0/50	Filtered	.	0	.	1	16/64	intergenic_region	MODIFIER	FGRRES_11605-FGRRES_11642	intergenic_region	n.48781A>G	-	Polymorphic French Isolates
1	48785	T	C	0	.	1	16/923	1	0/51	0	.	0	.	0	.	intergenic_region	MODIFIER	FGRRES_11605-FGRRES_11642	intergenic_region	n.48785T>C	-	Polymorphic French Isolates
1	48818	C	T	1	0/224	1	0/151	1	0/208	1	0/210	1	2/180	1	14/177	intergenic_region	MODIFIER	FGRRES_11605-FGRRES_11642	intergenic_region	n.48818C>T	-	Common Block Diversity
1	48819	T	A	1	0/224	1	0/150	1	0/208	1	0/217	1	2/179	1	0/179	intergenic_region	MODIFIER	FGRRES_11605-FGRRES_11642	intergenic_region	n.48819T>A	-	Common Block Diversity
1	48827	C	T	1	0/228	1	0/150	1	0/208	1	0/230	1	1/177	1	16/186	intergenic_region	MODIFIER	FGRRES_11605-FGRRES_11642	intergenic_region	n.48827C>T	-	Common Block Diversity
1	48829	T	C	1	0/232	1	0/153	1	0/208	1	0/234	1	1/182	1	16/187	intergenic_region	MODIFIER	FGRRES_11605-FGRRES_11642	intergenic_region	n.48829T>C	-	Common Block Diversity
1	48849	T	C	1	28/213	1	33/203	1	0/224	1	0/250	1	0/198	1	22/209	intergenic_region	MODIFIER	FGRRES_11605-FGRRES_11642	intergenic_region	n.48849T>C	-	Common Block Diversity
1	48868	T	C	1	32/187	Filtered	.	Filtered	.	1	34/161	Filtered	.	Filtered	.	intergenic_region	MODIFIER	FGRRES_11605-FGRRES_11642	intergenic_region	n.48868T>C	-	Polymorphic French Isolates
1	48879	T	C	Filtered	.	1	0/163	1	0/141	Filtered	.	1	0/104	1	1/186	intergenic_region	MODIFIER	FGRRES_11605-FGRRES_11642	intergenic_region	n.48879T>C	-	Polymorphic French Isolates
1	48890	T	C	1	5/239	1	0/218	1	0/193	Filtered	.	1	4/139	1	17/227	intergenic_region	MODIFIER	FGRRES_11605-FGRRES_11642	intergenic_region	n.48890T>C	-	Polymorphic French Isolates
1	48899	A	G	0	.	Filtered	.	Filtered	.	Filtered	.	1	32/129	Filtered	.	intergenic_region	MODIFIER	FGRRES_11605-FGRRES_11642	intergenic_region	n.48899A>G	-	Polymorphic French Isolates
1	48912	T	C	1	7/229	1	2/217	1	1/183	1	10/240	1	4/157	Filtered	.	intergenic_region	MODIFIER	FGRRES_11605-FGRRES_11642	intergenic_region	n.48912T>C	-	Polymorphic French Isolates
1	48928	T	C	1	6/154	1	34/182	1	0/81	1	4/184	0	.	1	14/85	intergenic_region	MODIFIER	FGRRES_11605-FGRRES_11642	intergenic_region	n.48928T>C	-	Polymorphic French Isolates
1	48936	C	T	0	.	0	.	0	.	0	.	1	42/389	0	.	intergenic_region	MODIFIER	FGRRES_11605-FGRRES_11642	intergenic_region	n.48936C>T	-	Polymorphic French Isolates
1	48937	T	C	0	.	0	.	1	0/68	1	1/201	0	.	0	.	intergenic_region	MODIFIER	FGRRES_11605-FGRRES_11642	intergenic_region	n.48937T>C	-	Polymorphic French Isolates
1	48949	C	T	0	.	0	.	Filtered	.	0	.	1	0/23	0	.	intergenic_region	MODIFIER	FGRRES_11605-FGRRES_11642	intergenic_region	n.48949C>T	-	Polymorphic French Isolates
1	48958	C	T	0	.	0	.	0	.	0	.	1	42/486	0	.	intergenic_region	MODIFIER	FGRRES_11605-FGRRES_11642	intergenic_region	n.48958C>T	-	Polymorphic French Isolates
1	48967	T	C	1	1/241	1	0/202	1	0/132	1	1/248	0	.	1	0/250	intergenic_region	MODIFIER	FGRRES_11605-FGRRES_11642	intergenic_region	n.48967T>C	-	Polymorphic French Isolates
1	48975	G	A	0	.	0	.	0	.	0	.	1	0/29	0	.	intergenic_region	MODIFIER	FGRRES_11605-FGRRES_11642	intergenic_region	n.48975G>A	-	Polymorphic French Isolates
1	48978	A	C,T	Filtered	.	1	202	1	129	1	243	II	30	Filtered	.	intergenic_region	MODIFIER	FGRRES_11605-FGRRES_11642	intergenic_region	n.48978A>C	-	Polymorphic French Isolates
1	48986	T	C	1	0/185	1	2/183	1	0/112	1	0/211	1	0/29	Filtered	.	intergenic_region	MODIFIER	FGRRES_11605-FGRRES_11642	intergenic_region	n.48986T>C	-	Polymorphic French Isolates
1	48987	A	T	1	0/176	1	2/183	1	0/111	1	0/211	1	0/27	1	0/213	intergenic_region	MODIFIER	FGRRES_11605-FGRRES_11642	intergenic_region	n.48987A>T	-	Common Block Diversity
1	49014	T	G	1	1/241	1	0/229	1	0/228	1	0/237	Filtered	.	1	7/231	intergenic_region	MODIFIER	FGRRES_11605-FGRRES_11642	intergenic_region	n.49014T>G	-	Polymorphic French Isolates
1	49015	A	C	Filtered	.	Filtered	.	1	0/229	1	0/193	Filtered	.	1	7/232	intergenic_region	MODIFIER	FGRRES_11605-FGRRES_11642	intergenic_region	n.49015A>C	-	Polymorphic French Isolates
1	49029	A	C	1	0/220	1	0/245	1	0/245	1	0/209	1	0/170	1	0/250	intergenic_region	MODIFIER	FGRRES_11605-FGRRES_11642	intergenic_region	n.49029A>C	-	Common Block Diversity
1	49030	T	C	1	26/224	1	0/250	1	0/249	1	39/209	1	0/173	Filtered	.	intergenic_region	MODIFIER	FGRRES_11605-FGRRES_11642	intergenic_region	n.49030T>C	-	Polymorphic French Isolates
1	49040	A	G	1	0/244	1	0/248	1	0/240	1	0/250	1	0/202	1	0/247	intergenic_region	MODIFIER	FGRRES_11605-FGRRES_11642	intergenic_region	n.49040A>G	-	Common Block Diversity
1	49068	A	G	Filtered	.	0	.	Filtered	.	0	.	1	30/130	0	.	intergenic_region	MODIFIER	FGRRES_11605-FGRRES_11642	intergenic_region	n.49068A>G	-	Polymorphic French Isolates
1	49069	T	G	Filtered	.	1	0/77	1	1/150	1	0/154	1	0/127	1	0/184	intergenic_region	MODIFIER	FGRRES_11605-FGRRES_11642	intergenic_region	n.49069T>G	-	Polymorphic French Isolates
1	49070	A	G	1	0/173	1	25/051	1	0/149	1	0/153	1	0/158	1	0/184	intergenic_region	MODIFIER	FGRRES_11605-FGRRES_11642	intergenic_region	n.49070A>G	-	Common Block Diversity
1	49098	T	C	1	3/216	1	11/171	1	0/158	1	0/203	1	32/540	1	40/175	intergenic_region	MODIFIER	FGRRES_11605-FGRRES_11642	intergenic_region	n.49098T>C	-	Common Block Diversity
1	49101	A	T	0	.	Filtered	.	Filtered	.	Filtered	.	1	0/72	Filtered	.	intergenic_region	MODIFIER	FGRRES_11605-FGRRES_11642	intergenic_region	n.49101A>T	-	Polymorphic French Isolates
1	49104	A	G	Filtered	.	1	11/185	Filtered	.	Filtered	.	Filtered	.	Filtered	.	intergenic_region	MODIFIER	FGRRES_11605-FGRRES_11642	intergenic_region	n.49104A>G	-	Polymorphic French Isolates
1	49117	C	T	0	.	0	.	Filtered	.	Filtered	.	1	2/105	1	17/204	intergenic_region	MODIFIER	FGRRES_11605-FGRRES_11642	intergenic_region	n.49117C>T	-	Polymorphic French Isolates
1	49123	A	G	Filtered	.	1	0/250	Filtered	.	Filtered	.	1	28/139	Filtered	.	intergenic_region	MODIFIER	FGRRES_11605-FGRRES_11642	intergenic_region	n.49123A>G	-	Polymorphic French Isolates
1	49128	T	C	Filtered	.	Filtered	.	1	0/250	1	19/231	Filtered	.	Filtered	.	intergenic_region	MODIFIER	FGRRES_11605-FGRRES_11642	intergenic_region	n.49128T>C	-	Polymorphic French Isolates
1	49134	C	T	1	1/249	1	0/217	Filtered	.	1	0/215	1	0/147	1	0/250	intergenic_region	MODIFIER	FGRRES_11605-FGRRES_11642	intergenic_region	n.49134C>T	-	Polymorphic French Isolates
1	49156	T	C	1	0/232	1	0/239	1	0/239	1	0/236	1	0/180	1	0/244	intergenic_region	MODIFIER	FGRRES_11605-FGRRES_11642	intergenic_region	n.49156T>C	-	Common Block Diversity
1	49164	A	T	1	0/185	1	0/200	1	0/217	1	0/216	1	0/157	1	0/209	intergenic_region	MODIFIER	FGRRES_11605-FGRRES_11642	intergenic_region	n.49164A>T	-	Common Block Diversity
1	49167	A	T	1	0/187	1	33/161	Filtered	.	Filtered	.	Filtered	.	1	7/205	intergenic_region	MODIFIER	FGRRES_11605-FGRRES_11642	intergenic_region	n.49167A>T	-	Polymorphic French Isolates
1	49170	A	G	1	31/167	1	33/171	1	0/220	1	0/230	1	0/161	1	7/207	intergenic_region	MODIFIER	FGRRES_11605-FGRRES_11642	intergenic_region	n.49170A>G	-	Common Block Diversity
1	49233	T	A	1	2/206	Filtered	.	1	26/189	Filtered	.	Filtered	.	1	30/187	intergenic_region	MODIFIER	FGRRES_11605-FGRRES_11642	intergenic_region	n.49233T>A	-	Polymorphic French Isolates
1	49271	T	C	1	39/211	1	8/238	1	32/218	1	35/215	1	24/224	1	0/245	intergenic_region	MODIFIER	FGRRES_11605-FGRRES_11642	intergenic_region	n.49271T>C	-	Common Block Diversity
1	49309	A	G	0	.	Filtered	.	Filtered	.	Filtered	.	1	14/218	Filtered	.	intergenic_region	MODIFIER	FGRRES_11605-FGRRES_11642	intergenic_region	n.49309A>G	-	Polymorphic French Isolates
1	49330	A	G	1	23/159	1	0/182	1	2/163	1	6/206	1	0/146	1	35/159	intergenic_region	MODIFIER	FGRRES_11605-FGRRES_11642	intergenic_region	n.49330A>G	-	Common Block Diversity
1	49352	G	T	1	0/129	1	0/111	1	0/72	1	0/169	1	42/424	Filtered	.	intergenic_region	MODIFIER	FGRRES_11605-FGRRES_11642	intergenic_region	n.49352G>T	-	Polymorphic French Isolates
1	49353	A	T	1	0/131	1	1/112	1	0/72	1	0/174	1	42/425	1	0/83	intergenic_region	MODIFIER	FGRRES_11605-FGRRES_11642	intergenic_region	n.49353A>T	-	Common Block Diversity
1	49366	A	T	1	28/196	Filtered	.	Filtered	.	Filtered	.	Filtered	.	0	.	intergenic_region	MODIFIER	FGRRES_11605-FGRRES_11642	intergenic_region	n.49366A>T	-	Polymorphic French Isolates
1	49418	T	C	Filtered	.	Filtered	.	Filtered	.	Filtered	.	Filtered	.	1	35/203	intergenic_region	MODIFIER	FGRRES_11605-FGRRES_11642	intergenic_region	n.49418T>C	-	Polymorphic French Isolates
1	49441	G	A	1	2/163	1	36/373	1	16/144	1	5/116	1	15/134	1	6/156	intergenic_region	MODIFIER	FGRRES_11605-FGRRES_11642	intergenic_region	n.49441G>A	-	Common Block Diversity
1	49445	A	G	Filtered	.	0	.	Filtered	.	1	19/92	0	.	0	.	intergenic_region	MODIFIER	FGRRES_11605-FGRRES_11642	intergenic_region	n.49445A>G	-	Polymorphic French Isolates
1	49447	A	G	1	26/135	Filtered	.	Filtered	.	1	7/102	0	.	Filtered	.	intergenic_region	MODIFIER	FGRRES_11605-FGRRES_11642	intergenic_region	n.49447A>G	-	Polymorphic French Isolates
1	49457	A	G	1	0/215	1	20/92	Filtered	.	Filtered	.	1	1/116	Filtered	.	intergenic_region	MODIFIER	FGRRES_11605-FGRRES_11642	intergenic_region	n.49457A>G	-	Polymorphic French Isolates
1	49467	A	G	1	24/221	1	19/96	1	35/147	1	10/194	0	.	0	.	intergenic_region	MODIFIER	FGRRES_11605-FGRRES_11642	intergenic_region	n.49467A>G	-	Polymorphic French Isolates
1	49469	A	G	0	.	Filtered	.	1	37/162	Filtered	.	0	.	0	.	intergenic_region	MODIFIER	FGRRES_11605-FGRRES_11642	intergenic_region	n.49469A>G	-	Polymorphic French Isolates
1	49520	T	C	1	0/233	1	0/196	1	0/197	1	0/250	1	0/120	1	0/217	intergenic_region	MODIFIER	FGRRES_11605-FGRRES_11642	intergenic_region	n.49520T>C	-	Common Block Diversity
1	49546	T	A	1	0/179	1	0/109	1	0/178	1	0/182	1	0/90	1	0/125	intergenic_region	MODIFIER	FGRRES_11605-FGRRES_11642	intergenic_region	n.49546T>A	-	Common Block Diversity
1	49556	T	C	1	9/164	1	30/864	1	7/184	1	4/194	1	24/077	1	10/111	intergenic_region	MODIFIER	FGRRES_11605-FGRRES_11642	intergenic_region	n.49556T>C	-	Common Block Diversity
1	49564	T	C	1	0/167	1	31/291	1	11/180	1	4/222	1	24/167	0	.	intergenic_region	MODIFIER	FGRRES_11605-FGRRES_11642	intergenic_region	n.49564T>C	-	Polymorphic French Isolates
1	49572	C	A	1	0/154	1	25/812	1	11/164	1	4/208	1	23/833	1	24/111	intergenic_region	MODIFIER	FGRRES_11605-FGRRES_11642	intergenic_region	n.49572C>A	-	Common Block Diversity
1	49580	T	A	1	11/155	1	26/908	1	11/155	1	9/215	Filtered	.	1	23/130	intergenic_region	MODIFIER	FGRRES_11605-FGRRES_11642	intergenic_region	n.49580T>A	-	Polymorphic French Isolates
1	49600	T	C	1	0/186	1	0/83	1	0/145	1	1/249	0	.	1	0/202	intergenic_region	MODIFIER	FGRRES_11605-FGRRES_11642	intergenic_region	n.49600T>C	-	Polymorphic French Isolates
1	49608	T	C	Filtered	.	1	20/271	0	.	0	.	0	.	0	.	intergenic_region	MODIFIER	FGRRES_11605-FGRRES_11642	intergenic_region	n.49608T>C	-	Polymorphic French Isolates
1	49611	A	G	Filtered	.	1	19/146	0	.	0	.	0	.	0	.	intergenic_region	MODIFIER	FGRRES_11605-FGRRES_11642	intergenic_region	n.49611A>G	-	Polymorphic French Isolates
1	49622	A	G	1	2/146	0	.	0	.	Filtered	.	1	17/227	0	.	intergenic_region	MODIFIER	FGRRES_11605-FGRRES_11642	intergenic_region	n.49622A>G	-	Polymorphic French Isolates
1	49624	T	C	Filtered	.	0	.	0	.	Filtered	.	1	18/264	1	0/132	intergenic_region	MODIFIER	FGRRES_11605-FGRRES_11642	intergenic_region	n.49624T>C	-	Polymorphic French Isolates
1	49628	T	C	0	.	0	.	1	18/295	0	.	0	.	1	2/129	intergenic_region	MODIFIER	FGRRES_11605-FGRRES_11642	intergenic_region	n.49628T>C	-	Polymorphic French Isolates
1	49650	C	T	0	.	0	.	0	.	0	.	1	14/855	0	.	intergenic_region	MODIFIER	FGRRES_11605-FGRRES_11642	intergenic_region	n.49650C>T	-	Polymorphic French Isolates
1	49658	T	C	0	.	0	.	Filtered	.	0	.	0	.	1	19/756	intergenic_region	MODIFIER	FGRRES_11605-FGRRES_11642	intergenic_region	n.49658T>C	-	Polymorphic French Isolates
1	49660	T	A	1	17/564	Filtered	.	1	42/388	1	31/990	1	12/206	1	18/323	intergenic_region	MODIFIER	FGRRES_11605-FGRRES_11642	intergenic_region	n.49660T>A	-	Polymorphic French Isolates
1	49661	A	G	Filtered	.	Filtered	.	1	42/476	1	31/656	Filtered	.	Filtered	.	intergenic_region	MODIFIER	FGRRES_11605-FGRRES_11642	intergenic_region	n.49661A>G	-	Polymorphic French Isolates
1	49667	T	C	1	17/930	Filtered	.	Filtered	.	1	18/90	1	42/551	1	23/774	intergenic_region	MODIFIER	FGRRES_11605-FGRRES_11642	intergenic_region	n.49667T>C	-	Polymorphic French Isolates
1	49674	C	A	1	0/66	Filtered	.	1	42/397	1	9/127	1	42/519	1	24/473	intergenic_region	MODIFIER	FGRRES_11605-FGRRES_11642	intergenic_region	n.49674C>A	-	Polymorphic French Isolates
1	49685	G	T	1	0/65	1	0/27	1	0/33	1	0/142	1	0/27	1	27/668	intergenic_region	MODIFIER	FGRRES_11605-FGRRES_11642	intergenic_region	n.49685G>T	-	Common Block Diversity
1	49695	A	AATTT	1	0/33	0	.	Filtered	.	Filtered	.	Filtered	.	0	.	intergenic_region	MODIFIER	FGRRES_11605-FGRRES_11642	intergenic_region	n.49695_49696insATTT	-	Polymorphic French Isolates
1	49699	TTAGC	T	1	42/388	0	.	Filtered	.	Filtered	.	Filtered	.	0	.	intergenic_region	MODIFIER	FGRRES_11605-FGRRES_11642	intergenic_region	n.49700_49703delTAGC	-	Polymorphic French Isolates
1	49749	T	C	0	.	1	23/285	Filtered	.	Filtered	.	0	.	0	.	intergenic_region	MODIFIER	FGRRES_11605-FGRRES_11642	intergenic_region	n.49749T>C	-	Polymorphic French Isolates
1	49751	C	G	0	.	1	0/67	Filtered	.	1	0/82	0	.	0	.	intergenic_region	MODIFIER	FGRRES_11605-FGRRES_11642	intergenic_region	n.49751C>G	-	Polymorphic French Isolates
1	49794	A	T	0	.	Filtered	.	1	12/997	Filtered	.	Filtered	.	0	.	intergenic_region	MODIFIER	FGRRES_11605-FGRRES_11642	intergenic_region	n.49794A>T	-	Polymorphic French Isolates
1	49821	C	T	1	0/26	1	0/21	1	0/18	1	0/68	1	0/30	1	0/30	intergenic_region	MODIFIER	FGRRES_11605-FGRRES_11642	intergenic_region	n.49821C>T	-	Common Block Diversity
1	49830	T	C	1	0/47	1	0/77	1	0/70	1	0/198	0	.	Filtered	.	intergenic_region	MODIFIER	FGRRES_11605-FGRRES_11642	intergenic_region	n.49830T>C	-	Polymorphic French Isolates
1	49850	T	C	0	.	1	4/104	1	3/106	1	12/235	Filtered	.	Filtered	.	intergenic_region	MODIFIER	FGRRES_11605-FGRRES_11642	intergenic_region	n.49850T>C	-	Polymorphic French Isolates
1	49879	T	C	1	29/587	0	.	0	.	0	.	Filtered	.	0	.	intergenic_region	MODIFIER	FGRRES_11605-FGRRES_11642	intergenic_region	n.49879T>C	-	Polymorphic French Isolates
1	49923	C	T	1	0/64	0	.	Filtered	.	1	18/86	Filtered	.	1	24/100	intergenic_region	MODIFIER	FGRRES_11605-FGRRES_11642	intergenic_region	n.49923C>T	-	Polymorphic French Isolates
1	49924	T	A	1	23/468	0	.	Filtered	.	1	18/86	Filtered	.	Filtered	.	intergenic_region	MODIFIER	FGRRES_11605-FGRRES_11642	intergenic_region	n.49924T>A	-	Polymorphic French Isolates
1	49936	T	C	0	.	Filtered	.	1	21/610	Filtered	.	0	.	Filtered	.	intergenic_region	MODIFIER	FGRRES_11605-FGRRES_11642	intergenic_region	n.49936T>C	-	Polymorphic French Isolates
1	49956	A	G	1	30/011	Filtered	.	1	22/678	1	0/176	Filtered	.	1	3/208	intergenic_region	MODIFIER	FGRRES_11605-FGRRES_11642	intergenic_region	n.49956A>G	-	Polymorphic French Isolates
1	49981	A	G	Filtered	.	0	.	1	18/719	1	24/168	1	0/28	Filtered	.	intergenic_region	MODIFIER	FGRRES_11605-FGRRES_11642	intergenic_region	n.49981A>G	-	Polymorphic French Isolates
1	49988	T	C	0	.	0	.	Filtered	.	0	.	1	42/397	0	.	intergenic_region	MODIFIER	FGRRES_11605-FGRRES_11642	intergenic_region	n.49988T>C	-	Polymorphic French Isolates
1	50010	A	G	0	.	1	0/33	Filtered	.	Filtered	.	0	.	0	.	intergenic_region	MODIFIER	FGRRES_11605-FGRRES_11642	intergenic_region	n.50010A>G	-	Polymorphic French Isolates
1	50011	T	C	Filtered	.	1	0/32	Filtered	.	0	.	0	.	0	.	intergenic_region	MODIFIER	FGRRES_11605-FGRRES_11642	intergenic_region	n.50011T>C	-	Polymorphic French Isolates
1	50095	T	A	1	1/192	1	4/146	1	0/120	1	0/250	1	0/73	1	0/250	intergenic_region	MODIFIER	FGRRES_11605-FGRRES_11642	intergenic_region	n.50095T>A	-	Common Block Diversity
1	50112	A	G	Filtered	.	1	2/171	1	0/117	1	49/199	Filtered	.	Filtered	.	intergenic_region	MODIFIER	FGRRES_11605-FGRRES_11642	intergenic_region	n.50112A>G	-	Polymorphic French Isolates
1	50119	A	G	Filtered	.	0	.	Filtered	.	Filtered	.	1	23/163	1	8/229	intergenic_region	MODIFIER	FGRRES_11605-FGRRES_11642	intergenic_region	n.50119A>G	-	Polymorphic French Isolates
1	50120	A	G	Filtered	.	0	.	1	8/109	1	13/235	1	24/869	Filtered	.	intergenic_region	MODIFIER	FGRRES_11605-FGRRES_11642	intergenic_region	n.50120A>G	-	Polymorphic French Isolates
1	50125	T	C	1	0/186	Filtered	.	1	14/104	1	38/208	Filtered	.	Filtered	.	intergenic_region	MODIFIER	FGRRES_11605-FGRRES_11642	intergenic_region	n.50125T>C	-	Polymorphic French Isolates
1	50146	A	G	0	.	Filtered	.	Filtered	.	0	.	Filtered	.	1	29/138	intergenic_region	MODIFIER	FGRRES_11605-FGRRES_11642	intergenic_region	n.50146A>G	-	Polymorphic French Isolates
1	50154	T	A	1	0/198	1	2/173	1	1/135	1	7/224	1	0/35	1	0/245	intergenic_region	MODIFIER	FGRRES_11605-FGRRES_11642	intergenic_region	n.50154T>A	-	Common Block Diversity
1	50172	T	C	Filtered	.	1	43/203	1	0/247	1	3/246	1	34/140	1	23/226	intergenic_region	MODIFIER	FGRRES_11605-FGRRES_11642	intergenic_region	n.50172T>C	-	Polymorphic French Isolates
1	50188	T	C	Filtered	.	Filtered	.	1	47/202	Filtered	.	1	37/152	1	26/224	intergenic_region	MODIFIER	FGRRES_11605-FGRRES_11642	intergenic_region	n.50188T>C	-	Polymorphic French Isolates
1	50210	T	C	0	.	1	32/187	1	34/173	Filtered	.	1	0/165	1	34/204	intergenic_region	MODIFIER	FGRRES_11605-FGRRES_11642	intergenic_region	n.50210T>C	-	Polymorphic French Isolates
1	50211	A	G	Filtered	.	1	32/187	1	33/172	Filtered	.	1	0/163	1	34/202	intergenic_region	MODIFIER	FGRRES_11605-FGRRES_11642	intergenic_region	n.50211A>G	-	Polymorphic French Isolates
1	50227	C	T	Filtered	.	Filtered	.	Filtered	.	1	41/209	Filtered	.	Filtered	.	intergenic_region	MODIFIER	FGRRES_11605-FGRRES_11642	intergenic_region	n.50227C>T	-	Polymorphic French Isolates
1	50233	A	G	1	0/164	Filtered	.	1	0/107	1	0/190	0	.	Filtered	.	intergenic_region	MODIFIER	FGRRES_11605-FGRRES_11642	intergenic_region	n.50233A>G	-	Polymorphic French Isolates
1	50236	A	G	0	.	Filtered	.	Filtered	.	0	.	1	0/38	Filtered	.	intergenic_region	MODIFIER	FGRRES_11605-FGRRES_11642	intergenic_region	n.50236A>G	-	Polymorphic French Isolates
1	50271	T	C	1	0/250	1	0/250	1	0/126	1	0/250	1	0/104	Filtered	.	intergenic_region	MODIFIER	FGRRES_11605-FGRRES_11642	intergenic_region	n.50271T>C	-	Polymorphic French Isolates
1	50302	G	A	1	0/114	1	0/150	1	0/130	1	0/159	1	0/100	1	0/118	intergenic_region	MODIFIER	FGRRES_11605-FGRRES_11642	intergenic_region	n.50302G>A	-	Common Block Diversity
1	50303	C	T	1	0/112	1	0/150	1	0/127	1	0/156	1	0/100	1	2/116	intergenic_region	MODIFIER	FGRRES_11605-FGRRES_11642	intergenic_region	n.50303C>T	-	Common Block Diversity
1	50305	T	C	0	.	1	15/136	1	19/108	Filtered	.	1	15/85	1	14/102	intergenic_region	MODIFIER	FGRRES_11605-FGRRES_11642	intergenic_region	n.50305T>C	-	Polymorphic French Isolates
1	50308	A	G	0	.	Filtered	.	Filtered	.	Filtered	.	1	15/86	Filtered	.	intergenic_region	MODIFIER	FGRRES_11605-FGRRES_11642	intergenic_region	n.50308A>G	-	Polymorphic French Isolates
1	50333	T	C	1	0/163	1	0/223	1	0/109	1	0/232	1	0/182	1	1/235	intergenic_region	MODIFIER	FGRRES_11605-FGRRES_11642	intergenic_region	n.50333T>C	-	Common Block Diversity
1	50347	A	T	Filtered	.	Filtered	.	Filtered	.	1	0/5	Filtered	.	Filtered	.	intergenic_region	MODIFIER	FGRRES_11605-FGRRES_11642	intergenic_region	n.50347A>T	-	Polymorphic French Isolates
1	50375	A	T	NA	.	NA	.	NA	.	NA	.	1	0/10	0	.	intergenic_region	MODIFIER	FGRRES_11605-FGRRES_11642	intergenic_region	n.50375A>T	-	Polymorphic French Isolates
1	50396	G	T	NA	.	NA	.	NA	.	Filtered	.	Filtered	.	1	0/6	intergenic_region	MODIFIER	FGRRES_11605-FGRRES_11642	intergenic_region	n.50396G>T	-	Polymorphic French Isolates
1	50472	A	G	1	0/50	0	.	0	.	1	0/50	0	.	0	.	intergenic_region	MODIFIER	FGRRES_11605-FGRRES_11642	intergenic_region	n.50472A>G	-	Polymorphic French Isolates
1	50486	C	T	1	0/59	1	0/75	1	0/53	1	21/186	1	0/83	1	0/73	intergenic_region	MODIFIER	FGRRES_11605-FGRRES_11642	intergenic_region	n.50486C>T	-	Common Block Diversity
1	50512	T	C	1	0/61	1	0/68	1	0/47	1	0/67	1	0/84	1	0/74	intergenic_region	MODIFIER	FGRRES_11605-FGRRES_11642	intergenic_region	n.50512T>C	-	Common Block Diversity
1	50521	GC	G	1	0/48	1	0/53	1	0/36	1	0/62	1	0/70	1	0/65	intergenic_region	MODIFIER	FGRRES_11605-FGRRES_11642	intergenic_region	n.50522delC	-	Common Block Diversity
1	50619	A	G	1	0/71	1	0/60	1	0/69	1	0/69	1	0/88	1	33/635	intergenic_region	MODIFIER	FGRRES_11605-FGRRES_11642	intergenic_region	n.50619A>G	-	Common Block Diversity
1	50628	T	C	1	0/75	1	0/66	1	0/74	1	0/71	1	0/90	1	0/95	intergenic_region	MODIFIER	FGRRES_11605-FGRRES_11642	intergenic_region	n.50628T>C	-	Common Block Diversity
1	50650	C	A	1	0/81	1	0/80	1	0/71	1	0/75	1	0/86	1	0/96	intergenic_region	MODIFIER	FGRRES_11605-FGRRES_11642	intergenic_region	n.50650C>A	-	Common Block Diversity
1	50737	A	T	1	0/89	1	0/78	1	0/75	1	0/80	1	0/82	1	0/102	intergenic_region	MODIFIER	FGRRES_11605-FGRRES_11642	intergenic_region	n.50737A>T	-	Common Block Diversity
1	50741	G	A	1	0/87	0	.	0	.	1	0/79	0	.	0	.	intergenic_region	MODIFIER	FGRRES_11605-FGRRES_11642	intergenic_region	n.50741G>A	-	Polymorphic French Isolates
1	50753	C	T	1	0/82	1	0/72	1	0/74	1	0/76	1	0/88	1	0/94	intergenic_region	MODIFIER	FGRRES_11605-FGRRES_11642	intergenic_region	n.50753C>T	-	Common Block Diversity
1	50784	G	T	1	0/81	1	0/78	1	0/86	1	0/70	1	0/83	1	0/91	intergenic_region	MODIFIER	FGRRES_11605-FGRRES_11642	intergenic_region	n.50784G>T	-	Common Block Diversity
1	50821	A	G	1	0/69	1	0/72	1	0/82	1	0/55	1	0/72	1	0/66	intergenic_region	MODIFIER	FGRRES_11605-FGRRES_11642	intergenic_region	n.50821A>G	-	Common Block Diversity
1	50869	G	T	1	0/71	1	0/85	1	0/107	1	0/74	1	0/75	1	0/87	intergenic_region	MODIFIER	FGRRES_11605-FGRRES_11642	intergenic_region	n.50869G>T	-	Common Block Diversity
1	50912	A	G	1	0/72	1	0/87	1	0/109	1	29/587	1	0/75	1	0/107	intergenic_region	MODIFIER	FGRRES_11605-FGRRES_11642	intergenic_region	n.50912A>G	-	Common Block Diversity
1	50961	C	A	1	0/73	1	0/93	1	0/96	1	0/71	1	0/72	1	0/84	intergenic_region	MODIFIER	FGRRES_11605-FGRRES_11642	intergenic_region	n.50961C>A	-	Common Block Diversity
1	50971	T	G	1	0/70	1	0/85	1	36/161	1	0/81	1	0/72	1	0/88	intergenic_region	MODIFIER	FGRRES_11605-FGRRES_11642	intergenic_region	n.50971T>G	-	Common Block Diversity
1	51106	A	C	1	0/59	1	0/77	1	0/64	1	0/69	1	0/58	1	0/86	missense_variant	MODERATE	FGRRES_11642	transcript	c.106A>C	p.Thr36Pro	Common Block Diversity
1	51131	C	G	0	.	1	0/76	1	0/67	0	.	1	0/50	1	0/86	missense_variant	MODERATE	FGRRES_11642	transcript	c.131C>G	p.Thr44Ser	Polymorphic French Isolates
1	51174	C	T	1	0/60	1	0/70	1	0/68	1	0/49	1	0/64	1	0/62	synonymous_variant	LOW	FGRRES_11642	transcript	c.174C>T	p.His58His	Common Block Diversity
1	51224	T	C	1	0/63	1	0/72	1	0/67	1	0/56	1	0/73	1	0/68	missense_variant	MODERATE	FGRRES_11642	transcript	c.224T>C	p.Val75Ala	Common Block Diversity
1	51236	C	T	1	0/61	0	.	0	.	1	0/54	0	.	0	.	missense_variant	MODERATE	FGRRES_11642	transcript	c.236C>T	p.Ser79Leu	Polymorphic French Isolates
1	51251	G	A	1	0/60	0	.	0	.	1	0/52	0	.	0	.	missense_variant	MODERATE	FGRRES_11642	transcript	c.251G>A	p.Arg84His	Polymorphic French Isolates
1	51350	T	C	1	0/65	1	0/81	1	0/71	1	0/69	1	0/94	1	0/79	missense_variant	MODERATE	FGRRES_11642	transcript	c.350T>C	p.Ile117Thr	Common Block Diversity
1	51420	G	A	1	0/91	0	.	0	.	1	0/89	0	.	0	.	synonymous_variant	LOW	FGRRES_11642	transcript	c.420G>A	p.Ser140Ser	Polymorphic French Isolates
1	51460	G	T	0	.	1	18/660	1	0/46	0	.	1	0/53	1	16/954	missense_variant	MODERATE	FGRRES_11642	transcript	c.460G>T	p.Val154Leu	Polymorphic French Isolates
1	51506	T	C	1	0/51	1	0/48	1	0/47	1	20/821	1	0/43	1	0/60	intron_variant	MODIFIER	FGRRES_11642	transcript	c.475-26T>C	-	Common Block Diversity
1	51554	C	T	1	0/78	1	0/64	1	0/79	1	0/80	1	31/048	1	0/85	missense_variant	MODERATE	FGRRES_11642	transcript	c.497C>T	p.Ser166Leu	Common Block Diversity
1	51555	A	G	1	0/78	1	0/63	1	0/83	1	0/80	1	0/86	1	0/85	synonymous_variant	LOW	FGRRES_11642	transcript	c.498A>G	p.Ser166Ser	Common Block Diversity
1	51560	G	A	0	.	1	0/65	0	.	0	.	0	.	0	.	missense_variant	MODERATE	FGRRES_11642	transcript	c.503G>A	p.Gly168Asp	Polymorphic French Isolates
1	51563	A	G	1	0/84	1	0/70	1	0/85	1	0/98	1	0/90	1	0/92	missense_variant	MODERATE	FGRRES_11642	transcript	c.506A>G	p.Gln169Arg	Common Block Diversity
1	51572	G	T	0	.	1	0/89	1	0/88	0	.	1	0/96	1	0/93	missense_variant	MODERATE	FGRRES_11642	transcript	c.515G>T	p.Arg17IILeu	Polymorphic French Isolates
1	51620	T	C	1	0/54	1	0/97	1	0/88	1	0/115	1	0/80	1	0/96	missense_variant	MODERATE	FGRRES_11642	transcript	c.563T>C	p.Leu188Ser	Common Block Diversity
1	51645	G	A	1	0/59	0	.	0	.	1	0/120	0	.	0	.	synonymous_variant	LOW	FGRRES_11642	transcript	c.588G>A	p.Val196Val	Polymorphic French Isolates
1	51659	C	A	1	0/61	0	.	0	.	1	0/124	0	.	0	.	missense_variant	MODERATE	FGRRES_11642	transcript	c.602C>A	p.ProII01Gln	Polymorphic French Isolates
1	51681	A	T	1	0/68	1	0/99	1	0/103	1	0/142	1	0/66	1	0/116	missense_variant	MODERATE	FGRRES_11642	transcript	c.624A>T	p.LeuII08Phe	Common Block Diversity
1	51774	G	A	1	0/63	1	0/81	1	0/70	1	0/108	1	0/68	1	0/114	intergenic_region	MODIFIER	FGRRES_11642-FGRRES_11643	intergenic_region	n.51774G>A	-	Common Block Diversity
1	51790	C	T	1	0/68	0	.	0	.	1	0/103	0	.	0	.	intergenic_region	MODIFIER	FGRRES_11642-FGRRES_11643	intergenic_region	n.51790C>T	-	Polymorphic French Isolates
1	51816	T	A	1	0/79	1	0/86	1	0/75	1	0/124	1	0/67	1	0/143	intergenic_region	MODIFIER	FGRRES_11642-FGRRES_11643	intergenic_region	n.51816T>A	-	Common Block Diversity
1	51836	C	A	1	0/75	1	0/83	1	0/63	1	0/101	1	0/66	1	0/115	intergenic_region	MODIFIER	FGRRES_11642-FGRRES_11643	intergenic_region	n.51836C>A	-	Common Block Diversity
1	51849	A	T	1	0/69	1	0/89	1	0/57	1	0/88	1	0/65	1	0/104	intergenic_region	MODIFIER	FGRRES_11642-FGRRES_11643	intergenic_region	n.51849A>T	-	Common Block Diversity
1	51865	T	G	1	0/75	1	0/99	1	0/65	1	0/88	1	0/68	1	0/120	intergenic_region	MODIFIER	FGRRES_11642-FGRRES_11643	intergenic_region	n.51865T>G	-	Common Block Diversity
1	51877	T	C	1	0/76	1	0/100	1	0/71	1	0/99	1	0/70	1	0/125	intergenic_region	MODIFIER	FGRRES_11642-FGRRES_11643	intergenic_region	n.51877T>C	-	Common Block Diversity
1	51894	C	T	1	23/377	0	.	0	.	1	0/82	0	.	0	.	intergenic_region	MODIFIER	FGRRES_11642-FGRRES_11643	intergenic_region	n.51894C>T	-	Polymorphic French Isolates
1	51909	A	T	1	0/68	1	0/107	1	27/760	1	0/84	1	0/63	1	0/112	intergenic_region	MODIFIER	FGRRES_11642-FGRRES_11643	intergenic_region	n.51909A>T	-	Common Block Diversity
1	51923	T	C	1	0/72	1	0/105	1	0/77	1	0/105	1	0/63	1	0/126	intergenic_region	MODIFIER	FGRRES_11642-FGRRES_11643	intergenic_region	n.51923T>C	-	Common Block Diversity
1	51961	G	A	1	0/72	1	0/90	1	0/66	1	0/111	1	0/69	1	0/117	intergenic_region	MODIFIER	FGRRES_11642-FGRRES_11643	intergenic_region	n.51961G>A	-	Common Block Diversity
1	51968	A	T	1	0/69	1	32/143	1	0/63	1	0/105	1	0/71	1	0/117	intergenic_region	MODIFIER	FGRRES_11642-FGRRES_11643	intergenic_region	n.51968A>T	-	Common Block Diversity
1	51974	C	T	0	.	1	0/84	1	0/56	0	.	1	0/74	1	0/108	intergenic_region	MODIFIER	FGRRES_11642-FGRRES_11643	intergenic_region	n.51974C>T	-	Polymorphic French Isolates
1	51977	T	G	1	0/66	1	0/83	1	0/60	1	1/104	1	0/75	1	0/110	intergenic_region	MODIFIER	FGRRES_11642-FGRRES_11643	intergenic_region	n.51977T>G	-	Common Block Diversity
1	51998	G	A	1	0/66	1	0/91	1	0/65	1	0/109	1	0/89	1	0/110	intergenic_region	MODIFIER	FGRRES_11642-FGRRES_11643	intergenic_region	n.51998G>A	-	Common Block Diversity
1	52019	G	T	1	0/77	0	.	0	.	1	0/110	0	.	0	.	intergenic_region	MODIFIER	FGRRES_11642-FGRRES_11643	intergenic_region	n.52019G>T	-	Polymorphic French Isolates
1	52029	A	C	1	0/79	1	0/90	1	26/665	1	0/119	1	0/89	1	1/108	intergenic_region	MODIFIER	FGRRES_11642-FGRRES_11643	intergenic_region	n.52029A>C	-	Common Block Diversity
1	52063	A	G	1	0/91	1	0/107	1	0/86	1	0/106	1	0/105	1	0/105	intergenic_region	MODIFIER	FGRRES_11642-FGRRES_11643	intergenic_region	n.52063A>G	-	Common Block Diversity
1	52113	G	A	1	0/96	0	.	0	.	1	0/85	0	.	0	.	intergenic_region	MODIFIER	FGRRES_11642-FGRRES_11643	intergenic_region	n.52113G>A	-	Polymorphic French Isolates
1	52139	A	G	1	0/86	1	0/116	1	0/105	1	0/96	1	0/107	1	0/99	intergenic_region	MODIFIER	FGRRES_11642-FGRRES_11643	intergenic_region	n.52139A>G	-	Common Block Diversity
1	52151	T	C	1	0/93	1	0/113	1	0/105	1	0/97	1	0/109	1	0/101	intergenic_region	MODIFIER	FGRRES_11642-FGRRES_11643	intergenic_region	n.52151T>C	-	Common Block Diversity
1	52289	C	G	1	0/81	1	0/91	1	0/105	1	0/149	1	0/101	1	0/91	intergenic_region	MODIFIER	FGRRES_11642-FGRRES_11643	intergenic_region	n.52289C>G	-	Common Block Diversity
1	52335	T	A	1	0/89	0	.	0	.	1	0/175	0	.	0	.	intergenic_region	MODIFIER	FGRRES_11642-FGRRES_11643	intergenic_region	n.52335T>A	-	Polymorphic French Isolates
1	52390	C	T	1	0/78	1	0/101	1	0/91	1	0/120	1	0/89	1	0/109	intergenic_region	MODIFIER	FGRRES_11642-FGRRES_11643	intergenic_region	n.52390C>T	-	Common Block Diversity
1	52472	C	A	1	0/72	1	0/147	1	0/110	1	0/157	1	0/108	1	0/124	synonymous_variant	LOW	FGRRES_11643	transcript	c.78C>A	p.ArgII6Arg	Common Block Diversity
1	52510	A	C	1	0/79	1	0/134	1	0/134	1	0/129	1	0/97	1	0/130	splice_region_variant&intron_variant	LOW	FGRRES_11643	transcript	c.108+8A>C	-	Common Block Diversity
1	52577	T	A	1	0/94	1	0/110	1	0/139	1	0/126	1	0/100	1	0/122	missense_variant	MODERATE	FGRRES_11643	transcript	c.119T>A	p.Phe40Tyr	Common Block Diversity
1	52590	T	C	0	.	0	.	0	.	0	.	0	.	1	0/128	synonymous_variant	LOW	FGRRES_11643	transcript	c.132T>C	p.Gly44Gly	Polymorphic French Isolates
1	52656	C	T	1	0/89	1	0/91	1	0/102	1	0/92	1	0/105	1	0/108	synonymous_variant	LOW	FGRRES_11643	transcript	c.198C>T	p.His66His	Common Block Diversity
1	52806	C	T	0	.	1	0/124	1	0/99	0	.	1	0/118	1	0/115	synonymous_variant	LOW	FGRRES_11643	transcript	c.348C>T	p.Ala116Ala	Polymorphic French Isolates
1	52827	T	C	0	.	1	0/136	1	0/106	0	.	1	0/123	1	0/121	synonymous_variant	LOW	FGRRES_11643	transcript	c.369T>C	p.Cys1II3Cys	Polymorphic French Isolates
1	52884	G	T	1	0/90	0	.	0	.	1	0/95	0	.	0	.	intergenic_region	MODIFIER	FGRRES_11643-FGRRES_11600	intergenic_region	n.52884G>T	-	Polymorphic French Isolates
1	52932	T	C	1	0/83	1	0/96	1	0/87	1	0/107	1	0/99	1	0/95	intergenic_region	MODIFIER	FGRRES_11643-FGRRES_11600	intergenic_region	n.52932T>C	-	Common Block Diversity
1	52939	C	G	1	33/604	1	0/99	1	0/88	1	0/113	1	0/102	1	0/106	intergenic_region	MODIFIER	FGRRES_11643-FGRRES_11600	intergenic_region	n.52939C>G	-	Common Block Diversity
1	52969	C	G	1	0/89	1	0/94	1	0/100	1	0/112	1	0/90	1	0/132	intergenic_region	MODIFIER	FGRRES_11643-FGRRES_11600	intergenic_region	n.52969C>G	-	Common Block Diversity
1	53056	TG	T	0	.	1	0/117	1	0/95	0	.	1	0/65	1	0/121	intergenic_region	MODIFIER	FGRRES_11643-FGRRES_11600	intergenic_region	n.53057delG	-	Polymorphic French Isolates
1	53057	GT	G	1	0/71	1	0/117	1	0/95	1	0/126	1	0/65	1	0/121	intergenic_region	MODIFIER	FGRRES_11643-FGRRES_11600	intergenic_region	n.53058delT	-	Common Block Diversity
1	53093	C	T	1	0/79	0	.	0	.	1	0/146	0	.	0	.	intergenic_region	MODIFIER	FGRRES_11643-FGRRES_11600	intergenic_region	n.53093C>T	-	Polymorphic French Isolates
1	53124	C	T	1	0/66	1	0/112	1	0/79	1	0/131	1	0/92	1	0/147	intergenic_region	MODIFIER	FGRRES_11643-FGRRES_11600	intergenic_region	n.53124C>T	-	Common Block Diversity
1	53219	G	T	1	0/55	1	0/95	1	0/79	1	0/104	1	0/83	1	0/103	intergenic_region	MODIFIER	FGRRES_11643-FGRRES_11600	intergenic_region	n.53219G>T	-	Common Block Diversity
1	53275	A	G	1	0/63	1	0/114	1	0/85	1	0/109	1	0/84	1	0/111	intergenic_region	MODIFIER	FGRRES_11643-FGRRES_11600	intergenic_region	n.53275A>G	-	Common Block Diversity
1	53292	G	C	1	0/67	1	0/108	1	0/83	1	0/99	1	0/75	1	0/107	intergenic_region	MODIFIER	FGRRES_11643-FGRRES_11600	intergenic_region	n.53292G>C	-	Common Block Diversity
1	53305	A	T	0	.	1	0/102	1	0/77	0	.	1	0/75	1	0/102	intergenic_region	MODIFIER	FGRRES_11643-FGRRES_11600	intergenic_region	n.53305A>T	-	Polymorphic French Isolates
1	53313	A	G	0	.	1	0/91	1	0/67	0	.	1	0/59	1	0/86	intergenic_region	MODIFIER	FGRRES_11643-FGRRES_11600	intergenic_region	n.53313A>G	-	Polymorphic French Isolates
1	53315	G	A	1	0/70	1	0/92	1	0/67	1	0/82	1	0/63	1	0/82	intergenic_region	MODIFIER	FGRRES_11643-FGRRES_11600	intergenic_region	n.53315G>A	-	Common Block Diversity
1	53386	A	G	1	0/85	1	0/92	1	0/84	1	0/114	1	0/115	1	0/119	intergenic_region	MODIFIER	FGRRES_11643-FGRRES_11600	intergenic_region	n.53386A>G	-	Common Block Diversity
1	53413	T	A	1	0/88	1	0/101	1	0/97	1	0/119	1	0/117	1	0/114	intergenic_region	MODIFIER	FGRRES_11643-FGRRES_11600	intergenic_region	n.53413T>A	-	Common Block Diversity
1	53549	C	T	1	0/64	1	0/99	1	0/85	1	0/106	1	0/100	1	0/112	intergenic_region	MODIFIER	FGRRES_11643-FGRRES_11600	intergenic_region	n.53549C>T	-	Common Block Diversity
1	53569	A	G	1	0/56	1	0/92	1	0/78	1	0/91	1	0/86	1	0/105	intergenic_region	MODIFIER	FGRRES_11643-FGRRES_11600	intergenic_region	n.53569A>G	-	Common Block Diversity
1	53571	C	T	1	0/55	0	.	0	.	1	0/87	0	.	0	.	intergenic_region	MODIFIER	FGRRES_11643-FGRRES_11600	intergenic_region	n.53571C>T	-	Polymorphic French Isolates
1	53734	T	G	0	.	0	.	0	.	0	.	0	.	1	0/136	intergenic_region	MODIFIER	FGRRES_11643-FGRRES_11600	intergenic_region	n.53734T>G	-	Polymorphic French Isolates
1	53763	A	G	0	.	1	0/116	1	0/110	0	.	1	0/109	1	0/126	intergenic_region	MODIFIER	FGRRES_11643-FGRRES_11600	intergenic_region	n.53763A>G	-	Polymorphic French Isolates
1	53799	T	C	1	0/120	1	0/126	1	0/128	1	0/144	1	0/103	1	0/154	intergenic_region	MODIFIER	FGRRES_11643-FGRRES_11600	intergenic_region	n.53799T>C	-	Common Block Diversity
1	53852	C	G	0	.	1	0/130	1	0/152	0	.	1	0/116	1	0/164	intergenic_region	MODIFIER	FGRRES_11643-FGRRES_11600	intergenic_region	n.53852C>G	-	Polymorphic French Isolates
1	53860	AG	A	1	0/124	1	0/132	1	0/145	1	0/151	1	0/123	1	12/163	intergenic_region	MODIFIER	FGRRES_11643-FGRRES_11600	intergenic_region	n.53861delG	-	Common Block Diversity
1	53867	G	T	1	0/127	0	.	0	.	1	1/156	0	.	0	.	intergenic_region	MODIFIER	FGRRES_11643-FGRRES_11600	intergenic_region	n.53867G>T	-	Polymorphic French Isolates
1	53895	C	T	1	0/121	0	.	0	.	1	0/136	0	.	0	.	intergenic_region	MODIFIER	FGRRES_11643-FGRRES_11600	intergenic_region	n.53895C>T	-	Polymorphic French Isolates
1	53928	C	T	1	0/105	1	0/110	1	0/113	1	0/101	1	1/104	1	0/106	intergenic_region	MODIFIER	FGRRES_11643-FGRRES_11600	intergenic_region	n.53928C>T	-	Common Block Diversity
1	53972	T	C	1	0/92	1	0/115	1	0/128	1	0/95	1	0/104	1	0/92	synonymous_variant	LOW	FGRRES_11600	transcript	c.36T>C	p.Ile1IIIle	Common Block Diversity
1	54078	G	A	0	.	1	0/81	1	0/73	0	.	1	0/96	1	0/90	missense_variant	MODERATE	FGRRES_11600	transcript	c.142G>A	p.Ala48Thr	Polymorphic French Isolates
1	54087	G	A	1	0/73	0	.	0	.	1	0/67	0	.	0	.	missense_variant	MODERATE	FGRRES_11600	transcript	c.151G>A	p.Ala51Thr	Polymorphic French Isolates
1	54152	A	T	1	0/60	0	.	0	.	1	0/56	0	.	0	.	synonymous_variant	LOW	FGRRES_11600	transcript	c.216A>T	p.Thr7IIThr	Polymorphic French Isolates
1	54179	T	C	1	0/66	1	0/65	1	17/168	1	0/62	1	0/62	1	0/60	synonymous_variant	LOW	FGRRES_11600	transcript	c.243T>C	p.Asp81Asp	Common Block Diversity
1	54288	G	A	1	0/66	1	0/64	1	0/65	1	0/82	1	0/69	1	0/60	missense_variant	MODERATE	FGRRES_11600	transcript	c.352G>A	p.Val118Ile	Common Block Diversity
1	54323	G	T	1	0/77	1	0/75	1	0/66	1	0/80	1	0/65	1	0/75	synonymous_variant	LOW	FGRRES_11600	transcript	c.387G>T	p.Thr1II9Thr	Common Block Diversity
1	54342	C	T	0	.	0	.	0	.	0	.	0	.	1	0/62	missense_variant	MODERATE	FGRRES_11600	transcript	c.406C>T	p.His136Tyr	Polymorphic French Isolates
1	54350	A	G	1	0/80	1	0/91	1	0/72	1	23/043	1	0/57	1	0/64	synonymous_variant	LOW	FGRRES_11600	transcript	c.414A>G	p.Glu138Glu	Common Block Diversity
1	54421	T	C	1	0/91	1	0/105	1	0/100	1	0/91	1	36/192	1	30/317	missense_variant	MODERATE	FGRRES_11600	transcript	c.485T>C	p.Val16IIAla	Common Block Diversity
1	54490	G	T	0	.	1	0/94	1	0/89	0	.	1	0/84	1	0/86	splice_region_variant&intron_variant	LOW	FGRRES_11600	transcript	c.549+5G>T	-	Polymorphic French Isolates
1	54502	A	T	1	0/106	1	0/95	1	0/92	1	0/66	1	0/77	1	0/90	intron_variant	MODIFIER	FGRRES_11600	transcript	c.549+17A>T	-	Common Block Diversity
1	54525	G	C	1	0/122	0	.	0	.	1	0/68	0	.	0	.	intron_variant	MODIFIER	FGRRES_11600	transcript	c.550-39G>C	-	Polymorphic French Isolates
1	54546	T	G	1	0/133	1	0/101	1	0/90	1	0/76	1	0/99	1	0/105	intron_variant	MODIFIER	FGRRES_11600	transcript	c.550-18T>G	-	Common Block Diversity
1	54687	C	T	0	.	0	.	1	0/83	0	.	1	0/89	0	.	missense_variant	MODERATE	FGRRES_11600	transcript	c.673C>T	p.ProIIII5Ser	Polymorphic French Isolates
1	54833	T	C	1	0/82	1	0/70	1	0/104	1	0/116	1	0/102	1	0/105	synonymous_variant	LOW	FGRRES_11600	transcript	c.819T>C	p.AsnII73Asn	Common Block Diversity
1	54872	T	C	1	0/83	1	0/93	1	0/101	1	0/121	1	0/109	1	6/107	synonymous_variant	LOW	FGRRES_11600	transcript	c.858T>C	p.IleII86Ile	Common Block Diversity
1	55366	A	G	0	.	1	0/84	1	0/88	0	.	1	0/69	1	0/79	missense_variant	MODERATE	FGRRES_11600	transcript	c.1103A>G	p.Gln368Arg	Polymorphic French Isolates
1	55922	T	C	1	0/77	0	.	0	.	1	0/68	0	.	0	.	intergenic_region	MODIFIER	FGRRES_11600-FGRRES_11601	intergenic_region	n.55922T>C	-	Polymorphic French Isolates
1	56275	C	CA	1	0/71	1	0/82	1	0/68	1	0/91	1	0/80	1	0/109	intergenic_region	MODIFIER	FGRRES_11600-FGRRES_11601	intergenic_region	n.56275_56276insA	-	Common Block Diversity
1	56352	G	T	0	.	0	.	1	0/93	0	.	1	0/118	0	.	intergenic_region	MODIFIER	FGRRES_11600-FGRRES_11601	intergenic_region	n.56352G>T	-	Polymorphic French Isolates
1	56604	A	G	0	.	1	0/86	1	0/81	0	.	1	0/87	1	0/81	intergenic_region	MODIFIER	FGRRES_11600-FGRRES_11601	intergenic_region	n.56604A>G	-	Polymorphic French Isolates
1	56793	G	A	0	.	1	0/62	0	.	0	.	0	.	0	.	intergenic_region	MODIFIER	FGRRES_11600-FGRRES_11601	intergenic_region	n.56793G>A	-	Polymorphic French Isolates
1	56865	C	T	1	0/68	0	.	0	.	1	0/74	0	.	0	.	intergenic_region	MODIFIER	FGRRES_11600-FGRRES_11601	intergenic_region	n.56865C>T	-	Polymorphic French Isolates
1	56929	C	A	1	0/60	0	.	0	.	1	0/106	0	.	0	.	intergenic_region	MODIFIER	FGRRES_11600-FGRRES_11601	intergenic_region	n.56929C>A	-	Polymorphic French Isolates
1	57083	A	C	0	.	1	0/82	0	.	0	.	0	.	0	.	intergenic_region	MODIFIER	FGRRES_11600-FGRRES_11601	intergenic_region	n.57083A>C	-	Polymorphic French Isolates
1	57229	T	G	0	.	1	34/366	1	29/618	0	.	1	35/065	1	14/99	intergenic_region	MODIFIER	FGRRES_11600-FGRRES_11601	intergenic_region	n.57229T>G	-	Polymorphic French Isolates
1	57320	T	C	1	0/101	1	0/109	1	0/110	1	0/130	1	0/90	1	0/119	intergenic_region	MODIFIER	FGRRES_11600-FGRRES_11601	intergenic_region	n.57320T>C	-	Common Block Diversity
1	57509	T	G	0	.	1	0/111	1	0/112	0	.	1	0/105	1	0/96	intergenic_region	MODIFIER	FGRRES_11600-FGRRES_11601	intergenic_region	n.57509T>G	-	Polymorphic French Isolates
1	57549	G	T	1	0/75	0	.	0	.	1	0/109	0	.	0	.	intergenic_region	MODIFIER	FGRRES_11600-FGRRES_11601	intergenic_region	n.57549G>T	-	Polymorphic French Isolates
1	57562	C	G	1	0/83	0	.	0	.	1	0/100	0	.	0	.	intergenic_region	MODIFIER	FGRRES_11600-FGRRES_11601	intergenic_region	n.57562C>G	-	Polymorphic French Isolates
1	57633	G	C	1	0/90	0	.	0	.	1	0/103	0	.	0	.	intergenic_region	MODIFIER	FGRRES_11600-FGRRES_11601	intergenic_region	n.57633G>C	-	Polymorphic French Isolates
1	57707	A	G	1	31/048	1	0/107	1	0/89	1	0/99	1	0/105	1	0/85	intergenic_region	MODIFIER	FGRRES_11600-FGRRES_11601	intergenic_region	n.57707A>G	-	Common Block Diversity
1	57715	C	T	0	.	1	1/107	1	0/94	0	.	1	0/109	1	0/87	intergenic_region	MODIFIER	FGRRES_11600-FGRRES_11601	intergenic_region	n.57715C>T	-	Polymorphic French Isolates
1	57781	G	A	0	.	1	0/92	1	0/81	0	.	1	0/94	1	0/96	intergenic_region	MODIFIER	FGRRES_11600-FGRRES_11601	intergenic_region	n.57781G>A	-	Polymorphic French Isolates
1	57881	C	A	0	.	1	0/89	0	.	0	.	0	.	0	.	missense_variant	MODERATE	FGRRES_11601	transcript	c.379G>T	p.Asp1II7Tyr	Polymorphic French Isolates
1	57904	G	T	0	.	1	0/86	1	0/84	0	.	1	0/94	1	0/69	missense_variant	MODERATE	FGRRES_11601	transcript	c.356C>A	p.Thr119Asn	Polymorphic French Isolates
1	57916	A	G	1	0/76	1	0/86	1	0/82	1	0/68	1	0/95	1	0/68	missense_variant	MODERATE	FGRRES_11601	transcript	c.344T>C	p.Ile115Thr	Common Block Diversity
1	58031	C	T	1	0/85	1	0/77	1	0/111	1	0/73	1	0/94	1	0/91	missense_variant	MODERATE	FGRRES_11601	transcript	c.229G>A	p.Val77Met	Common Block Diversity
1	58081	C	A	0	.	1	0/86	1	0/101	0	.	1	0/75	1	0/97	missense_variant	MODERATE	FGRRES_11601	transcript	c.179G>T	p.Cys60Phe	Polymorphic French Isolates
1	58222	C	T	1	0/75	1	0/86	1	0/72	1	0/82	1	0/74	1	0/97	intron_variant	MODIFIER	FGRRES_11601	transcript	c.91-53G>A	-	Common Block Diversity
1	58256	G	A	0	.	1	0/101	1	0/73	0	.	1	0/83	1	0/90	intron_variant	MODIFIER	FGRRES_11601	transcript	c.91-87C>T	-	Polymorphic French Isolates
1	58332	C	T	1	0/95	0	.	0	.	1	0/108	0	.	0	.	intron_variant	MODIFIER	FGRRES_11601	transcript	c.91-163G>A	-	Polymorphic French Isolates
1	58412	T	C	0	.	1	0/127	1	0/91	0	.	1	0/90	1	0/90	intron_variant	MODIFIER	FGRRES_11601	transcript	c.90+186A>G	-	Polymorphic French Isolates
1	58416	T	G	0	.	1	0/134	1	0/90	0	.	1	0/93	1	0/89	intron_variant	MODIFIER	FGRRES_11601	transcript	c.90+182A>C	-	Polymorphic French Isolates
1	58521	C	T	1	0/96	0	.	0	.	1	0/105	0	.	0	.	intron_variant	MODIFIER	FGRRES_11601	transcript	c.90+77G>A	-	Polymorphic French Isolates
1	58608	C	G	0	.	1	0/95	1	0/90	0	.	1	0/95	1	0/82	missense_variant	MODERATE	FGRRES_11601	transcript	c.80G>C	p.SerII7Thr	Polymorphic French Isolates
1	58613	C	T	1	0/68	0	.	0	.	1	0/95	0	.	0	.	synonymous_variant	LOW	FGRRES_11601	transcript	c.75G>A	p.LeuII5Leu	Polymorphic French Isolates
1	58623	C	T	1	0/72	1	0/94	1	0/87	1	0/92	1	0/104	1	0/76	missense_variant	MODERATE	FGRRES_11601	transcript	c.65G>A	p.ArgIIIILys	Common Block Diversity
1	58629	G	A	1	0/74	1	0/86	1	0/88	1	0/89	1	0/100	1	0/79	missense_variant	MODERATE	FGRRES_11601	transcript	c.59C>T	p.SerII0Phe	Common Block Diversity
1	58681	C	A	0	.	1	0/85	1	26/299	0	.	1	0/102	1	0/89	missense_variant	MODERATE	FGRRES_11601	transcript	c.7G>T	p.Ala3Ser	Polymorphic French Isolates
1	58733	G	A	1	0/65	0	.	0	.	1	0/80	0	.	0	.	intergenic_region	MODIFIER	FGRRES_11601-FGRRES_00001	intergenic_region	n.58733G>A	-	Polymorphic French Isolates
1	58759	G	A	0	.	1	0/74	1	0/65	0	.	1	0/75	1	29/983	intergenic_region	MODIFIER	FGRRES_11601-FGRRES_00001	intergenic_region	n.58759G>A	-	Polymorphic French Isolates
1	58792	C	T	0	.	1	0/71	1	0/58	0	.	1	0/59	1	0/79	intergenic_region	MODIFIER	FGRRES_11601-FGRRES_00001	intergenic_region	n.58792C>T	-	Polymorphic French Isolates
1	59003	T	G	0	.	1	0/93	1	0/77	0	.	1	0/73	1	33/604	intergenic_region	MODIFIER	FGRRES_11601-FGRRES_00001	intergenic_region	n.59003T>G	-	Polymorphic French Isolates
1	59045	T	G	1	0/89	1	0/73	1	0/77	1	0/84	1	0/65	1	0/95	intergenic_region	MODIFIER	FGRRES_11601-FGRRES_00001	intergenic_region	n.59045T>G	-	Common Block Diversity
1	59114	A	C	1	0/78	1	0/68	1	0/91	1	0/103	1	0/72	1	0/89	intergenic_region	MODIFIER	FGRRES_11601-FGRRES_00001	intergenic_region	n.59114A>C	-	Common Block Diversity
1	59212	G	A	0	.	1	0/80	1	34/366	0	.	1	0/96	1	0/103	missense_variant	MODERATE	FGRRES_00001	transcript	c.278C>T	p.Pro93Leu	Polymorphic French Isolates
1	59272	G	A	1	0/95	0	.	0	.	1	0/111	0	.	0	.	missense_variant	MODERATE	FGRRES_00001	transcript	c.218C>T	p.Ala73Val	Polymorphic French Isolates
1	59393	G	A	0	.	1	0/107	1	0/102	0	.	1	0/98	1	0/84	intron_variant	MODIFIER	FGRRES_00001	transcript	c.181+60C>T	-	Polymorphic French Isolates
1	59504	G	A	0	.	1	0/88	1	0/80	0	.	1	0/83	1	0/94	missense_variant	MODERATE	FGRRES_00001	transcript	c.130C>T	p.Leu44Phe	Polymorphic French Isolates
1	59567	C	T	0	.	1	0/68	1	0/72	0	.	1	0/80	1	0/75	synonymous_variant	LOW	FGRRES_00001	transcript	c.102G>A	p.Leu34Leu	Polymorphic French Isolates
1	59575	C	T	0	.	1	0/62	1	0/69	0	.	1	0/82	1	0/68	missense_variant	MODERATE	FGRRES_00001	transcript	c.94G>A	p.Ala3IIThr	Polymorphic French Isolates
1	59618	G	C	0	.	1	0/84	1	0/103	0	.	1	0/133	1	0/77	missense_variant	MODERATE	FGRRES_00001	transcript	c.51C>G	p.Phe17Leu	Polymorphic French Isolates
1	59711	A	C	1	0/86	0	.	0	.	1	0/79	0	.	0	.	5_prime_UTR_variant	MODIFIER	FGRRES_00001	transcript	c.-43T>G	-	Polymorphic French Isolates
1	59874	G	A	0	.	1	0/75	1	0/64	0	.	1	0/64	1	0/65	intergenic_region	MODIFIER	FGRRES_00001-FGRRES_00002	intergenic_region	n.59874G>A	-	Polymorphic French Isolates
1	59895	C	T	0	.	1	0/79	1	0/65	0	.	1	0/57	1	0/56	intergenic_region	MODIFIER	FGRRES_00001-FGRRES_00002	intergenic_region	n.59895C>T	-	Polymorphic French Isolates
1	59995	T	A	0	.	1	0/87	1	0/96	0	.	1	0/88	1	0/88	intergenic_region	MODIFIER	FGRRES_00001-FGRRES_00002	intergenic_region	n.59995T>A	-	Polymorphic French Isolates
1	60110	T	C	0	.	1	0/88	1	0/83	0	.	1	0/83	1	0/87	intergenic_region	MODIFIER	FGRRES_00001-FGRRES_00002	intergenic_region	n.60110T>C	-	Polymorphic French Isolates
1	60189	G	T	1	0/89	0	.	0	.	1	0/86	0	.	0	.	intergenic_region	MODIFIER	FGRRES_00001-FGRRES_00002	intergenic_region	n.60189G>T	-	Polymorphic French Isolates
1	60241	A	G	1	0/76	1	0/107	1	0/76	1	0/98	1	0/89	1	0/80	intergenic_region	MODIFIER	FGRRES_00001-FGRRES_00002	intergenic_region	n.60241A>G	-	Common Block Diversity
1	60665	C	T	1	0/92	0	.	0	.	1	0/90	0	.	0	.	synonymous_variant	LOW	FGRRES_00002	transcript	c.261C>T	p.Cys87Cys	Polymorphic French Isolates
1	60803	C	T	1	0/100	1	0/97	1	1/113	1	0/102	1	0/98	1	0/74	synonymous_variant	LOW	FGRRES_00002	transcript	c.399C>T	p.Cys133Cys	Common Block Diversity
1	61374	G	A	0	.	0	.	0	.	0	.	0	.	1	0/74	missense_variant	MODERATE	FGRRES_00002	transcript	c.970G>A	p.Gly3II4Ser	Polymorphic French Isolates
1	61565	C	T	0	.	1	0/85	1	0/67	0	.	1	0/77	1	0/79	synonymous_variant	LOW	FGRRES_00002	transcript	c.1161C>T	p.Tyr387Tyr	Polymorphic French Isolates
1	61637	G	A	1	0/70	1	0/104	1	0/87	1	0/73	1	0/84	1	0/80	synonymous_variant	LOW	FGRRES_00002	transcript	c.1233G>A	p.Val411Val	Common Block Diversity
1	61754	C	T	0	.	1	0/95	1	0/85	0	.	1	0/81	1	0/85	synonymous_variant	LOW	FGRRES_00002	transcript	c.1350C>T	p.His450His	Polymorphic French Isolates
1	61817	C	T	0	.	1	0/104	1	0/112	0	.	1	0/106	1	0/99	synonymous_variant	LOW	FGRRES_00002	transcript	c.1413C>T	p.Asp471Asp	Polymorphic French Isolates
1	61850	G	A	1	0/93	0	.	0	.	1	0/91	0	.	0	.	synonymous_variant	LOW	FGRRES_00002	transcript	c.1446G>A	p.Gln48IIGln	Polymorphic French Isolates
1	62751	T	C	1	0/67	0	.	0	.	1	0/106	0	.	0	.	synonymous_variant	LOW	FGRRES_11644	transcript	c.1677A>G	p.Pro559Pro	Polymorphic French Isolates
1	62786	C	T	0	.	1	0/96	1	0/80	0	.	1	0/79	1	0/86	missense_variant	MODERATE	FGRRES_11644	transcript	c.1642G>A	p.Val548Ile	Polymorphic French Isolates
1	62834	C	G	0	.	1	0/110	1	0/92	0	.	1	0/93	1	0/132	missense_variant	MODERATE	FGRRES_11644	transcript	c.1594G>C	p.Val53IILeu	Polymorphic French Isolates
1	62888	C	T	1	0/83	0	.	0	.	1	0/98	0	.	0	.	missense_variant	MODERATE	FGRRES_11644	transcript	c.1540G>A	p.Gly514Arg	Polymorphic French Isolates
1	62891	G	A	0	.	1	0/100	1	0/73	0	.	1	0/92	1	0/124	missense_variant	MODERATE	FGRRES_11644	transcript	c.1537C>T	p.Arg513Cys	Polymorphic French Isolates
1	63011	C	T	1	0/61	0	.	0	.	1	0/86	0	.	0	.	missense_variant	MODERATE	FGRRES_11644	transcript	c.1417G>A	p.Glu473Lys	Polymorphic French Isolates
1	63012	G	A	1	0/59	0	.	0	.	1	0/86	0	.	0	.	synonymous_variant	LOW	FGRRES_11644	transcript	c.1416C>T	p.His47IIHis	Polymorphic French Isolates
1	63083	G	A	1	0/71	0	.	0	.	1	35/796	0	.	0	.	missense_variant	MODERATE	FGRRES_11644	transcript	c.1345C>T	p.His449Tyr	Polymorphic French Isolates
1	63101	A	G	1	0/75	1	0/98	1	0/83	1	0/88	1	0/83	1	0/79	missense_variant	MODERATE	FGRRES_11644	transcript	c.1327T>C	p.Tyr443His	Common Block Diversity
1	63134	T	C	1	0/76	1	0/104	1	0/83	1	0/98	1	0/93	1	0/85	missense_variant	MODERATE	FGRRES_11644	transcript	c.1294A>G	p.Thr43IIAla	Common Block Diversity
1	63138	A	G	1	0/76	1	0/104	1	0/82	1	0/100	1	0/96	1	0/82	synonymous_variant	LOW	FGRRES_11644	transcript	c.1290T>C	p.Asn430Asn	Common Block Diversity
1	63152	T	C	1	0/65	1	0/101	1	0/88	1	0/89	1	0/95	1	0/74	missense_variant	MODERATE	FGRRES_11644	transcript	c.1276A>G	p.Ser4II6Gly	Common Block Diversity
1	63156	A	G	1	0/69	1	0/102	1	0/89	1	0/88	1	0/94	1	0/74	synonymous_variant	LOW	FGRRES_11644	transcript	c.1272T>C	p.Phe4II4Phe	Common Block Diversity
1	63205	T	C	1	0/60	1	0/89	1	0/87	1	0/89	1	0/58	1	0/74	missense_variant	MODERATE	FGRRES_11644	transcript	c.1223A>G	p.Tyr408Cys	Common Block Diversity
1	63213	G	A	1	0/63	0	.	0	.	1	0/87	0	.	0	.	synonymous_variant	LOW	FGRRES_11644	transcript	c.1215C>T	p.Ala405Ala	Polymorphic French Isolates
1	63236	G	A	1	0/64	0	.	0	.	1	0/77	0	.	0	.	stop_gained	HIGH	FGRRES_11644	transcript	c.1192C>T	p.Gln398*	Polymorphic French Isolates
1	63308	G	A	0	.	1	0/93	1	0/94	0	.	1	0/74	1	0/72	synonymous_variant	LOW	FGRRES_11644	transcript	c.1120C>T	p.Leu374Leu	Polymorphic French Isolates
1	63347	T	C	1	0/79	0	.	0	.	1	0/67	0	.	0	.	missense_variant	MODERATE	FGRRES_11644	transcript	c.1081A>G	p.Ser361Gly	Polymorphic French Isolates
1	63356	T	C	0	.	1	0/67	1	0/71	0	.	1	0/58	1	0/63	missense_variant	MODERATE	FGRRES_11644	transcript	c.1072A>G	p.Asn358Asp	Polymorphic French Isolates
1	63396	G	A	1	0/66	0	.	0	.	1	0/75	0	.	0	.	synonymous_variant	LOW	FGRRES_11644	transcript	c.1032C>T	p.Ala344Ala	Polymorphic French Isolates
1	63416	T	G	1	0/62	1	0/80	1	0/80	1	0/70	1	0/71	1	0/90	missense_variant	MODERATE	FGRRES_11644	transcript	c.1012A>C	p.Asn338His	Common Block Diversity
1	63431	T	C	1	0/57	1	0/80	1	0/74	1	0/71	1	0/69	1	0/89	missense_variant	MODERATE	FGRRES_11644	transcript	c.997A>G	p.Asn333Asp	Common Block Diversity
1	63547	C	T	1	0/61	0	.	0	.	1	28/581	0	.	0	.	missense_variant	MODERATE	FGRRES_11644	transcript	c.881G>A	p.GlyII94Glu	Polymorphic French Isolates
1	63572	T	C	0	.	1	0/87	1	0/111	0	.	1	0/87	1	0/76	missense_variant	MODERATE	FGRRES_11644	transcript	c.856A>G	p.IleII86Val	Polymorphic French Isolates
1	63641	A	G	0	.	1	0/94	1	0/122	0	.	1	0/96	1	25/235	intron_variant	MODIFIER	FGRRES_11644	transcript	c.806-19T>C	-	Polymorphic French Isolates
1	63658	T	C	1	0/89	1	0/97	1	0/106	1	0/82	1	0/102	1	0/70	intron_variant	MODIFIER	FGRRES_11644	transcript	c.806-36A>G	-	Common Block Diversity
1	63703	G	A	1	0/90	0	.	0	.	1	0/94	0	.	0	.	intron_variant	MODIFIER	FGRRES_11644	transcript	c.806-81C>T	-	Polymorphic French Isolates
1	63775	A	G	1	0/104	1	0/140	1	0/137	1	0/106	1	0/108	1	0/97	intron_variant	MODIFIER	FGRRES_11644	transcript	c.805+88T>C	-	Common Block Diversity
1	63782	A	G	1	0/99	1	0/148	1	0/134	1	0/112	1	0/104	1	0/100	intron_variant	MODIFIER	FGRRES_11644	transcript	c.805+81T>C	-	Common Block Diversity
1	63903	G	A	1	0/106	0	.	0	.	1	0/82	0	.	0	.	synonymous_variant	LOW	FGRRES_11644	transcript	c.765C>T	p.TyrII55Tyr	Polymorphic French Isolates
1	64190	T	G	0	.	1	0/74	1	0/63	0	.	1	0/68	1	25/934	missense_variant	MODERATE	FGRRES_11644	transcript	c.478A>C	p.Ser160Arg	Polymorphic French Isolates
1	64229	T	C	0	.	1	0/70	1	18/994	0	.	1	0/52	1	0/56	missense_variant	MODERATE	FGRRES_11644	transcript	c.439A>G	p.Thr147Ala	Polymorphic French Isolates
1	64299	G	A	0	.	1	0/65	1	0/51	0	.	1	0/56	1	22/282	synonymous_variant	LOW	FGRRES_11644	transcript	c.369C>T	p.Val1II3Val	Polymorphic French Isolates
1	64310	G	C	0	.	1	0/69	1	0/55	0	.	1	0/61	1	27/030	missense_variant	MODERATE	FGRRES_11644	transcript	c.358C>G	p.His1II0Asp	Polymorphic French Isolates
1	64320	TC	T	0	.	1	0/69	1	0/54	0	.	1	0/60	1	27/061	frameshift_variant	HIGH	FGRRES_11644	transcript	c.347delG	p.Gly116fs	Polymorphic French Isolates
1	64384	A	C	1	0/90	0	.	0	.	1	0/94	0	.	0	.	missense_variant	MODERATE	FGRRES_11644	transcript	c.284T>G	p.Leu95Trp	Polymorphic French Isolates
1	64393	A	G	0	.	1	0/93	1	0/86	0	.	1	0/69	1	1/112	missense_variant	MODERATE	FGRRES_11644	transcript	c.275T>C	p.Ile9IIThr	Polymorphic French Isolates
1	64418	A	G	0	.	1	0/89	1	0/92	0	.	1	0/74	1	0/102	missense_variant	MODERATE	FGRRES_11644	transcript	c.250T>C	p.Tyr84His	Polymorphic French Isolates
1	64468	A	G	1	0/104	1	0/111	1	0/91	1	10/108	1	0/101	1	34/669	missense_variant	MODERATE	FGRRES_11644	transcript	c.200T>C	p.Val67Ala	Common Block Diversity
1	64479	G	A	0	.	1	0/95	1	0/78	0	.	1	0/90	1	29/921	synonymous_variant	LOW	FGRRES_11644	transcript	c.189C>T	p.Gly63Gly	Polymorphic French Isolates
1	64481	C	G	0	.	1	0/95	1	0/82	0	.	1	0/86	1	0/79	missense_variant	MODERATE	FGRRES_11644	transcript	c.187G>C	p.Gly63Arg	Polymorphic French Isolates
1	64491	C	T	1	0/95	0	.	0	.	1	0/86	0	.	0	.	synonymous_variant	LOW	FGRRES_11644	transcript	c.177G>A	p.Thr59Thr	Polymorphic French Isolates
1	64524	G	A	0	.	1	0/96	1	0/95	0	.	1	0/102	1	0/63	synonymous_variant	LOW	FGRRES_11644	transcript	c.144C>T	p.Pro48Pro	Polymorphic French Isolates
1	64629	T	C	1	0/65	1	0/90	1	0/44	1	0/89	1	0/64	1	0/75	synonymous_variant	LOW	FGRRES_11644	transcript	c.39A>G	p.Ser13Ser	Common Block Diversity
1	64630	G	A	1	0/65	0	.	0	.	1	0/89	0	.	0	.	missense_variant	MODERATE	FGRRES_11644	transcript	c.38C>T	p.Ser13Leu	Polymorphic French Isolates
1	64632	T	C	1	0/66	1	0/88	1	0/47	1	0/89	1	0/66	1	0/76	synonymous_variant	LOW	FGRRES_11644	transcript	c.36A>G	p.Leu1IILeu	Common Block Diversity
1	64672	G	C	0	.	1	0/104	1	0/61	0	.	1	0/74	1	0/105	intergenic_region	MODIFIER	FGRRES_11644-FGRRES_00003	intergenic_region	n.64672G>C	-	Polymorphic French Isolates
1	64683	T	C	1	0/83	1	0/102	1	0/68	1	0/131	1	0/80	1	0/110	intergenic_region	MODIFIER	FGRRES_11644-FGRRES_00003	intergenic_region	n.64683T>C	-	Common Block Diversity
1	64703	A	G	0	.	1	0/114	1	0/79	0	.	1	0/84	1	0/127	intergenic_region	MODIFIER	FGRRES_11644-FGRRES_00003	intergenic_region	n.64703A>G	-	Polymorphic French Isolates
1	64712	A	G	0	.	1	0/115	1	0/90	0	.	1	0/90	1	0/134	intergenic_region	MODIFIER	FGRRES_11644-FGRRES_00003	intergenic_region	n.64712A>G	-	Polymorphic French Isolates
1	64721	T	C	1	0/93	1	0/118	1	33/239	1	0/153	1	0/93	1	0/140	intergenic_region	MODIFIER	FGRRES_11644-FGRRES_00003	intergenic_region	n.64721T>C	-	Common Block Diversity
1	64733	T	C	1	0/92	1	0/124	1	0/95	1	0/156	1	0/89	1	0/130	intergenic_region	MODIFIER	FGRRES_11644-FGRRES_00003	intergenic_region	n.64733T>C	-	Common Block Diversity
1	64747	TA	T	0	.	1	0/104	1	0/82	0	.	1	0/70	1	0/111	intergenic_region	MODIFIER	FGRRES_11644-FGRRES_00003	intergenic_region	n.64748delA	-	Polymorphic French Isolates
1	64761	T	C	1	0/93	1	0/92	1	0/88	1	4/129	1	0/76	1	1/107	intergenic_region	MODIFIER	FGRRES_11644-FGRRES_00003	intergenic_region	n.64761T>C	-	Common Block Diversity
1	64800	G	A	1	0/80	0	.	0	.	1	0/137	0	.	0	.	intergenic_region	MODIFIER	FGRRES_11644-FGRRES_00003	intergenic_region	n.64800G>A	-	Polymorphic French Isolates
1	64819	T	C	0	.	1	0/81	1	0/80	0	.	1	0/99	1	0/124	intergenic_region	MODIFIER	FGRRES_11644-FGRRES_00003	intergenic_region	n.64819T>C	-	Polymorphic French Isolates
1	64841	T	C	1	0/89	1	0/74	1	0/71	1	0/155	1	0/101	1	0/126	intergenic_region	MODIFIER	FGRRES_11644-FGRRES_00003	intergenic_region	n.64841T>C	-	Common Block Diversity
1	64842	A	G	0	.	1	0/78	1	0/71	0	.	1	0/102	1	0/126	intergenic_region	MODIFIER	FGRRES_11644-FGRRES_00003	intergenic_region	n.64842A>G	-	Polymorphic French Isolates
1	64847	T	C	1	0/90	1	0/81	1	0/74	1	0/153	1	0/105	1	0/129	intergenic_region	MODIFIER	FGRRES_11644-FGRRES_00003	intergenic_region	n.64847T>C	-	Common Block Diversity
1	64852	T	C	1	0/88	1	0/89	1	0/79	1	0/152	1	0/111	1	0/128	intergenic_region	MODIFIER	FGRRES_11644-FGRRES_00003	intergenic_region	n.64852T>C	-	Common Block Diversity
1	64872	C	T	0	.	1	0/96	1	0/80	0	.	1	0/126	1	0/132	intergenic_region	MODIFIER	FGRRES_11644-FGRRES_00003	intergenic_region	n.64872C>T	-	Polymorphic French Isolates
1	64885	A	G	0	.	1	0/98	1	0/81	0	.	1	0/119	1	0/117	intergenic_region	MODIFIER	FGRRES_11644-FGRRES_00003	intergenic_region	n.64885A>G	-	Polymorphic French Isolates
1	64900	T	C	1	0/80	1	0/107	1	0/82	1	0/154	1	0/118	1	0/144	intergenic_region	MODIFIER	FGRRES_11644-FGRRES_00003	intergenic_region	n.64900T>C	-	Common Block Diversity
1	64912	G	A	1	0/77	0	.	0	.	1	0/156	0	.	0	.	intergenic_region	MODIFIER	FGRRES_11644-FGRRES_00003	intergenic_region	n.64912G>A	-	Polymorphic French Isolates
1	64917	T	C	0	.	1	0/113	1	0/83	0	.	1	0/98	1	1/132	intergenic_region	MODIFIER	FGRRES_11644-FGRRES_00003	intergenic_region	n.64917T>C	-	Polymorphic French Isolates
1	64923	T	C	1	0/77	1	0/111	1	0/90	1	0/145	1	0/101	1	0/140	intergenic_region	MODIFIER	FGRRES_11644-FGRRES_00003	intergenic_region	n.64923T>C	-	Common Block Diversity
1	64935	T	C	0	.	1	0/109	1	0/89	0	.	1	0/99	1	0/138	intergenic_region	MODIFIER	FGRRES_11644-FGRRES_00003	intergenic_region	n.64935T>C	-	Polymorphic French Isolates
1	64945	G	A	1	0/84	0	.	0	.	1	0/153	0	.	0	.	intergenic_region	MODIFIER	FGRRES_11644-FGRRES_00003	intergenic_region	n.64945G>A	-	Polymorphic French Isolates
1	64956	G	A	1	0/87	0	.	0	.	1	0/153	0	.	0	.	intergenic_region	MODIFIER	FGRRES_11644-FGRRES_00003	intergenic_region	n.64956G>A	-	Polymorphic French Isolates
1	64983	T	C	0	.	1	0/109	1	0/99	0	.	1	0/107	1	0/149	intergenic_region	MODIFIER	FGRRES_11644-FGRRES_00003	intergenic_region	n.64983T>C	-	Polymorphic French Isolates
1	64996	A	G	0	.	1	0/99	1	0/103	0	.	1	0/116	1	0/131	intergenic_region	MODIFIER	FGRRES_11644-FGRRES_00003	intergenic_region	n.64996A>G	-	Polymorphic French Isolates
1	65002	T	C	0	.	1	1/101	1	0/105	0	.	1	0/119	1	1/142	intergenic_region	MODIFIER	FGRRES_11644-FGRRES_00003	intergenic_region	n.65002T>C	-	Polymorphic French Isolates
1	65010	T	C	0	.	1	0/106	1	0/104	0	.	1	0/122	1	0/141	intergenic_region	MODIFIER	FGRRES_11644-FGRRES_00003	intergenic_region	n.65010T>C	-	Polymorphic French Isolates
1	65023	T	C	1	0/84	1	0/114	1	0/100	1	0/142	1	0/115	1	0/142	intergenic_region	MODIFIER	FGRRES_11644-FGRRES_00003	intergenic_region	n.65023T>C	-	Common Block Diversity
1	65030	A	G	0	.	1	0/106	1	0/91	0	.	1	0/113	1	0/138	intergenic_region	MODIFIER	FGRRES_11644-FGRRES_00003	intergenic_region	n.65030A>G	-	Polymorphic French Isolates
1	65039	T	C	1	0/77	1	0/97	1	0/72	1	0/131	1	0/104	1	0/116	intergenic_region	MODIFIER	FGRRES_11644-FGRRES_00003	intergenic_region	n.65039T>C	-	Common Block Diversity
1	65061	G	T	1	0/82	0	.	0	.	1	1/140	0	.	0	.	intergenic_region	MODIFIER	FGRRES_11644-FGRRES_00003	intergenic_region	n.65061G>T	-	Polymorphic French Isolates
1	65073	C	T	1	0/79	0	.	0	.	1	1/156	0	.	0	.	intergenic_region	MODIFIER	FGRRES_11644-FGRRES_00003	intergenic_region	n.65073C>T	-	Polymorphic French Isolates
1	65145	T	C	0	.	1	0/92	1	0/91	0	.	1	0/91	1	0/98	intergenic_region	MODIFIER	FGRRES_11644-FGRRES_00003	intergenic_region	n.65145T>C	-	Polymorphic French Isolates
1	65156	T	C	0	.	1	0/89	1	0/80	0	.	1	0/86	1	0/91	intergenic_region	MODIFIER	FGRRES_11644-FGRRES_00003	intergenic_region	n.65156T>C	-	Polymorphic French Isolates
1	65168	C	T	1	0/85	0	.	0	.	1	1/125	0	.	0	.	intergenic_region	MODIFIER	FGRRES_11644-FGRRES_00003	intergenic_region	n.65168C>T	-	Polymorphic French Isolates
1	65203	T	C	0	.	1	0/70	1	0/67	0	.	1	0/84	1	0/79	intergenic_region	MODIFIER	FGRRES_11644-FGRRES_00003	intergenic_region	n.65203T>C	-	Polymorphic French Isolates
1	65204	G	A	1	0/72	0	.	0	.	1	1/136	0	.	0	.	intergenic_region	MODIFIER	FGRRES_11644-FGRRES_00003	intergenic_region	n.65204G>A	-	Polymorphic French Isolates
1	65222	G	A	1	0/68	0	.	0	.	1	1/138	0	.	0	.	intergenic_region	MODIFIER	FGRRES_11644-FGRRES_00003	intergenic_region	n.65222G>A	-	Polymorphic French Isolates
1	65225	T	C	0	.	1	0/19	1	0/13	0	.	1	0/18	1	0/9	intergenic_region	MODIFIER	FGRRES_11644-FGRRES_00003	intergenic_region	n.65225T>C	-	Polymorphic French Isolates
1	65229	T	C	1	0/62	1	0/14	1	0/10	1	0/132	1	0/11	1	0/7	intergenic_region	MODIFIER	FGRRES_11644-FGRRES_00003	intergenic_region	n.65229T>C	-	Common Block Diversity
1	65232	T	C	0	.	1	0/11	1	0/8	0	.	1	0/8	1	0/7	intergenic_region	MODIFIER	FGRRES_11644-FGRRES_00003	intergenic_region	n.65232T>C	-	Polymorphic French Isolates
1	65239	T	C	1	0/61	1	0/7	Filtered	.	1	0/116	1	0/5	Filtered	.	intergenic_region	MODIFIER	FGRRES_11644-FGRRES_00003	intergenic_region	n.65239T>C	-	Polymorphic French Isolates
1	65244	T	C	0	.	1	0/5	Filtered	.	0	.	Filtered	.	Filtered	.	intergenic_region	MODIFIER	FGRRES_11644-FGRRES_00003	intergenic_region	n.65244T>C	-	Polymorphic French Isolates
1	65245	A	G	0	.	1	0/5	Filtered	.	0	.	Filtered	.	Filtered	.	intergenic_region	MODIFIER	FGRRES_11644-FGRRES_00003	intergenic_region	n.65245A>G	-	Polymorphic French Isolates
1	65265	G	A	1	0/59	NA	.	NA	.	1	0/101	NA	.	NA	.	intergenic_region	MODIFIER	FGRRES_11644-FGRRES_00003	intergenic_region	n.65265G>A	-	Polymorphic French Isolates
1	65271	T	C	1	0/64	NA	.	NA	.	1	0/101	NA	.	NA	.	intergenic_region	MODIFIER	FGRRES_11644-FGRRES_00003	intergenic_region	n.65271T>C	-	Polymorphic French Isolates
1	65299	G	A	1	0/69	NA	.	NA	.	1	0/86	NA	.	NA	.	intergenic_region	MODIFIER	FGRRES_11644-FGRRES_00003	intergenic_region	n.65299G>A	-	Polymorphic French Isolates
1	65316	A	G	0	.	Filtered	.	1	0/5	0	.	NA	.	1	0/9	intergenic_region	MODIFIER	FGRRES_11644-FGRRES_00003	intergenic_region	n.65316A>G	-	Polymorphic French Isolates
1	65357	G	A	1	0/85	1	0/42	1	0/24	1	0/94	1	0/8	1	0/64	intergenic_region	MODIFIER	FGRRES_11644-FGRRES_00003	intergenic_region	n.65357G>A	-	Common Block Diversity
1	65359	C	T	0	.	Filtered	.	1	0/24	0	.	1	0/7	1	0/63	intergenic_region	MODIFIER	FGRRES_11644-FGRRES_00003	intergenic_region	n.65359C>T	-	Polymorphic French Isolates
1	65368	A	G	0	.	1	0/33	1	0/24	0	.	1	0/10	1	0/61	intergenic_region	MODIFIER	FGRRES_11644-FGRRES_00003	intergenic_region	n.65368A>G	-	Polymorphic French Isolates
1	65373	G	A	0	.	1	0/27	1	0/24	0	.	1	0/10	1	0/57	intergenic_region	MODIFIER	FGRRES_11644-FGRRES_00003	intergenic_region	n.65373G>A	-	Polymorphic French Isolates
1	65380	AAG	A	0	.	1	0/15	1	0/18	0	.	1	0/10	1	0/44	intergenic_region	MODIFIER	FGRRES_11644-FGRRES_00003	intergenic_region	n.65381_65382delAG	-	Polymorphic French Isolates
1	65406	A	G	0	.	1	0/26	1	0/32	0	.	1	0/24	1	0/65	intergenic_region	MODIFIER	FGRRES_11644-FGRRES_00003	intergenic_region	n.65406A>G	-	Polymorphic French Isolates
1	65412	TAAAAGATAA	T	Filtered	.	1	0/23	1	0/25	0	.	1	0/24	1	0/49	intergenic_region	MODIFIER	FGRRES_11644-FGRRES_00003	intergenic_region	n.65413_65421delAAAAGATAA	-	Polymorphic French Isolates
1	65422	A	G	1	17/807	Filtered	.	Filtered	.	1	15/98	Filtered	.	0	.	intergenic_region	MODIFIER	FGRRES_11644-FGRRES_00003	intergenic_region	n.65422A>G	-	Polymorphic French Isolates
1	65463	G	A	1	0/25	NA	.	NA	.	1	0/50	NA	.	NA	.	intergenic_region	MODIFIER	FGRRES_11644-FGRRES_00003	intergenic_region	n.65463G>A	-	Polymorphic French Isolates
1	65472	G	A	1	0/19	NA	.	NA	.	1	0/44	NA	.	NA	.	intergenic_region	MODIFIER	FGRRES_11644-FGRRES_00003	intergenic_region	n.65472G>A	-	Polymorphic French Isolates
1	65693	C	T	1	0/35	NA	.	NA	.	1	0/54	NA	.	NA	.	intergenic_region	MODIFIER	FGRRES_11644-FGRRES_00003	intergenic_region	n.65693C>T	-	Polymorphic French Isolates
1	65717	C	T	1	0/39	NA	.	NA	.	1	0/62	NA	.	NA	.	intergenic_region	MODIFIER	FGRRES_11644-FGRRES_00003	intergenic_region	n.65717C>T	-	Polymorphic French Isolates
1	65741	G	A	1	0/41	NA	.	NA	.	1	0/56	NA	.	NA	.	intergenic_region	MODIFIER	FGRRES_11644-FGRRES_00003	intergenic_region	n.65741G>A	-	Polymorphic French Isolates
1	65826	C	T	1	0/33	NA	.	NA	.	1	0/93	NA	.	NA	.	intergenic_region	MODIFIER	FGRRES_11644-FGRRES_00003	intergenic_region	n.65826C>T	-	Polymorphic French Isolates
1	65835	T	C	1	0/33	NA	.	NA	.	1	0/101	0	.	NA	.	intergenic_region	MODIFIER	FGRRES_11644-FGRRES_00003	intergenic_region	n.65835T>C	-	Polymorphic French Isolates
1	65856	C	T	1	0/34	NA	.	NA	.	1	0/92	NA	.	NA	.	intergenic_region	MODIFIER	FGRRES_11644-FGRRES_00003	intergenic_region	n.65856C>T	-	Polymorphic French Isolates
1	65857	G	A	1	0/33	NA	.	NA	.	1	0/90	NA	.	NA	.	intergenic_region	MODIFIER	FGRRES_11644-FGRRES_00003	intergenic_region	n.65857G>A	-	Polymorphic French Isolates
1	65896	G	A	1	0/38	NA	.	NA	.	1	0/109	NA	.	NA	.	intergenic_region	MODIFIER	FGRRES_11644-FGRRES_00003	intergenic_region	n.65896G>A	-	Polymorphic French Isolates
1	65905	C	T	1	0/37	NA	.	NA	.	1	0/113	NA	.	NA	.	intergenic_region	MODIFIER	FGRRES_11644-FGRRES_00003	intergenic_region	n.65905C>T	-	Polymorphic French Isolates
1	65908	G	A	1	0/36	NA	.	NA	.	1	0/111	NA	.	NA	.	intergenic_region	MODIFIER	FGRRES_11644-FGRRES_00003	intergenic_region	n.65908G>A	-	Polymorphic French Isolates
1	65922	T	C	1	0/49	NA	.	NA	.	1	0/124	NA	.	NA	.	intergenic_region	MODIFIER	FGRRES_11644-FGRRES_00003	intergenic_region	n.65922T>C	-	Polymorphic French Isolates
1	65948	C	T	1	0/50	NA	.	NA	.	1	0/138	NA	.	NA	.	intergenic_region	MODIFIER	FGRRES_11644-FGRRES_00003	intergenic_region	n.65948C>T	-	Polymorphic French Isolates
1	65951	G	A	1	0/50	NA	.	NA	.	1	0/136	NA	.	NA	.	intergenic_region	MODIFIER	FGRRES_11644-FGRRES_00003	intergenic_region	n.65951G>A	-	Polymorphic French Isolates
1	65972	G	A	1	0/45	NA	.	NA	.	1	0/136	NA	.	NA	.	intergenic_region	MODIFIER	FGRRES_11644-FGRRES_00003	intergenic_region	n.65972G>A	-	Polymorphic French Isolates
1	65994	G	A	1	0/50	NA	.	NA	.	1	0/139	NA	.	NA	.	intergenic_region	MODIFIER	FGRRES_11644-FGRRES_00003	intergenic_region	n.65994G>A	-	Polymorphic French Isolates
1	66004	A	T	1	0/53	NA	.	NA	.	1	0/143	NA	.	NA	.	intergenic_region	MODIFIER	FGRRES_11644-FGRRES_00003	intergenic_region	n.66004A>T	-	Polymorphic French Isolates
1	66022	C	T	1	0/51	NA	.	NA	.	1	0/132	NA	.	NA	.	intergenic_region	MODIFIER	FGRRES_11644-FGRRES_00003	intergenic_region	n.66022C>T	-	Polymorphic French Isolates
1	66033	G	A	1	0/54	NA	.	NA	.	1	0/142	NA	.	NA	.	intergenic_region	MODIFIER	FGRRES_11644-FGRRES_00003	intergenic_region	n.66033G>A	-	Polymorphic French Isolates
1	66075	G	A	1	0/64	NA	.	NA	.	1	0/149	NA	.	NA	.	intergenic_region	MODIFIER	FGRRES_11644-FGRRES_00003	intergenic_region	n.66075G>A	-	Polymorphic French Isolates
1	66118	T	A	0	.	1	42/476	NA	.	0	.	NA	.	NA	.	intergenic_region	MODIFIER	FGRRES_11644-FGRRES_00003	intergenic_region	n.66118T>A	-	Polymorphic French Isolates
1	66119	A	G	0	.	1	42/479	NA	.	0	.	NA	.	NA	.	intergenic_region	MODIFIER	FGRRES_11644-FGRRES_00003	intergenic_region	n.66119A>G	-	Polymorphic French Isolates
1	66121	G	A	1	0/89	0	.	NA	.	1	0/156	NA	.	NA	.	intergenic_region	MODIFIER	FGRRES_11644-FGRRES_00003	intergenic_region	n.66121G>A	-	Polymorphic French Isolates
1	66163	A	G	1	0/97	NA	.	NA	.	1	0/157	NA	.	NA	.	intergenic_region	MODIFIER	FGRRES_11644-FGRRES_00003	intergenic_region	n.66163A>G	-	Polymorphic French Isolates
1	66180	G	A	1	0/94	0	.	NA	.	1	0/135	NA	.	NA	.	intergenic_region	MODIFIER	FGRRES_11644-FGRRES_00003	intergenic_region	n.66180G>A	-	Polymorphic French Isolates
1	66203	C	T	1	0/79	0	.	NA	.	1	0/123	NA	.	NA	.	intergenic_region	MODIFIER	FGRRES_11644-FGRRES_00003	intergenic_region	n.66203C>T	-	Polymorphic French Isolates
1	66204	G	A,T	1	82	II	11	NA	.	1	121	NA	.	NA	.	intergenic_region	MODIFIER	FGRRES_11644-FGRRES_00003	intergenic_region	n.66204G>A	-	Polymorphic French Isolates
1	66208	T	C	0	.	1	0/21	NA	.	0	.	NA	.	NA	.	intergenic_region	MODIFIER	FGRRES_11644-FGRRES_00003	intergenic_region	n.66208T>C	-	Polymorphic French Isolates
1	66211	G	A	0	.	1	0/29	NA	.	0	.	NA	.	NA	.	intergenic_region	MODIFIER	FGRRES_11644-FGRRES_00003	intergenic_region	n.66211G>A	-	Polymorphic French Isolates
1	66218	G	T	0	.	1	0/249	NA	.	0	.	NA	.	NA	.	intergenic_region	MODIFIER	FGRRES_11644-FGRRES_00003	intergenic_region	n.66218G>T	-	Polymorphic French Isolates
1	66238	T	C	0	.	1	0/248	NA	.	0	.	NA	.	NA	.	intergenic_region	MODIFIER	FGRRES_11644-FGRRES_00003	intergenic_region	n.66238T>C	-	Polymorphic French Isolates
1	66239	G	A	1	0/103	0	.	NA	.	1	0/120	NA	.	NA	.	intergenic_region	MODIFIER	FGRRES_11644-FGRRES_00003	intergenic_region	n.66239G>A	-	Polymorphic French Isolates
1	66248	T	C	0	.	1	0/243	NA	.	0	.	NA	.	NA	.	intergenic_region	MODIFIER	FGRRES_11644-FGRRES_00003	intergenic_region	n.66248T>C	-	Polymorphic French Isolates
1	66261	A	G	0	.	1	0/228	NA	.	0	.	NA	.	NA	.	intergenic_region	MODIFIER	FGRRES_11644-FGRRES_00003	intergenic_region	n.66261A>G	-	Polymorphic French Isolates
1	66280	T	C	0	.	1	0/8	NA	.	0	.	NA	.	NA	.	intergenic_region	MODIFIER	FGRRES_11644-FGRRES_00003	intergenic_region	n.66280T>C	-	Polymorphic French Isolates
1	66319	C	T	0	.	1	0/16	NA	.	0	.	NA	.	NA	.	intergenic_region	MODIFIER	FGRRES_11644-FGRRES_00003	intergenic_region	n.66319C>T	-	Polymorphic French Isolates
1	66324	A	G	0	.	1	0/34	NA	.	0	.	NA	.	NA	.	intergenic_region	MODIFIER	FGRRES_11644-FGRRES_00003	intergenic_region	n.66324A>G	-	Polymorphic French Isolates
1	66350	T	C	0	.	1	0/166	NA	.	0	.	NA	.	NA	.	intergenic_region	MODIFIER	FGRRES_11644-FGRRES_00003	intergenic_region	n.66350T>C	-	Polymorphic French Isolates
1	66351	G	A	0	.	1	0/165	NA	.	0	.	NA	.	NA	.	intergenic_region	MODIFIER	FGRRES_11644-FGRRES_00003	intergenic_region	n.66351G>A	-	Polymorphic French Isolates
1	66352	A	T	0	.	1	0/165	NA	.	0	.	NA	.	NA	.	intergenic_region	MODIFIER	FGRRES_11644-FGRRES_00003	intergenic_region	n.66352A>T	-	Polymorphic French Isolates
1	66360	T	C	0	.	1	0/169	NA	.	0	.	NA	.	NA	.	intergenic_region	MODIFIER	FGRRES_11644-FGRRES_00003	intergenic_region	n.66360T>C	-	Polymorphic French Isolates
1	66361	C	T	0	.	1	0/170	NA	.	0	.	NA	.	NA	.	intergenic_region	MODIFIER	FGRRES_11644-FGRRES_00003	intergenic_region	n.66361C>T	-	Polymorphic French Isolates
1	66378	T	C	0	.	1	0/184	NA	.	0	.	NA	.	NA	.	intergenic_region	MODIFIER	FGRRES_11644-FGRRES_00003	intergenic_region	n.66378T>C	-	Polymorphic French Isolates
1	66402	A	G	0	.	1	0/114	NA	.	0	.	NA	.	NA	.	intergenic_region	MODIFIER	FGRRES_11644-FGRRES_00003	intergenic_region	n.66402A>G	-	Polymorphic French Isolates
1	66408	A	G	0	.	1	0/114	NA	.	0	.	NA	.	NA	.	intergenic_region	MODIFIER	FGRRES_11644-FGRRES_00003	intergenic_region	n.66408A>G	-	Polymorphic French Isolates
1	66412	A	G	0	.	1	0/114	NA	.	0	.	NA	.	NA	.	intergenic_region	MODIFIER	FGRRES_11644-FGRRES_00003	intergenic_region	n.66412A>G	-	Polymorphic French Isolates
1	66415	C	T	0	.	1	0/114	NA	.	0	.	NA	.	NA	.	intergenic_region	MODIFIER	FGRRES_11644-FGRRES_00003	intergenic_region	n.66415C>T	-	Polymorphic French Isolates
1	66417	C	T	0	.	1	0/113	NA	.	0	.	NA	.	NA	.	intergenic_region	MODIFIER	FGRRES_11644-FGRRES_00003	intergenic_region	n.66417C>T	-	Polymorphic French Isolates
1	66419	G	A	0	.	1	0/118	NA	.	0	.	NA	.	NA	.	intergenic_region	MODIFIER	FGRRES_11644-FGRRES_00003	intergenic_region	n.66419G>A	-	Polymorphic French Isolates
1	66426	A	G	0	.	1	0/199	NA	.	0	.	NA	.	NA	.	intergenic_region	MODIFIER	FGRRES_11644-FGRRES_00003	intergenic_region	n.66426A>G	-	Polymorphic French Isolates
1	66435	C	G	0	.	1	0/215	NA	.	0	.	NA	.	NA	.	intergenic_region	MODIFIER	FGRRES_11644-FGRRES_00003	intergenic_region	n.66435C>G	-	Polymorphic French Isolates
1	66461	C	T	0	.	1	0/198	NA	.	0	.	NA	.	NA	.	intergenic_region	MODIFIER	FGRRES_11644-FGRRES_00003	intergenic_region	n.66461C>T	-	Polymorphic French Isolates
1	66469	C	A	0	.	1	0/190	NA	.	0	.	NA	.	NA	.	intergenic_region	MODIFIER	FGRRES_11644-FGRRES_00003	intergenic_region	n.66469C>A	-	Polymorphic French Isolates
1	66475	G	A	0	.	1	0/196	NA	.	0	.	NA	.	NA	.	intergenic_region	MODIFIER	FGRRES_11644-FGRRES_00003	intergenic_region	n.66475G>A	-	Polymorphic French Isolates
1	66477	A	G	0	.	1	1/200	NA	.	0	.	NA	.	NA	.	intergenic_region	MODIFIER	FGRRES_11644-FGRRES_00003	intergenic_region	n.66477A>G	-	Polymorphic French Isolates
1	66497	A	G	0	.	1	0/212	NA	.	0	.	NA	.	NA	.	intergenic_region	MODIFIER	FGRRES_11644-FGRRES_00003	intergenic_region	n.66497A>G	-	Polymorphic French Isolates
1	66504	C	T	0	.	1	0/201	NA	.	0	.	NA	.	NA	.	intergenic_region	MODIFIER	FGRRES_11644-FGRRES_00003	intergenic_region	n.66504C>T	-	Polymorphic French Isolates
1	66514	T	A	0	.	1	0/189	NA	.	0	.	NA	.	NA	.	intergenic_region	MODIFIER	FGRRES_11644-FGRRES_00003	intergenic_region	n.66514T>A	-	Polymorphic French Isolates
1	66534	A	G	0	.	1	0/40	NA	.	0	.	NA	.	NA	.	intergenic_region	MODIFIER	FGRRES_11644-FGRRES_00003	intergenic_region	n.66534A>G	-	Polymorphic French Isolates
1	66536	A	C	0	.	1	0/27	NA	.	0	.	NA	.	NA	.	intergenic_region	MODIFIER	FGRRES_11644-FGRRES_00003	intergenic_region	n.66536A>C	-	Polymorphic French Isolates
1	66540	A	G	0	.	1	0/25	NA	.	0	.	NA	.	NA	.	intergenic_region	MODIFIER	FGRRES_11644-FGRRES_00003	intergenic_region	n.66540A>G	-	Polymorphic French Isolates
1	66545	C	A	0	.	1	0/25	NA	.	0	.	NA	.	NA	.	intergenic_region	MODIFIER	FGRRES_11644-FGRRES_00003	intergenic_region	n.66545C>A	-	Polymorphic French Isolates
1	66553	T	G	0	.	1	0/16	NA	.	0	.	NA	.	NA	.	intergenic_region	MODIFIER	FGRRES_11644-FGRRES_00003	intergenic_region	n.66553T>G	-	Polymorphic French Isolates
1	66556	A	G	0	.	1	0/10	NA	.	0	.	NA	.	NA	.	intergenic_region	MODIFIER	FGRRES_11644-FGRRES_00003	intergenic_region	n.66556A>G	-	Polymorphic French Isolates
1	66557	G	A	0	.	1	0/10	NA	.	0	.	NA	.	NA	.	intergenic_region	MODIFIER	FGRRES_11644-FGRRES_00003	intergenic_region	n.66557G>A	-	Polymorphic French Isolates
1	66806	G	C	1	0/70	NA	.	NA	.	1	0/61	NA	.	NA	.	intergenic_region	MODIFIER	FGRRES_11644-FGRRES_00003	intergenic_region	n.66806G>C	-	Polymorphic French Isolates
1	66860	G	C	1	0/76	NA	.	NA	.	1	0/76	NA	.	NA	.	intergenic_region	MODIFIER	FGRRES_11644-FGRRES_00003	intergenic_region	n.66860G>C	-	Polymorphic French Isolates
1	67094	C	A	1	0/102	NA	.	NA	.	1	0/100	NA	.	NA	.	missense_variant	MODERATE	FGRRES_00003	transcript	c.81C>A	p.AspII7Glu	Polymorphic French Isolates
1	67615	A	C	1	0/81	NA	.	NA	.	1	0/104	NA	.	NA	.	intron_variant	MODIFIER	FGRRES_00003	transcript	c.574-20A>C	-	Polymorphic French Isolates
1	67882	T	C	1	0/97	NA	.	NA	.	1	0/90	NA	.	NA	.	missense_variant	MODERATE	FGRRES_00003	transcript	c.821T>C	p.ValII74Ala	Polymorphic French Isolates
1	67917	A	G	1	0/83	NA	.	NA	.	1	0/102	NA	.	NA	.	missense_variant	MODERATE	FGRRES_00003	transcript	c.856A>G	p.ThrII86Ala	Polymorphic French Isolates
1	68072	T	C	1	0/91	NA	.	NA	.	1	0/108	NA	.	NA	.	synonymous_variant	LOW	FGRRES_00003	transcript	c.1011T>C	p.Phe337Phe	Polymorphic French Isolates
1	68392	G	T	1	0/71	NA	.	NA	.	1	0/99	NA	.	NA	.	missense_variant	MODERATE	FGRRES_00003	transcript	c.1331G>T	p.Gly444Val	Polymorphic French Isolates
1	69028	T	A	1	0/70	NA	.	NA	.	1	0/104	NA	.	NA	.	intron_variant	MODIFIER	FGRRES_00003	transcript	c.1783+134T>A	-	Polymorphic French Isolates
1	69337	C	G	1	0/75	1	0/70	1	0/77	1	0/80	1	0/53	1	0/75	synonymous_variant	LOW	FGRRES_00003	transcript	c.1809C>G	p.Val603Val	Common Block Diversity
1	69351	A	G	0	.	1	0/69	1	0/78	0	.	1	0/52	1	0/72	missense_variant	MODERATE	FGRRES_00003	transcript	c.1823A>G	p.Gln608Arg	Polymorphic French Isolates
1	69361	C	G	0	.	1	0/72	1	0/73	0	.	1	0/57	1	0/80	missense_variant	MODERATE	FGRRES_00003	transcript	c.1833C>G	p.Asn611Lys	Polymorphic French Isolates
1	69425	C	G	1	0/61	0	.	0	.	1	0/56	0	.	0	.	missense_variant	MODERATE	FGRRES_00003	transcript	c.1897C>G	p.Arg633Gly	Polymorphic French Isolates
1	69489	G	A	0	.	1	29/952	1	0/78	0	.	1	0/74	1	0/58	missense_variant	MODERATE	FGRRES_00003	transcript	c.1961G>A	p.Gly654Glu	Polymorphic French Isolates
1	69564	C	A	0	.	0	.	1	0/106	0	.	1	0/82	0	.	missense_variant	MODERATE	FGRRES_00003	transcript	c.2036C>A	p.Thr679Lys	Polymorphic French Isolates
1	69582	T	C	0	.	1	0/102	1	0/93	0	.	1	0/77	1	0/47	missense_variant	MODERATE	FGRRES_00003	transcript	c.2054T>C	p.Val685Ala	Polymorphic French Isolates
1	69820	C	T	0	.	1	0/103	1	0/83	0	.	1	0/101	1	0/94	synonymous_variant	LOW	FGRRES_00003	transcript	c.2292C>T	p.Ala764Ala	Polymorphic French Isolates
1	69889	C	G	0	.	1	0/113	1	0/85	0	.	1	0/90	1	0/69	missense_variant	MODERATE	FGRRES_00003	transcript	c.2361C>G	p.Ile787Met	Polymorphic French Isolates
1	69926	G	A	1	0/82	0	.	0	.	1	0/61	0	.	0	.	missense_variant	MODERATE	FGRRES_00003	transcript	c.2398G>A	p.Glu800Lys	Polymorphic French Isolates
1	69934	G	A	1	0/76	0	.	0	.	1	0/55	0	.	0	.	synonymous_variant	LOW	FGRRES_00003	transcript	c.2406G>A	p.Leu80IILeu	Polymorphic French Isolates
1	69948	C	T	1	0/73	1	0/113	1	0/78	1	0/75	1	0/80	1	0/67	missense_variant	MODERATE	FGRRES_00003	transcript	c.2420C>T	p.Pro807Leu	Common Block Diversity
1	69965	T	C	0	.	1	0/111	1	0/76	0	.	1	0/94	1	0/76	missense_variant	MODERATE	FGRRES_00003	transcript	c.2437T>C	p.Ser813Pro	Polymorphic French Isolates
1	69969	G	A	1	0/71	0	.	0	.	1	0/83	0	.	0	.	missense_variant	MODERATE	FGRRES_00003	transcript	c.2441G>A	p.Gly814Glu	Polymorphic French Isolates
1	69980	G	A	1	24/108	0	.	0	.	1	14/90	0	.	0	.	missense_variant	MODERATE	FGRRES_00003	transcript	c.2452G>A	p.Ala818Thr	Polymorphic French Isolates
1	70039	T	C	0	.	1	0/117	1	0/88	0	.	1	0/91	1	0/86	synonymous_variant	LOW	FGRRES_00003	transcript	c.2511T>C	p.Asn837Asn	Polymorphic French Isolates
1	70268	G	A	0	.	1	0/99	1	0/56	0	.	1	0/85	1	0/102	missense_variant	MODERATE	FGRRES_00003	transcript	c.2740G>A	p.Ala914Thr	Polymorphic French Isolates
1	70549	T	G	1	0/71	1	0/108	1	0/103	1	0/131	1	0/92	1	0/147	intergenic_region	MODIFIER	FGRRES_00003-FGRRES_20001	intergenic_region	n.70549T>G	-	Common Block Diversity
1	70554	C	A	0	.	1	0/106	1	0/105	0	.	1	0/87	1	0/145	intergenic_region	MODIFIER	FGRRES_00003-FGRRES_20001	intergenic_region	n.70554C>A	-	Polymorphic French Isolates
1	70587	G	A	1	0/70	1	0/87	1	0/108	1	0/118	1	0/69	1	0/126	intergenic_region	MODIFIER	FGRRES_00003-FGRRES_20001	intergenic_region	n.70587G>A	-	Common Block Diversity
1	70605	A	C	0	.	1	0/84	1	0/109	0	.	1	0/79	1	0/133	intergenic_region	MODIFIER	FGRRES_00003-FGRRES_20001	intergenic_region	n.70605A>C	-	Polymorphic French Isolates
1	70655	G	C	1	0/56	1	0/76	1	0/74	1	0/104	1	0/60	1	0/109	intergenic_region	MODIFIER	FGRRES_00003-FGRRES_20001	intergenic_region	n.70655G>C	-	Common Block Diversity
1	70658	T	C	0	.	1	27/030	1	0/76	0	.	1	0/61	1	0/110	intergenic_region	MODIFIER	FGRRES_00003-FGRRES_20001	intergenic_region	n.70658T>C	-	Polymorphic French Isolates
1	70806	A	G	1	0/76	1	0/101	1	0/114	1	0/112	1	0/67	1	0/86	intergenic_region	MODIFIER	FGRRES_00003-FGRRES_20001	intergenic_region	n.70806A>G	-	Common Block Diversity
1	70846	C	G	0	.	1	0/97	1	0/115	0	.	1	0/69	1	0/95	intergenic_region	MODIFIER	FGRRES_00003-FGRRES_20001	intergenic_region	n.70846C>G	-	Polymorphic French Isolates
1	70947	G	A	1	0/76	1	0/72	1	0/76	1	0/57	1	0/63	1	0/52	stop_gained	HIGH	FGRRES_15677_M	transcript	c.262C>T	p.Gln88*	Common Block Diversity
1	70978	A	G	0	.	1	0/72	1	0/70	0	.	1	0/69	1	0/56	synonymous_variant	LOW	FGRRES_15677_M	transcript	c.231T>C	p.Val77Val	Polymorphic French Isolates
1	70980	C	A	0	.	1	0/74	1	0/67	0	.	1	0/67	1	20/546	missense_variant	MODERATE	FGRRES_15677_M	transcript	c.229G>T	p.Val77Phe	Polymorphic French Isolates
1	71024	G	A	0	.	1	0/72	1	0/65	0	.	1	0/55	1	0/65	missense_variant	MODERATE	FGRRES_20001	transcript	c.89G>A	p.Cys30Tyr	Polymorphic French Isolates
1	71064	A	G	0	.	1	0/66	1	0/62	0	.	1	0/51	1	0/58	synonymous_variant	LOW	FGRRES_20001	transcript	c.129A>G	p.Gln43Gln	Polymorphic French Isolates
1	71074	A	G	0	.	1	0/60	1	0/61	0	.	1	0/45	1	0/53	missense_variant	MODERATE	FGRRES_20001	transcript	c.139A>G	p.Asn47Asp	Polymorphic French Isolates
1	71075	A	G	0	.	1	0/60	1	0/60	0	.	1	0/45	1	0/54	missense_variant	MODERATE	FGRRES_20001	transcript	c.140A>G	p.Asn47Ser	Polymorphic French Isolates
1	71088	T	C	0	.	1	0/64	1	0/70	0	.	1	0/50	1	0/60	missense_variant	MODERATE	FGRRES_15677_M	transcript	c.121A>G	p.Ile41Val	Polymorphic French Isolates
1	71114	A	G	0	.	1	25/965	1	0/73	0	.	1	0/65	1	0/61	missense_variant	MODERATE	FGRRES_20001	transcript	c.179A>G	p.Lys60Arg	Polymorphic French Isolates
1	71150	G	A	0	.	1	31/048	1	0/76	0	.	1	0/78	1	0/69	missense_variant	MODERATE	FGRRES_20001	transcript	c.215G>A	p.Gly7IIAsp	Polymorphic French Isolates
1	71175	C	G	0	.	1	0/89	1	0/81	0	.	1	0/83	1	0/77	missense_variant	MODERATE	FGRRES_20001	transcript	c.240C>G	p.Phe80Leu	Polymorphic French Isolates
1	71186	C	A	1	0/80	0	.	0	.	1	0/77	0	.	0	.	missense_variant	MODERATE	FGRRES_20001	transcript	c.251C>A	p.Ala84Asp	Polymorphic French Isolates
1	71202	C	T	0	.	1	0/87	1	0/79	0	.	1	0/80	1	0/70	missense_variant	MODERATE	FGRRES_15677_M	transcript	c.7G>A	p.Asp3Asn	Polymorphic French Isolates
1	71248	A	T	0	.	1	0/89	1	0/71	0	.	1	0/80	1	0/75	intergenic_region	MODIFIER	FGRRES_15677_M-FGRRES_00004	intergenic_region	n.71248A>T	-	Polymorphic French Isolates
1	71254	C	A	0	.	1	0/87	1	0/70	0	.	1	0/77	1	0/71	intergenic_region	MODIFIER	FGRRES_15677_M-FGRRES_00004	intergenic_region	n.71254C>A	-	Polymorphic French Isolates
1	71258	G	A	0	.	1	0/87	1	0/69	0	.	1	0/81	1	0/75	intergenic_region	MODIFIER	FGRRES_15677_M-FGRRES_00004	intergenic_region	n.71258G>A	-	Polymorphic French Isolates
1	71290	C	G	0	.	1	0/79	1	0/65	0	.	1	0/83	1	0/81	intergenic_region	MODIFIER	FGRRES_15677_M-FGRRES_00004	intergenic_region	n.71290C>G	-	Polymorphic French Isolates
1	71328	A	C	0	.	1	0/69	1	0/57	0	.	1	0/75	1	0/66	intergenic_region	MODIFIER	FGRRES_15677_M-FGRRES_00004	intergenic_region	n.71328A>C	-	Polymorphic French Isolates
1	71331	T	G	0	.	1	0/62	1	0/58	0	.	1	0/75	1	0/65	intergenic_region	MODIFIER	FGRRES_15677_M-FGRRES_00004	intergenic_region	n.71331T>G	-	Polymorphic French Isolates
1	71365	C	T	0	.	1	0/59	1	0/60	0	.	1	0/67	1	0/54	intergenic_region	MODIFIER	FGRRES_15677_M-FGRRES_00004	intergenic_region	n.71365C>T	-	Polymorphic French Isolates
1	71370	G	A	0	.	1	0/61	1	0/59	0	.	1	0/67	1	0/51	intergenic_region	MODIFIER	FGRRES_15677_M-FGRRES_00004	intergenic_region	n.71370G>A	-	Polymorphic French Isolates
1	71393	G	A	0	.	1	0/76	1	0/72	0	.	1	0/75	1	0/66	intergenic_region	MODIFIER	FGRRES_15677_M-FGRRES_00004	intergenic_region	n.71393G>A	-	Polymorphic French Isolates
1	71452	G	C	0	.	1	0/99	1	0/87	0	.	1	0/72	1	0/87	intergenic_region	MODIFIER	FGRRES_15677_M-FGRRES_00004	intergenic_region	n.71452G>C	-	Polymorphic French Isolates
1	71467	G	T	0	.	1	0/90	1	0/88	0	.	1	0/69	1	0/83	intergenic_region	MODIFIER	FGRRES_15677_M-FGRRES_00004	intergenic_region	n.71467G>T	-	Polymorphic French Isolates
1	71491	T	C	0	.	1	0/89	1	0/90	0	.	1	0/90	1	0/85	intergenic_region	MODIFIER	FGRRES_15677_M-FGRRES_00004	intergenic_region	n.71491T>C	-	Polymorphic French Isolates
1	71547	G	T	0	.	1	0/108	1	0/94	0	.	1	0/104	1	35/431	intergenic_region	MODIFIER	FGRRES_15677_M-FGRRES_00004	intergenic_region	n.71547G>T	-	Polymorphic French Isolates
1	71549	A	G	0	.	1	0/107	1	0/94	0	.	1	0/104	1	0/97	intergenic_region	MODIFIER	FGRRES_15677_M-FGRRES_00004	intergenic_region	n.71549A>G	-	Polymorphic French Isolates
1	71650	A	G	0	.	1	0/99	1	0/96	0	.	1	0/87	1	0/120	intergenic_region	MODIFIER	FGRRES_15677_M-FGRRES_00004	intergenic_region	n.71650A>G	-	Polymorphic French Isolates
1	71656	C	G	0	.	1	0/99	1	0/95	0	.	1	0/93	1	1/119	intergenic_region	MODIFIER	FGRRES_15677_M-FGRRES_00004	intergenic_region	n.71656C>G	-	Polymorphic French Isolates
1	71661	G	A	0	.	1	0/97	1	0/101	0	.	1	0/94	1	0/124	intergenic_region	MODIFIER	FGRRES_15677_M-FGRRES_00004	intergenic_region	n.71661G>A	-	Polymorphic French Isolates
1	71700	C	CCATA	0	.	1	0/55	1	0/93	0	.	1	0/75	1	0/74	intergenic_region	MODIFIER	FGRRES_15677_M-FGRRES_00004	intergenic_region	n.71700_71701insCATA	-	Polymorphic French Isolates
1	71720	G	A	0	.	1	0/77	1	0/117	0	.	1	0/92	1	0/86	intergenic_region	MODIFIER	FGRRES_15677_M-FGRRES_00004	intergenic_region	n.71720G>A	-	Polymorphic French Isolates
1	71794	T	C	1	0/91	0	.	0	.	1	0/99	0	.	0	.	intergenic_region	MODIFIER	FGRRES_15677_M-FGRRES_00004	intergenic_region	n.71794T>C	-	Polymorphic French Isolates
1	71891	T	C	0	.	1	0/93	1	0/79	0	.	1	0/73	1	0/77	intergenic_region	MODIFIER	FGRRES_15677_M-FGRRES_00004	intergenic_region	n.71891T>C	-	Polymorphic French Isolates
1	71911	A	G	0	.	1	0/81	1	0/52	0	.	1	0/73	1	0/75	synonymous_variant	LOW	FGRRES_00004	transcript	c.663T>C	p.LeuIIII1Leu	Polymorphic French Isolates
1	71986	G	T	0	.	1	0/88	1	0/80	0	.	1	0/96	1	0/73	synonymous_variant	LOW	FGRRES_00004	transcript	c.588C>A	p.Leu196Leu	Polymorphic French Isolates
1	72163	A	G	0	.	1	1/100	1	0/84	0	.	1	0/82	1	0/85	synonymous_variant	LOW	FGRRES_00004	transcript	c.411T>C	p.Ile137Ile	Polymorphic French Isolates
1	72167	C	T	0	.	1	0/102	1	0/82	0	.	1	0/81	1	0/85	missense_variant	MODERATE	FGRRES_00004	transcript	c.407G>A	p.Arg136His	Polymorphic French Isolates
1	72313	G	A	0	.	1	28/946	1	0/62	0	.	1	0/55	1	0/64	intron_variant	MODIFIER	FGRRES_00004	transcript	c.308+10C>T	-	Polymorphic French Isolates
1	72314	G	T	0	.	1	28/581	1	0/62	0	.	1	0/55	1	0/64	intron_variant	MODIFIER	FGRRES_00004	transcript	c.308+9C>A	-	Polymorphic French Isolates
1	72386	A	T	0	.	1	0/77	1	0/54	0	.	1	0/51	1	0/64	missense_variant	MODERATE	FGRRES_00004	transcript	c.245T>A	p.Leu8IIHis	Polymorphic French Isolates
1	72445	G	A	0	.	1	0/77	1	0/56	0	.	1	0/55	1	0/71	synonymous_variant	LOW	FGRRES_00004	transcript	c.186C>T	p.Asp6IIAsp	Polymorphic French Isolates
1	72520	G	A	1	0/49	0	.	0	.	1	0/53	0	.	0	.	synonymous_variant	LOW	FGRRES_00004	transcript	c.111C>T	p.Ser37Ser	Polymorphic French Isolates
1	72531	G	A	0	.	1	0/73	1	0/68	0	.	1	0/49	1	0/64	missense_variant	MODERATE	FGRRES_00004	transcript	c.100C>T	p.Arg34Cys	Polymorphic French Isolates
1	72598	A	G	0	.	1	0/84	1	0/84	0	.	1	0/86	1	0/92	synonymous_variant	LOW	FGRRES_00004	transcript	c.33T>C	p.Ser11Ser	Polymorphic French Isolates
1	72641	G	C	0	.	1	0/83	1	0/87	0	.	1	0/88	1	0/91	intron_variant	MODIFIER	FGRRES_00004	transcript	c.27+30C>G	-	Polymorphic French Isolates
1	72920	T	A	0	.	1	0/150	1	0/110	0	.	1	0/108	1	0/132	intergenic_region	MODIFIER	FGRRES_00004-FGRRES_00005	intergenic_region	n.72920T>A	-	Polymorphic French Isolates
1	72947	T	C	0	.	1	0/142	1	0/105	0	.	1	0/115	1	0/115	intergenic_region	MODIFIER	FGRRES_00004-FGRRES_00005	intergenic_region	n.72947T>C	-	Polymorphic French Isolates
1	73070	C	T	1	0/79	0	.	0	.	1	0/102	0	.	0	.	intergenic_region	MODIFIER	FGRRES_00004-FGRRES_00005	intergenic_region	n.73070C>T	-	Polymorphic French Isolates
1	73172	G	A	0	.	1	0/77	1	0/86	0	.	1	0/84	1	0/96	intergenic_region	MODIFIER	FGRRES_00004-FGRRES_00005	intergenic_region	n.73172G>A	-	Polymorphic French Isolates
1	73222	T	C	0	.	1	0/90	1	0/103	0	.	1	0/81	1	0/99	intergenic_region	MODIFIER	FGRRES_00004-FGRRES_00005	intergenic_region	n.73222T>C	-	Polymorphic French Isolates
1	73301	T	G	0	.	1	0/96	1	0/79	0	.	1	0/82	1	0/72	intergenic_region	MODIFIER	FGRRES_00004-FGRRES_00005	intergenic_region	n.73301T>G	-	Polymorphic French Isolates
1	73330	C	T	0	.	1	0/106	1	0/88	0	.	1	0/101	1	0/76	intergenic_region	MODIFIER	FGRRES_00004-FGRRES_00005	intergenic_region	n.73330C>T	-	Polymorphic French Isolates
1	73611	T	C	0	.	1	0/87	1	0/93	0	.	1	0/105	1	0/105	intergenic_region	MODIFIER	FGRRES_00004-FGRRES_00005	intergenic_region	n.73611T>C	-	Polymorphic French Isolates
1	73662	C	T	0	.	1	0/102	1	0/87	0	.	1	0/96	1	0/93	intergenic_region	MODIFIER	FGRRES_00004-FGRRES_00005	intergenic_region	n.73662C>T	-	Polymorphic French Isolates
1	73691	T	C	1	0/70	1	0/99	1	0/75	1	0/111	1	0/93	1	0/96	intergenic_region	MODIFIER	FGRRES_00004-FGRRES_00005	intergenic_region	n.73691T>C	-	Common Block Diversity
1	73989	A	G	1	0/89	1	0/118	1	1/102	1	0/131	1	0/117	1	0/104	intergenic_region	MODIFIER	FGRRES_00004-FGRRES_00005	intergenic_region	n.73989A>G	-	Common Block Diversity
1	73999	T	C	0	.	1	0/114	1	0/105	0	.	1	0/109	1	0/96	intergenic_region	MODIFIER	FGRRES_00004-FGRRES_00005	intergenic_region	n.73999T>C	-	Polymorphic French Isolates
1	74027	G	GT	0	.	1	0/115	1	0/98	0	.	1	0/96	1	0/97	intergenic_region	MODIFIER	FGRRES_00004-FGRRES_00005	intergenic_region	n.74027_74028insT	-	Polymorphic French Isolates
1	74100	G	C	0	.	1	0/82	1	0/111	0	.	1	0/112	1	0/114	intergenic_region	MODIFIER	FGRRES_00004-FGRRES_00005	intergenic_region	n.74100G>C	-	Polymorphic French Isolates
1	74280	T	A	1	0/83	0	.	0	.	1	0/92	0	.	0	.	missense_variant	MODERATE	FGRRES_00005	transcript	c.118T>A	p.Phe40Ile	Polymorphic French Isolates
1	74368	G	A	0	.	1	0/128	1	0/80	0	.	1	0/97	1	0/88	missense_variant	MODERATE	FGRRES_00005	transcript	c.206G>A	p.Arg69Gln	Polymorphic French Isolates
1	74570	T	C	1	0/78	0	.	0	.	1	0/58	0	.	0	.	synonymous_variant	LOW	FGRRES_00005	transcript	c.408T>C	p.Thr136Thr	Polymorphic French Isolates
1	74843	G	A	0	.	1	0/74	1	0/80	0	.	1	0/78	1	0/91	synonymous_variant	LOW	FGRRES_00005	transcript	c.681G>A	p.ProIIII7Pro	Polymorphic French Isolates
1	74857	G	A	1	0/76	0	.	0	.	1	0/54	0	.	0	.	missense_variant	MODERATE	FGRRES_00005	transcript	c.695G>A	p.GlyII3IIGlu	Polymorphic French Isolates
1	75086	C	T	1	0/96	0	.	0	.	1	0/58	0	.	0	.	synonymous_variant	LOW	FGRRES_00005	transcript	c.924C>T	p.Phe308Phe	Polymorphic French Isolates
1	75606	A	C	0	.	1	0/84	1	23/743	0	.	1	0/67	1	0/61	missense_variant	MODERATE	FGRRES_00005	transcript	c.1444A>C	p.Asn48IIHis	Polymorphic French Isolates
1	75638	A	G	0	.	1	0/83	1	0/79	0	.	1	0/82	1	0/58	synonymous_variant	LOW	FGRRES_00005	transcript	c.1476A>G	p.Pro49IIPro	Polymorphic French Isolates
1	75729	A	T	1	0/84	0	.	0	.	1	0/66	0	.	0	.	missense_variant	MODERATE	FGRRES_00005	transcript	c.1567A>T	p.Thr5II3Ser	Polymorphic French Isolates
1	75934	T	A	1	0/63	1	0/83	1	0/75	1	0/49	1	0/62	1	0/74	missense_variant	MODERATE	FGRRES_00005	transcript	c.1772T>A	p.Val591Glu	Common Block Diversity
1	76019	T	C	0	.	0	.	1	0/83	0	.	1	0/74	0	.	synonymous_variant	LOW	FGRRES_00005	transcript	c.1857T>C	p.Thr619Thr	Polymorphic French Isolates
1	76134	G	A	1	0/83	0	.	0	.	1	0/80	0	.	0	.	missense_variant	MODERATE	FGRRES_00005	transcript	c.1972G>A	p.Gly658Ser	Polymorphic French Isolates
1	76150	C	T	1	0/83	1	0/96	1	0/82	1	0/78	1	0/71	1	0/84	missense_variant	MODERATE	FGRRES_00005	transcript	c.1988C>T	p.Thr663Ile	Common Block Diversity
1	76292	T	C	0	.	1	0/85	1	0/65	0	.	1	0/72	1	0/59	synonymous_variant	LOW	FGRRES_00005	transcript	c.2130T>C	p.His710His	Polymorphic French Isolates
1	76323	A	G	1	0/73	1	0/99	1	0/78	1	0/104	1	0/86	1	0/68	missense_variant	MODERATE	FGRRES_00005	transcript	c.2161A>G	p.Thr7II1Ala	Common Block Diversity
1	76414	A	G	0	.	1	0/118	1	0/110	0	.	1	0/108	1	0/125	intergenic_region	MODIFIER	FGRRES_00005-FGRRES_00006	intergenic_region	n.76414A>G	-	Polymorphic French Isolates
1	76426	T	C	0	.	1	0/114	1	0/114	0	.	1	0/109	1	0/135	intergenic_region	MODIFIER	FGRRES_00005-FGRRES_00006	intergenic_region	n.76426T>C	-	Polymorphic French Isolates
1	76555	A	G	1	0/93	1	0/117	1	0/111	1	0/148	1	0/102	1	0/163	intergenic_region	MODIFIER	FGRRES_00005-FGRRES_00006	intergenic_region	n.76555A>G	-	Common Block Diversity
1	76605	TG	T	1	0/84	1	0/89	1	0/91	1	0/106	1	0/77	1	0/133	intergenic_region	MODIFIER	FGRRES_00005-FGRRES_00006	intergenic_region	n.76606delG	-	Common Block Diversity
1	76842	G	A	1	0/72	1	0/80	1	0/86	1	0/92	1	0/100	1	0/120	intergenic_region	MODIFIER	FGRRES_00005-FGRRES_00006	intergenic_region	n.76842G>A	-	Common Block Diversity
1	76857	A	G	1	0/64	1	0/74	1	0/80	1	0/83	1	0/97	1	0/108	intergenic_region	MODIFIER	FGRRES_00005-FGRRES_00006	intergenic_region	n.76857A>G	-	Common Block Diversity
1	77124	C	A	1	0/91	1	0/92	1	0/113	1	0/92	1	0/75	1	0/102	intergenic_region	MODIFIER	FGRRES_00005-FGRRES_00006	intergenic_region	n.77124C>A	-	Common Block Diversity
1	77142	T	C	1	0/91	1	0/86	1	0/107	1	0/90	1	0/77	1	0/99	intergenic_region	MODIFIER	FGRRES_00005-FGRRES_00006	intergenic_region	n.77142T>C	-	Common Block Diversity
1	77490	C	T	1	0/79	0	.	0	.	1	0/95	0	.	0	.	intergenic_region	MODIFIER	FGRRES_00005-FGRRES_00006	intergenic_region	n.77490C>T	-	Polymorphic French Isolates
1	77799	C	T	0	.	1	31/778	1	0/97	0	.	1	29/587	1	0/64	splice_region_variant&intron_variant	LOW	FGRRES_00006	transcript	c.112+7C>T	-	Polymorphic French Isolates
1	77940	A	G	0	.	1	0/58	1	0/55	0	.	1	0/51	1	0/50	missense_variant	MODERATE	FGRRES_00006	transcript	c.205A>G	p.Lys69Glu	Polymorphic French Isolates
1	77986	C	G	1	0/40	0	.	0	.	1	0/67	0	.	0	.	missense_variant	MODERATE	FGRRES_00006	transcript	c.251C>G	p.Thr84Ser	Polymorphic French Isolates
1	78020	G	A	0	.	1	0/71	1	0/70	0	.	1	0/62	1	0/61	synonymous_variant	LOW	FGRRES_00006	transcript	c.285G>A	p.Lys95Lys	Polymorphic French Isolates
1	78044	T	C	0	.	1	0/74	1	0/62	0	.	1	0/68	1	0/65	synonymous_variant	LOW	FGRRES_00006	transcript	c.309T>C	p.Ile103Ile	Polymorphic French Isolates
1	78195	C	T	0	.	1	0/94	1	0/107	0	.	1	0/80	1	0/99	intron_variant	MODIFIER	FGRRES_00006	transcript	c.382+26C>T	-	Polymorphic French Isolates
1	78208	G	A	0	.	1	0/103	1	0/106	0	.	1	0/81	1	0/102	intron_variant	MODIFIER	FGRRES_00006	transcript	c.382+39G>A	-	Polymorphic French Isolates
1	78299	C	T	0	.	1	0/115	1	0/102	0	.	1	35/065	1	0/96	intron_variant	MODIFIER	FGRRES_00006	transcript	c.383-27C>T	-	Polymorphic French Isolates
1	78392	C	A	0	.	1	0/127	1	0/112	0	.	1	0/98	1	0/93	missense_variant	MODERATE	FGRRES_00006	transcript	c.449C>A	p.Pro150His	Polymorphic French Isolates
1	78434	T	C	1	0/88	1	0/109	1	0/108	1	0/96	1	0/91	1	0/82	missense_variant	MODERATE	FGRRES_00006	transcript	c.491T>C	p.Val164Ala	Common Block Diversity
1	78646	T	G	1	0/74	1	0/88	1	0/74	1	0/63	1	0/84	1	0/66	missense_variant	MODERATE	FGRRES_00006	transcript	c.651T>G	p.HisII17Gln	Common Block Diversity
1	78733	C	T	0	.	1	0/90	1	27/426	0	.	1	0/80	1	0/82	synonymous_variant	LOW	FGRRES_00006	transcript	c.738C>T	p.SerII46Ser	Polymorphic French Isolates
1	78844	G	A	0	.	1	0/75	1	0/72	0	.	1	0/73	1	0/71	synonymous_variant	LOW	FGRRES_00006	transcript	c.849G>A	p.ThrII83Thr	Polymorphic French Isolates
1	78892	T	C	0	.	1	0/76	1	0/69	0	.	1	0/78	1	0/72	intergenic_region	MODIFIER	FGRRES_00006-FGRRES_17598	intergenic_region	n.78892T>C	-	Polymorphic French Isolates
1	78896	C	A	0	.	1	0/78	1	0/68	0	.	1	0/79	1	0/73	intergenic_region	MODIFIER	FGRRES_00006-FGRRES_17598	intergenic_region	n.78896C>A	-	Polymorphic French Isolates
1	78901	C	T	1	0/63	0	.	0	.	1	0/68	0	.	0	.	intergenic_region	MODIFIER	FGRRES_00006-FGRRES_17598	intergenic_region	n.78901C>T	-	Polymorphic French Isolates
1	78909	C	T	1	0/69	0	.	0	.	1	0/71	0	.	0	.	intergenic_region	MODIFIER	FGRRES_00006-FGRRES_17598	intergenic_region	n.78909C>T	-	Polymorphic French Isolates
1	78923	G	A	0	.	1	0/86	1	0/72	0	.	1	0/89	1	0/77	intergenic_region	MODIFIER	FGRRES_00006-FGRRES_17598	intergenic_region	n.78923G>A	-	Polymorphic French Isolates
1	78939	T	C	0	.	1	29/983	1	22/678	0	.	1	30/317	1	25/235	intergenic_region	MODIFIER	FGRRES_00006-FGRRES_17598	intergenic_region	n.78939T>C	-	Polymorphic French Isolates
1	78941	A	T	0	.	1	0/84	1	0/63	0	.	1	0/82	1	0/73	intergenic_region	MODIFIER	FGRRES_00006-FGRRES_17598	intergenic_region	n.78941A>T	-	Polymorphic French Isolates
1	78963	G	A	0	.	1	0/77	1	0/66	0	.	1	0/87	1	0/81	intergenic_region	MODIFIER	FGRRES_00006-FGRRES_17598	intergenic_region	n.78963G>A	-	Polymorphic French Isolates
1	79034	T	C	0	.	1	0/81	1	0/96	0	.	1	0/96	1	0/103	intergenic_region	MODIFIER	FGRRES_00006-FGRRES_17598	intergenic_region	n.79034T>C	-	Polymorphic French Isolates
1	79041	T	G	0	.	1	0/86	1	0/106	0	.	1	0/103	1	0/110	intergenic_region	MODIFIER	FGRRES_00006-FGRRES_17598	intergenic_region	n.79041T>G	-	Polymorphic French Isolates
1	79047	G	A	0	.	1	0/88	1	0/103	0	.	1	0/100	1	0/105	intergenic_region	MODIFIER	FGRRES_00006-FGRRES_17598	intergenic_region	n.79047G>A	-	Polymorphic French Isolates
1	79197	T	G	1	0/88	1	0/85	1	0/90	1	0/123	1	0/110	1	0/101	intergenic_region	MODIFIER	FGRRES_00006-FGRRES_17598	intergenic_region	n.79197T>G	-	Common Block Diversity
1	79250	C	A	0	.	1	0/111	1	0/101	0	.	1	0/112	1	0/138	intergenic_region	MODIFIER	FGRRES_00006-FGRRES_17598	intergenic_region	n.79250C>A	-	Polymorphic French Isolates
1	79265	G	A	0	.	1	0/115	1	0/95	0	.	1	0/98	1	0/143	intergenic_region	MODIFIER	FGRRES_00006-FGRRES_17598	intergenic_region	n.79265G>A	-	Polymorphic French Isolates
1	79285	T	C	0	.	1	0/114	1	0/94	0	.	1	0/102	1	0/151	intergenic_region	MODIFIER	FGRRES_00006-FGRRES_17598	intergenic_region	n.79285T>C	-	Polymorphic French Isolates
1	79364	A	G	1	0/86	1	0/118	1	0/96	1	0/135	1	0/106	1	0/141	intergenic_region	MODIFIER	FGRRES_00006-FGRRES_17598	intergenic_region	n.79364A>G	-	Common Block Diversity
1	79824	G	C	0	.	1	0/69	1	0/95	0	.	1	0/84	1	0/69	missense_variant	MODERATE	FGRRES_17598	transcript	c.1219C>G	p.Gln407Glu	Polymorphic French Isolates
1	80131	G	A	0	.	1	0/98	1	0/92	0	.	1	30/317	1	4/103	synonymous_variant	LOW	FGRRES_17598	transcript	c.912C>T	p.Ala304Ala	Polymorphic French Isolates
1	80206	A	G	0	.	1	0/103	1	0/121	0	.	1	36/161	1	2/102	synonymous_variant	LOW	FGRRES_17598	transcript	c.837T>C	p.GlyII79Gly	Polymorphic French Isolates
1	80376	T	G	0	.	1	0/102	1	0/93	0	.	1	0/101	1	0/90	missense_variant	MODERATE	FGRRES_17598	transcript	c.667A>C	p.IleIIII3Leu	Polymorphic French Isolates
1	80570	G	A	0	.	1	0/124	1	0/120	0	.	1	0/101	1	0/127	intron_variant	MODIFIER	FGRRES_17598	transcript	c.506+23C>T	-	Polymorphic French Isolates
1	80622	A	G	0	.	1	0/78	1	0/96	0	.	1	0/78	1	0/69	synonymous_variant	LOW	FGRRES_17598	transcript	c.477T>C	p.Asn159Asn	Polymorphic French Isolates
1	80721	T	C	1	0/56	1	0/58	1	0/59	1	0/57	1	0/58	1	0/72	synonymous_variant	LOW	FGRRES_17598	transcript	c.378A>G	p.Lys1II6Lys	Common Block Diversity
1	80889	C	T	0	.	1	0/71	1	0/68	0	.	1	0/53	1	0/61	synonymous_variant	LOW	FGRRES_17598	transcript	c.210G>A	p.Gly70Gly	Polymorphic French Isolates
1	81041	T	C	0	.	1	0/75	1	27/395	0	.	1	0/99	1	0/105	missense_variant	MODERATE	FGRRES_17598	transcript	c.58A>G	p.AsnII0Asp	Polymorphic French Isolates
1	81075	C	T	0	.	1	0/66	1	0/77	0	.	1	0/86	1	0/96	synonymous_variant	LOW	FGRRES_17598	transcript	c.24G>A	p.Leu8Leu	Polymorphic French Isolates
1	81136	G	A	0	.	1	0/87	1	0/88	0	.	1	0/93	1	0/126	intergenic_region	MODIFIER	FGRRES_17598-FGRRES_11645	intergenic_region	n.81136G>A	-	Polymorphic French Isolates
1	81176	C	A	0	.	1	22/678	1	0/53	0	.	1	0/59	1	0/65	intergenic_region	MODIFIER	FGRRES_17598-FGRRES_11645	intergenic_region	n.81176C>A	-	Polymorphic French Isolates
1	81177	A	G	0	.	1	21/582	1	0/49	0	.	1	0/58	1	0/64	intergenic_region	MODIFIER	FGRRES_17598-FGRRES_11645	intergenic_region	n.81177A>G	-	Polymorphic French Isolates
1	81184	T	G	0	.	1	0/59	1	0/49	0	.	1	0/52	1	0/56	intergenic_region	MODIFIER	FGRRES_17598-FGRRES_11645	intergenic_region	n.81184T>G	-	Polymorphic French Isolates
1	81186	T	C	0	.	1	0/59	1	0/49	0	.	1	0/52	1	0/56	intergenic_region	MODIFIER	FGRRES_17598-FGRRES_11645	intergenic_region	n.81186T>C	-	Polymorphic French Isolates
1	81188	C	T	0	.	1	0/60	1	0/51	0	.	1	0/54	1	0/57	intergenic_region	MODIFIER	FGRRES_17598-FGRRES_11645	intergenic_region	n.81188C>T	-	Polymorphic French Isolates
1	81199	AC	A	0	.	1	0/80	1	0/62	0	.	1	0/71	1	0/66	intergenic_region	MODIFIER	FGRRES_17598-FGRRES_11645	intergenic_region	n.81200delC	-	Polymorphic French Isolates
1	81204	G	A	0	.	1	0/83	1	0/66	0	.	1	0/74	1	0/71	intergenic_region	MODIFIER	FGRRES_17598-FGRRES_11645	intergenic_region	n.81204G>A	-	Polymorphic French Isolates
1	81211	G	A	0	.	1	0/98	1	0/74	0	.	1	0/90	1	0/91	intergenic_region	MODIFIER	FGRRES_17598-FGRRES_11645	intergenic_region	n.81211G>A	-	Polymorphic French Isolates
1	81232	G	A	0	.	1	0/110	1	0/74	0	.	1	0/80	1	0/93	intergenic_region	MODIFIER	FGRRES_17598-FGRRES_11645	intergenic_region	n.81232G>A	-	Polymorphic French Isolates
1	81235	A	G	0	.	1	0/111	1	0/75	0	.	1	0/81	1	0/98	intergenic_region	MODIFIER	FGRRES_17598-FGRRES_11645	intergenic_region	n.81235A>G	-	Polymorphic French Isolates
1	81243	T	A	0	.	1	0/123	1	0/78	0	.	1	0/82	1	0/98	intergenic_region	MODIFIER	FGRRES_17598-FGRRES_11645	intergenic_region	n.81243T>A	-	Polymorphic French Isolates
1	81266	G	A	0	.	1	0/115	1	0/83	0	.	1	0/84	1	0/97	intergenic_region	MODIFIER	FGRRES_17598-FGRRES_11645	intergenic_region	n.81266G>A	-	Polymorphic French Isolates
1	81270	T	C	0	.	1	0/108	1	0/80	0	.	1	0/76	1	0/94	intergenic_region	MODIFIER	FGRRES_17598-FGRRES_11645	intergenic_region	n.81270T>C	-	Polymorphic French Isolates
1	81280	C	T	0	.	1	0/51	1	0/38	0	.	1	0/32	1	0/35	intergenic_region	MODIFIER	FGRRES_17598-FGRRES_11645	intergenic_region	n.81280C>T	-	Polymorphic French Isolates
1	81282	A	G	0	.	1	0/49	1	0/35	0	.	1	0/29	1	0/35	intergenic_region	MODIFIER	FGRRES_17598-FGRRES_11645	intergenic_region	n.81282A>G	-	Polymorphic French Isolates
1	81285	G	A	0	.	1	17/533	1	0/35	0	.	1	0/29	1	0/35	intergenic_region	MODIFIER	FGRRES_17598-FGRRES_11645	intergenic_region	n.81285G>A	-	Polymorphic French Isolates
1	81286	T	C	0	.	1	0/49	1	0/36	0	.	1	0/29	1	0/35	intergenic_region	MODIFIER	FGRRES_17598-FGRRES_11645	intergenic_region	n.81286T>C	-	Polymorphic French Isolates
1	81294	C	T	0	.	1	0/78	1	0/65	0	.	1	0/64	1	0/65	intergenic_region	MODIFIER	FGRRES_17598-FGRRES_11645	intergenic_region	n.81294C>T	-	Polymorphic French Isolates
1	81300	T	C	0	.	1	0/83	1	0/71	0	.	1	0/65	1	0/68	intergenic_region	MODIFIER	FGRRES_17598-FGRRES_11645	intergenic_region	n.81300T>C	-	Polymorphic French Isolates
1	81308	G	A	0	.	1	0/89	1	0/72	0	.	1	0/72	1	0/71	intergenic_region	MODIFIER	FGRRES_17598-FGRRES_11645	intergenic_region	n.81308G>A	-	Polymorphic French Isolates
1	81309	T	G	0	.	1	0/89	1	0/74	0	.	1	0/72	1	0/71	intergenic_region	MODIFIER	FGRRES_17598-FGRRES_11645	intergenic_region	n.81309T>G	-	Polymorphic French Isolates
1	81330	G	A	0	.	1	0/106	1	0/114	0	.	1	0/100	1	0/96	intergenic_region	MODIFIER	FGRRES_17598-FGRRES_11645	intergenic_region	n.81330G>A	-	Polymorphic French Isolates
1	81337	C	T	0	.	1	0/99	1	0/107	0	.	1	0/98	1	0/82	intergenic_region	MODIFIER	FGRRES_17598-FGRRES_11645	intergenic_region	n.81337C>T	-	Polymorphic French Isolates
1	81338	G	A	0	.	1	0/101	1	0/107	0	.	1	0/98	1	0/83	intergenic_region	MODIFIER	FGRRES_17598-FGRRES_11645	intergenic_region	n.81338G>A	-	Polymorphic French Isolates
1	81347	T	C	0	.	1	0/104	1	0/107	0	.	1	0/99	1	34/700	intergenic_region	MODIFIER	FGRRES_17598-FGRRES_11645	intergenic_region	n.81347T>C	-	Polymorphic French Isolates
1	81369	T	A	0	.	1	0/92	1	0/90	0	.	1	0/77	1	31/778	intergenic_region	MODIFIER	FGRRES_17598-FGRRES_11645	intergenic_region	n.81369T>A	-	Polymorphic French Isolates
1	81397	C	CTAAA	0	.	1	0/78	1	0/76	0	.	1	0/65	1	27/395	intergenic_region	MODIFIER	FGRRES_17598-FGRRES_11645	intergenic_region	n.81397_81398insTAAA	-	Polymorphic French Isolates
1	81399	T	A	0	.	1	0/54	1	0/52	0	.	1	0/43	1	18/629	intergenic_region	MODIFIER	FGRRES_17598-FGRRES_11645	intergenic_region	n.81399T>A	-	Polymorphic French Isolates
1	81405	CT	C	1	0/68	0	.	0	.	1	0/87	0	.	0	.	intergenic_region	MODIFIER	FGRRES_17598-FGRRES_11645	intergenic_region	n.81406delT	-	Polymorphic French Isolates
1	81413	A	C	0	.	1	0/76	1	0/59	0	.	1	27/760	1	25/569	intergenic_region	MODIFIER	FGRRES_17598-FGRRES_11645	intergenic_region	n.81413A>C	-	Polymorphic French Isolates
1	81415	A	T	0	.	1	0/78	1	0/59	0	.	1	0/78	1	25/569	intergenic_region	MODIFIER	FGRRES_17598-FGRRES_11645	intergenic_region	n.81415A>T	-	Polymorphic French Isolates
1	81429	G	A	0	.	1	0/83	1	0/63	0	.	1	0/97	1	27/395	intergenic_region	MODIFIER	FGRRES_17598-FGRRES_11645	intergenic_region	n.81429G>A	-	Polymorphic French Isolates
1	81433	T	C	0	.	1	0/90	1	0/73	0	.	1	0/99	1	0/83	intergenic_region	MODIFIER	FGRRES_17598-FGRRES_11645	intergenic_region	n.81433T>C	-	Polymorphic French Isolates
1	81441	A	T	0	.	1	0/94	1	0/77	0	.	1	0/105	1	0/101	intergenic_region	MODIFIER	FGRRES_17598-FGRRES_11645	intergenic_region	n.81441A>T	-	Polymorphic French Isolates
1	81455	G	T	0	.	1	0/89	1	0/73	0	.	1	0/103	1	0/103	intergenic_region	MODIFIER	FGRRES_17598-FGRRES_11645	intergenic_region	n.81455G>T	-	Polymorphic French Isolates
1	81457	G	A	0	.	1	0/88	1	0/72	0	.	1	0/102	1	0/103	intergenic_region	MODIFIER	FGRRES_17598-FGRRES_11645	intergenic_region	n.81457G>A	-	Polymorphic French Isolates
1	81460	T	A	0	.	1	0/90	1	0/76	0	.	1	0/104	1	0/110	intergenic_region	MODIFIER	FGRRES_17598-FGRRES_11645	intergenic_region	n.81460T>A	-	Polymorphic French Isolates
1	81482	T	C	0	.	Filtered	.	1	0/5	0	.	Filtered	.	0	.	intergenic_region	MODIFIER	FGRRES_17598-FGRRES_11645	intergenic_region	n.81482T>C	-	Polymorphic French Isolates
1	81487	A	C	1	0/77	NA	.	NA	.	1	0/148	NA	.	NA	.	intergenic_region	MODIFIER	FGRRES_17598-FGRRES_11645	intergenic_region	n.81487A>C	-	Polymorphic French Isolates
1	81556	T	C	0	.	1	0/84	1	0/72	0	.	1	0/65	1	34/820	intergenic_region	MODIFIER	FGRRES_17598-FGRRES_11645	intergenic_region	n.81556T>C	-	Polymorphic French Isolates
1	81558	G	C	0	.	1	0/82	1	0/71	0	.	1	0/64	1	34/820	intergenic_region	MODIFIER	FGRRES_17598-FGRRES_11645	intergenic_region	n.81558G>C	-	Polymorphic French Isolates
1	81564	G	A	0	.	1	0/82	1	0/71	0	.	1	0/62	1	33/970	intergenic_region	MODIFIER	FGRRES_17598-FGRRES_11645	intergenic_region	n.81564G>A	-	Polymorphic French Isolates
1	81565	A	T	0	.	1	0/82	1	0/71	0	.	1	0/62	1	33/970	intergenic_region	MODIFIER	FGRRES_17598-FGRRES_11645	intergenic_region	n.81565A>T	-	Polymorphic French Isolates
1	81582	G	A	0	.	1	0/14	1	0/10	0	.	Filtered	.	1	42/377	intergenic_region	MODIFIER	FGRRES_17598-FGRRES_11645	intergenic_region	n.81582G>A	-	Polymorphic French Isolates
1	81651	A	C	0	.	Filtered	.	1	0/5	0	.	Filtered	.	Filtered	.	intergenic_region	MODIFIER	FGRRES_17598-FGRRES_11645	intergenic_region	n.81651A>C	-	Polymorphic French Isolates
1	81652	C	G	0	.	Filtered	.	1	0/5	0	.	Filtered	.	Filtered	.	intergenic_region	MODIFIER	FGRRES_17598-FGRRES_11645	intergenic_region	n.81652C>G	-	Polymorphic French Isolates
1	81657	T	A	0	.	Filtered	.	1	0/5	0	.	Filtered	.	Filtered	.	intergenic_region	MODIFIER	FGRRES_17598-FGRRES_11645	intergenic_region	n.81657T>A	-	Polymorphic French Isolates
1	81662	A	G	0	.	Filtered	.	1	0/5	0	.	Filtered	.	Filtered	.	intergenic_region	MODIFIER	FGRRES_17598-FGRRES_11645	intergenic_region	n.81662A>G	-	Polymorphic French Isolates
1	81668	A	G	0	.	Filtered	.	1	0/5	0	.	Filtered	.	Filtered	.	intergenic_region	MODIFIER	FGRRES_17598-FGRRES_11645	intergenic_region	n.81668A>G	-	Polymorphic French Isolates
1	81669	T	C	0	.	Filtered	.	1	0/5	0	.	Filtered	.	Filtered	.	intergenic_region	MODIFIER	FGRRES_17598-FGRRES_11645	intergenic_region	n.81669T>C	-	Polymorphic French Isolates
1	81676	G	A	0	.	Filtered	.	1	0/8	0	.	1	0/5	1	0/6	intergenic_region	MODIFIER	FGRRES_17598-FGRRES_11645	intergenic_region	n.81676G>A	-	Polymorphic French Isolates
1	81677	A	G	0	.	Filtered	.	1	0/9	0	.	1	0/5	1	0/6	intergenic_region	MODIFIER	FGRRES_17598-FGRRES_11645	intergenic_region	n.81677A>G	-	Polymorphic French Isolates
1	81683	A	G	0	.	1	0/42	1	0/47	0	.	1	0/37	1	0/42	intergenic_region	MODIFIER	FGRRES_17598-FGRRES_11645	intergenic_region	n.81683A>G	-	Polymorphic French Isolates
1	81690	G	A	0	.	1	0/47	1	0/51	0	.	1	0/42	1	0/46	intergenic_region	MODIFIER	FGRRES_17598-FGRRES_11645	intergenic_region	n.81690G>A	-	Polymorphic French Isolates
1	81704	G	C	0	.	1	0/52	1	0/58	0	.	1	0/55	1	0/53	intergenic_region	MODIFIER	FGRRES_17598-FGRRES_11645	intergenic_region	n.81704G>C	-	Polymorphic French Isolates
1	81705	A	T	0	.	1	0/52	1	0/58	0	.	1	0/55	1	0/53	intergenic_region	MODIFIER	FGRRES_17598-FGRRES_11645	intergenic_region	n.81705A>T	-	Polymorphic French Isolates
1	81709	T	C	1	0/80	0	.	0	.	1	0/121	0	.	0	.	intergenic_region	MODIFIER	FGRRES_17598-FGRRES_11645	intergenic_region	n.81709T>C	-	Polymorphic French Isolates
1	81710	G	A	0	.	1	0/53	1	0/61	0	.	1	0/58	1	0/56	intergenic_region	MODIFIER	FGRRES_17598-FGRRES_11645	intergenic_region	n.81710G>A	-	Polymorphic French Isolates
1	81716	G	A	0	.	1	0/57	1	0/65	0	.	1	0/60	1	0/56	intergenic_region	MODIFIER	FGRRES_17598-FGRRES_11645	intergenic_region	n.81716G>A	-	Polymorphic French Isolates
1	81730	G	C	0	.	1	0/41	1	16/803	0	.	1	0/46	1	0/43	intergenic_region	MODIFIER	FGRRES_17598-FGRRES_11645	intergenic_region	n.81730G>C	-	Polymorphic French Isolates
1	81731	A	C	0	.	1	0/41	1	0/46	0	.	1	0/46	1	0/43	intergenic_region	MODIFIER	FGRRES_17598-FGRRES_11645	intergenic_region	n.81731A>C	-	Polymorphic French Isolates
1	81732	G	A	0	.	1	0/41	1	16/803	0	.	1	0/46	1	0/43	intergenic_region	MODIFIER	FGRRES_17598-FGRRES_11645	intergenic_region	n.81732G>A	-	Polymorphic French Isolates
1	81734	C	G	0	.	1	0/47	1	17/168	0	.	1	0/47	1	0/48	intergenic_region	MODIFIER	FGRRES_17598-FGRRES_11645	intergenic_region	n.81734C>G	-	Polymorphic French Isolates
1	81737	G	A	1	0/81	0	.	0	.	1	0/135	0	.	0	.	intergenic_region	MODIFIER	FGRRES_17598-FGRRES_11645	intergenic_region	n.81737G>A	-	Polymorphic French Isolates
1	81766	T	A	0	.	1	0/70	1	0/59	0	.	1	0/67	1	0/87	intergenic_region	MODIFIER	FGRRES_17598-FGRRES_11645	intergenic_region	n.81766T>A	-	Polymorphic French Isolates
1	81772	G	T	0	.	1	0/65	1	0/51	0	.	1	0/62	1	0/85	intergenic_region	MODIFIER	FGRRES_17598-FGRRES_11645	intergenic_region	n.81772G>T	-	Polymorphic French Isolates
1	81773	G	A	0	.	1	0/65	1	0/50	0	.	1	0/61	1	0/85	intergenic_region	MODIFIER	FGRRES_17598-FGRRES_11645	intergenic_region	n.81773G>A	-	Polymorphic French Isolates
1	81785	C	T	0	.	1	0/62	1	0/42	0	.	1	0/51	1	0/76	intergenic_region	MODIFIER	FGRRES_17598-FGRRES_11645	intergenic_region	n.81785C>T	-	Polymorphic French Isolates
1	81793	T	C	0	.	1	0/54	1	0/30	0	.	1	0/39	1	0/64	intergenic_region	MODIFIER	FGRRES_17598-FGRRES_11645	intergenic_region	n.81793T>C	-	Polymorphic French Isolates
1	81808	A	G	1	0/65	NA	.	NA	.	1	0/77	NA	.	NA	.	intergenic_region	MODIFIER	FGRRES_17598-FGRRES_11645	intergenic_region	n.81808A>G	-	Polymorphic French Isolates
1	81864	C	T	0	.	1	0/25	1	0/18	0	.	1	0/25	1	42/393	intergenic_region	MODIFIER	FGRRES_17598-FGRRES_11645	intergenic_region	n.81864C>T	-	Polymorphic French Isolates
1	81876	G	A	0	.	1	0/34	1	0/25	0	.	1	0/28	1	12/785	intergenic_region	MODIFIER	FGRRES_17598-FGRRES_11645	intergenic_region	n.81876G>A	-	Polymorphic French Isolates
1	81891	A	G	0	.	1	0/9	Filtered	.	0	.	1	0/6	Filtered	.	intergenic_region	MODIFIER	FGRRES_17598-FGRRES_11645	intergenic_region	n.81891A>G	-	Polymorphic French Isolates
1	81895	G	A	0	.	1	0/9	Filtered	.	0	.	1	0/7	1	42/373	intergenic_region	MODIFIER	FGRRES_17598-FGRRES_11645	intergenic_region	n.81895G>A	-	Polymorphic French Isolates
1	81905	C	T	0	.	1	0/10	Filtered	.	0	.	1	0/7	1	42/375	intergenic_region	MODIFIER	FGRRES_17598-FGRRES_11645	intergenic_region	n.81905C>T	-	Polymorphic French Isolates
1	81910	C	A	0	.	1	0/10	Filtered	.	0	.	1	0/7	1	42/375	intergenic_region	MODIFIER	FGRRES_17598-FGRRES_11645	intergenic_region	n.81910C>A	-	Polymorphic French Isolates
1	81914	C	T	0	.	1	0/10	Filtered	.	0	.	1	0/7	1	42/375	intergenic_region	MODIFIER	FGRRES_17598-FGRRES_11645	intergenic_region	n.81914C>T	-	Polymorphic French Isolates
1	81916	C	T	0	.	1	0/10	Filtered	.	0	.	1	0/7	1	42/375	intergenic_region	MODIFIER	FGRRES_17598-FGRRES_11645	intergenic_region	n.81916C>T	-	Polymorphic French Isolates
1	81919	G	A	0	.	1	0/10	Filtered	.	0	.	1	0/8	Filtered	.	intergenic_region	MODIFIER	FGRRES_17598-FGRRES_11645	intergenic_region	n.81919G>A	-	Polymorphic French Isolates
1	81926	G	A	0	.	1	0/11	Filtered	.	0	.	1	0/8	1	42/410	intergenic_region	MODIFIER	FGRRES_17598-FGRRES_11645	intergenic_region	n.81926G>A	-	Polymorphic French Isolates
1	81929	C	T	0	.	1	0/11	Filtered	.	0	.	1	0/8	1	42/410	intergenic_region	MODIFIER	FGRRES_17598-FGRRES_11645	intergenic_region	n.81929C>T	-	Polymorphic French Isolates
1	81935	C	T	0	.	1	0/42	1	0/14	0	.	1	0/22	1	15/008	intergenic_region	MODIFIER	FGRRES_17598-FGRRES_11645	intergenic_region	n.81935C>T	-	Polymorphic French Isolates
1	81995	G	A	0	.	1	0/27	1	0/14	0	.	1	0/13	1	42/395	intergenic_region	MODIFIER	FGRRES_17598-FGRRES_11645	intergenic_region	n.81995G>A	-	Polymorphic French Isolates
1	82000	G	C	0	.	1	0/28	1	0/15	0	.	1	0/13	1	42/396	intergenic_region	MODIFIER	FGRRES_17598-FGRRES_11645	intergenic_region	n.82000G>C	-	Polymorphic French Isolates
1	82006	T	C	0	.	1	0/30	1	0/15	0	.	1	0/14	1	42/397	intergenic_region	MODIFIER	FGRRES_17598-FGRRES_11645	intergenic_region	n.82006T>C	-	Polymorphic French Isolates
1	82010	T	G	0	.	1	0/30	1	0/15	0	.	1	0/15	1	0/28	intergenic_region	MODIFIER	FGRRES_17598-FGRRES_11645	intergenic_region	n.82010T>G	-	Polymorphic French Isolates
1	82016	A	G	0	.	1	0/31	1	0/15	0	.	1	0/16	1	0/29	intergenic_region	MODIFIER	FGRRES_17598-FGRRES_11645	intergenic_region	n.82016A>G	-	Polymorphic French Isolates
1	82018	A	G	0	.	1	0/33	1	0/17	0	.	1	0/16	1	0/31	intergenic_region	MODIFIER	FGRRES_17598-FGRRES_11645	intergenic_region	n.82018A>G	-	Polymorphic French Isolates
1	82044	A	G	0	.	1	0/39	1	0/15	0	.	1	0/20	1	0/26	intergenic_region	MODIFIER	FGRRES_17598-FGRRES_11645	intergenic_region	n.82044A>G	-	Polymorphic French Isolates
1	82046	G	A	0	.	1	0/39	1	0/15	0	.	1	0/19	1	0/23	intergenic_region	MODIFIER	FGRRES_17598-FGRRES_11645	intergenic_region	n.82046G>A	-	Polymorphic French Isolates
1	82049	A	G	0	.	1	0/39	1	0/15	0	.	1	0/19	1	0/23	intergenic_region	MODIFIER	FGRRES_17598-FGRRES_11645	intergenic_region	n.82049A>G	-	Polymorphic French Isolates
1	82055	T	G	0	.	1	0/39	1	0/15	0	.	1	0/19	1	0/23	intergenic_region	MODIFIER	FGRRES_17598-FGRRES_11645	intergenic_region	n.82055T>G	-	Polymorphic French Isolates
1	82061	A	G	0	.	1	0/37	1	0/14	0	.	1	0/17	1	0/23	intergenic_region	MODIFIER	FGRRES_17598-FGRRES_11645	intergenic_region	n.82061A>G	-	Polymorphic French Isolates
1	82065	A	T	0	.	1	0/36	1	0/12	0	.	1	0/16	1	0/23	intergenic_region	MODIFIER	FGRRES_17598-FGRRES_11645	intergenic_region	n.82065A>T	-	Polymorphic French Isolates
1	82077	A	G	0	.	1	0/28	1	0/8	0	.	1	0/12	1	0/16	intergenic_region	MODIFIER	FGRRES_17598-FGRRES_11645	intergenic_region	n.82077A>G	-	Polymorphic French Isolates
1	82078	T	G	0	.	1	0/27	1	0/8	0	.	1	0/11	1	0/15	intergenic_region	MODIFIER	FGRRES_17598-FGRRES_11645	intergenic_region	n.82078T>G	-	Polymorphic French Isolates
1	82082	T	C	0	.	1	0/27	1	0/8	0	.	1	0/11	1	0/15	intergenic_region	MODIFIER	FGRRES_17598-FGRRES_11645	intergenic_region	n.82082T>C	-	Polymorphic French Isolates
1	82092	G	A	0	.	1	0/24	1	0/6	0	.	1	0/10	1	0/15	intergenic_region	MODIFIER	FGRRES_17598-FGRRES_11645	intergenic_region	n.82092G>A	-	Polymorphic French Isolates
1	82104	T	G	1	0/88	NA	.	NA	.	1	0/139	NA	.	NA	.	intergenic_region	MODIFIER	FGRRES_17598-FGRRES_11645	intergenic_region	n.82104T>G	-	Polymorphic French Isolates
1	82144	T	C	1	0/76	NA	.	NA	.	1	0/128	NA	.	NA	.	intergenic_region	MODIFIER	FGRRES_17598-FGRRES_11645	intergenic_region	n.82144T>C	-	Polymorphic French Isolates
1	82209	G	A	1	0/67	NA	.	NA	.	1	0/127	NA	.	NA	.	intergenic_region	MODIFIER	FGRRES_17598-FGRRES_11645	intergenic_region	n.82209G>A	-	Polymorphic French Isolates
1	82371	T	C	1	0/91	NA	.	NA	.	1	0/92	NA	.	NA	.	intergenic_region	MODIFIER	FGRRES_17598-FGRRES_11645	intergenic_region	n.82371T>C	-	Polymorphic French Isolates
1	82377	C	T	1	0/89	NA	.	NA	.	1	0/102	NA	.	NA	.	intergenic_region	MODIFIER	FGRRES_17598-FGRRES_11645	intergenic_region	n.82377C>T	-	Polymorphic French Isolates
1	82392	C	A	1	0/86	NA	.	NA	.	1	0/86	NA	.	NA	.	intergenic_region	MODIFIER	FGRRES_17598-FGRRES_11645	intergenic_region	n.82392C>A	-	Polymorphic French Isolates
1	82425	G	A	0	.	1	0/5	Filtered	.	0	.	Filtered	.	1	0/7	intergenic_region	MODIFIER	FGRRES_17598-FGRRES_11645	intergenic_region	n.82425G>A	-	Polymorphic French Isolates
1	82426	C	T	0	.	1	0/6	Filtered	.	0	.	1	0/6	1	0/9	intergenic_region	MODIFIER	FGRRES_17598-FGRRES_11645	intergenic_region	n.82426C>T	-	Polymorphic French Isolates
1	82437	G	A	0	.	1	0/63	1	0/64	0	.	1	21/916	1	0/87	intergenic_region	MODIFIER	FGRRES_17598-FGRRES_11645	intergenic_region	n.82437G>A	-	Polymorphic French Isolates
1	82455	G	A	0	.	1	0/61	1	0/66	0	.	1	0/54	1	0/83	intergenic_region	MODIFIER	FGRRES_17598-FGRRES_11645	intergenic_region	n.82455G>A	-	Polymorphic French Isolates
1	82471	T	TGTA	0	.	1	0/22	1	0/37	0	.	1	0/27	1	0/45	intergenic_region	MODIFIER	FGRRES_17598-FGRRES_11645	intergenic_region	n.82471_82472insGTA	-	Polymorphic French Isolates
1	82474	C	A	0	.	1	0/23	1	0/37	0	.	1	42/395	1	0/46	intergenic_region	MODIFIER	FGRRES_17598-FGRRES_11645	intergenic_region	n.82474C>A	-	Polymorphic French Isolates
1	82475	C	T	0	.	1	0/23	1	0/37	0	.	1	0/27	1	0/46	intergenic_region	MODIFIER	FGRRES_17598-FGRRES_11645	intergenic_region	n.82475C>T	-	Polymorphic French Isolates
1	82488	T	C	0	.	1	0/49	1	0/60	0	.	1	0/42	1	0/71	intergenic_region	MODIFIER	FGRRES_17598-FGRRES_11645	intergenic_region	n.82488T>C	-	Polymorphic French Isolates
1	82499	C	T	0	.	1	0/48	1	0/59	0	.	1	0/40	1	0/62	intergenic_region	MODIFIER	FGRRES_17598-FGRRES_11645	intergenic_region	n.82499C>T	-	Polymorphic French Isolates
1	82509	C	T	0	.	1	0/11	1	0/14	0	.	1	0/13	1	0/20	intergenic_region	MODIFIER	FGRRES_17598-FGRRES_11645	intergenic_region	n.82509C>T	-	Polymorphic French Isolates
1	82514	G	A	0	.	1	0/5	1	0/8	0	.	1	0/8	1	0/10	intergenic_region	MODIFIER	FGRRES_17598-FGRRES_11645	intergenic_region	n.82514G>A	-	Polymorphic French Isolates
1	82519	G	T	0	.	Filtered	.	1	0/5	0	.	Filtered	.	1	0/7	intergenic_region	MODIFIER	FGRRES_17598-FGRRES_11645	intergenic_region	n.82519G>T	-	Polymorphic French Isolates
1	82551	A	T	0	.	1	0/64	1	0/74	0	.	1	0/54	1	0/95	intergenic_region	MODIFIER	FGRRES_17598-FGRRES_11645	intergenic_region	n.82551A>T	-	Polymorphic French Isolates
1	82606	A	G	0	.	1	0/78	1	0/92	0	.	1	0/99	1	35/065	intergenic_region	MODIFIER	FGRRES_17598-FGRRES_11645	intergenic_region	n.82606A>G	-	Polymorphic French Isolates
1	82619	A	C	0	.	1	28/887	1	0/88	0	.	1	0/97	1	31/413	intergenic_region	MODIFIER	FGRRES_17598-FGRRES_11645	intergenic_region	n.82619A>C	-	Polymorphic French Isolates
1	82634	C	T	0	.	1	0/76	1	0/79	0	.	1	30/682	1	28/522	intergenic_region	MODIFIER	FGRRES_17598-FGRRES_11645	intergenic_region	n.82634C>T	-	Polymorphic French Isolates
1	82639	G	A	0	.	1	0/71	1	0/76	0	.	1	0/80	1	25/965	intergenic_region	MODIFIER	FGRRES_17598-FGRRES_11645	intergenic_region	n.82639G>A	-	Polymorphic French Isolates
1	82640	TC	T	0	.	1	0/71	1	0/77	0	.	1	0/80	1	26/696	intergenic_region	MODIFIER	FGRRES_17598-FGRRES_11645	intergenic_region	n.82641delC	-	Polymorphic French Isolates
1	82670	G	C	0	.	1	0/68	1	0/71	0	.	1	0/69	1	22/313	intergenic_region	MODIFIER	FGRRES_17598-FGRRES_11645	intergenic_region	n.82670G>C	-	Polymorphic French Isolates
1	82672	C	G	0	.	1	0/65	1	0/72	0	.	1	0/68	1	21/582	intergenic_region	MODIFIER	FGRRES_17598-FGRRES_11645	intergenic_region	n.82672C>G	-	Polymorphic French Isolates
1	82675	A	T	0	.	1	0/65	1	0/72	0	.	1	0/70	1	21/947	intergenic_region	MODIFIER	FGRRES_17598-FGRRES_11645	intergenic_region	n.82675A>T	-	Polymorphic French Isolates
1	82697	G	A	0	.	1	20/821	1	0/66	0	.	1	0/54	1	21/916	intergenic_region	MODIFIER	FGRRES_17598-FGRRES_11645	intergenic_region	n.82697G>A	-	Polymorphic French Isolates
1	82699	C	T	0	.	1	20/090	1	0/65	0	.	1	0/50	1	21/551	intergenic_region	MODIFIER	FGRRES_17598-FGRRES_11645	intergenic_region	n.82699C>T	-	Polymorphic French Isolates
1	82702	C	T	0	.	1	20/455	1	0/69	0	.	1	0/55	1	23/012	intergenic_region	MODIFIER	FGRRES_17598-FGRRES_11645	intergenic_region	n.82702C>T	-	Polymorphic French Isolates
1	82717	T	C	0	.	1	33/604	1	0/89	0	.	1	0/83	1	35/796	intergenic_region	MODIFIER	FGRRES_17598-FGRRES_11645	intergenic_region	n.82717T>C	-	Polymorphic French Isolates
1	82729	T	C	0	.	1	16/803	1	0/37	0	.	1	0/43	1	0/43	intergenic_region	MODIFIER	FGRRES_17598-FGRRES_11645	intergenic_region	n.82729T>C	-	Polymorphic French Isolates
1	82730	A	G	0	.	1	16/803	1	0/37	0	.	1	0/43	1	0/43	intergenic_region	MODIFIER	FGRRES_17598-FGRRES_11645	intergenic_region	n.82730A>G	-	Polymorphic French Isolates
1	82734	G	A	0	.	1	16/803	1	0/37	0	.	1	0/43	1	0/43	intergenic_region	MODIFIER	FGRRES_17598-FGRRES_11645	intergenic_region	n.82734G>A	-	Polymorphic French Isolates
1	82735	C	A	0	.	1	16/803	1	0/37	0	.	1	0/43	1	0/45	intergenic_region	MODIFIER	FGRRES_17598-FGRRES_11645	intergenic_region	n.82735C>A	-	Polymorphic French Isolates
1	82741	G	A	0	.	1	18/264	1	0/39	0	.	1	0/48	1	0/48	intergenic_region	MODIFIER	FGRRES_17598-FGRRES_11645	intergenic_region	n.82741G>A	-	Polymorphic French Isolates
1	82747	C	T	0	.	1	0/58	1	0/47	0	.	1	0/51	1	0/52	intergenic_region	MODIFIER	FGRRES_17598-FGRRES_11645	intergenic_region	n.82747C>T	-	Polymorphic French Isolates
1	82750	G	A	0	.	1	0/61	1	0/50	0	.	1	0/52	1	0/53	intergenic_region	MODIFIER	FGRRES_17598-FGRRES_11645	intergenic_region	n.82750G>A	-	Polymorphic French Isolates
1	82756	C	T	0	.	1	0/100	1	0/86	0	.	1	0/80	1	28/856	intergenic_region	MODIFIER	FGRRES_17598-FGRRES_11645	intergenic_region	n.82756C>T	-	Polymorphic French Isolates
1	82767	A	T	0	.	1	0/100	1	0/85	0	.	1	0/85	1	0/82	intergenic_region	MODIFIER	FGRRES_17598-FGRRES_11645	intergenic_region	n.82767A>T	-	Polymorphic French Isolates
1	82768	C	T	0	.	1	0/102	1	0/86	0	.	1	0/85	1	0/83	intergenic_region	MODIFIER	FGRRES_17598-FGRRES_11645	intergenic_region	n.82768C>T	-	Polymorphic French Isolates
1	82823	T	C	0	.	1	0/82	1	0/88	0	.	1	0/73	1	0/55	intergenic_region	MODIFIER	FGRRES_17598-FGRRES_11645	intergenic_region	n.82823T>C	-	Polymorphic French Isolates
1	82825	T	C	0	.	1	0/80	1	0/85	0	.	1	0/72	1	0/51	intergenic_region	MODIFIER	FGRRES_17598-FGRRES_11645	intergenic_region	n.82825T>C	-	Polymorphic French Isolates
1	82829	A	T	0	.	1	0/87	1	0/89	0	.	1	0/72	1	0/57	intergenic_region	MODIFIER	FGRRES_17598-FGRRES_11645	intergenic_region	n.82829A>T	-	Polymorphic French Isolates
1	82838	C	T	0	.	1	0/85	1	0/83	0	.	1	0/72	1	0/55	intergenic_region	MODIFIER	FGRRES_17598-FGRRES_11645	intergenic_region	n.82838C>T	-	Polymorphic French Isolates
1	82840	A	T	0	.	1	0/84	1	0/80	0	.	1	0/71	1	0/55	intergenic_region	MODIFIER	FGRRES_17598-FGRRES_11645	intergenic_region	n.82840A>T	-	Polymorphic French Isolates
1	82843	C	T	0	.	1	0/85	1	0/84	0	.	1	0/74	1	0/59	intergenic_region	MODIFIER	FGRRES_17598-FGRRES_11645	intergenic_region	n.82843C>T	-	Polymorphic French Isolates
1	82881	A	G	0	.	1	0/106	1	0/94	0	.	1	0/87	1	0/77	intergenic_region	MODIFIER	FGRRES_17598-FGRRES_11645	intergenic_region	n.82881A>G	-	Polymorphic French Isolates
1	82889	T	A	0	.	1	0/104	1	0/89	0	.	1	0/90	1	0/71	intergenic_region	MODIFIER	FGRRES_17598-FGRRES_11645	intergenic_region	n.82889T>A	-	Polymorphic French Isolates
1	82890	T	C	1	0/70	0	.	0	.	1	0/91	0	.	0	.	intergenic_region	MODIFIER	FGRRES_17598-FGRRES_11645	intergenic_region	n.82890T>C	-	Polymorphic French Isolates
1	82894	T	C	0	.	1	0/100	1	0/88	0	.	1	0/85	1	0/68	intergenic_region	MODIFIER	FGRRES_17598-FGRRES_11645	intergenic_region	n.82894T>C	-	Polymorphic French Isolates
1	82912	A	C	0	.	1	0/72	1	0/64	0	.	1	0/71	1	0/50	missense_variant	MODERATE	FGRRES_11645	transcript	c.18A>C	p.Gln6His	Polymorphic French Isolates
1	82914	T	C	0	.	1	0/70	1	0/62	0	.	1	0/68	1	0/48	missense_variant	MODERATE	FGRRES_11645	transcript	c.20T>C	p.Leu7Pro	Polymorphic French Isolates
1	82916	G	A	0	.	1	0/74	1	0/64	0	.	1	0/74	1	0/50	missense_variant	MODERATE	FGRRES_11645	transcript	c.22G>A	p.Gly8Arg	Polymorphic French Isolates
1	82950	C	A	0	.	1	0/79	1	0/78	0	.	1	0/88	1	0/70	missense_variant	MODERATE	FGRRES_11645	transcript	c.56C>A	p.Pro19Gln	Polymorphic French Isolates
1	83008	A	C	0	.	1	0/104	1	0/98	0	.	1	0/95	1	29/983	missense_variant	MODERATE	FGRRES_11645	transcript	c.114A>C	p.Arg38Ser	Polymorphic French Isolates
1	83012	A	G	1	0/108	1	0/105	1	0/105	1	36/373	1	0/104	1	29/618	missense_variant	MODERATE	FGRRES_11645	transcript	c.118A>G	p.Ser40Gly	Common Block Diversity
1	83039	T	A	0	.	1	0/94	1	1/106	0	.	1	0/101	1	0/68	missense_variant	MODERATE	FGRRES_11645	transcript	c.145T>A	p.Ser49Thr	Polymorphic French Isolates
1	83048	A	G	0	.	1	0/94	1	0/109	0	.	1	0/106	1	0/65	missense_variant	MODERATE	FGRRES_11645	transcript	c.154A>G	p.Ile5IIVal	Polymorphic French Isolates
1	83077	G	T	0	.	1	0/97	1	0/106	0	.	1	0/103	1	0/70	synonymous_variant	LOW	FGRRES_11645	transcript	c.183G>T	p.Ser61Ser	Polymorphic French Isolates
1	83126	A	G	0	.	1	0/116	1	0/107	0	.	1	0/123	1	0/82	missense_variant	MODERATE	FGRRES_11645	transcript	c.232A>G	p.Ile78Val	Polymorphic French Isolates
1	83135	A	G	0	.	1	0/121	1	0/106	0	.	1	0/117	1	0/84	missense_variant	MODERATE	FGRRES_11645	transcript	c.241A>G	p.Ile81Val	Polymorphic French Isolates
1	83140	A	G	0	.	1	0/115	1	0/98	0	.	1	0/112	1	0/80	synonymous_variant	LOW	FGRRES_11645	transcript	c.246A>G	p.Ala8IIAla	Polymorphic French Isolates
1	83180	A	T	0	.	1	0/82	1	0/78	0	.	1	0/84	1	0/76	missense_variant	MODERATE	FGRRES_11645	transcript	c.286A>T	p.Ser96Cys	Polymorphic French Isolates
1	83181	G	C	0	.	1	0/84	1	0/74	0	.	1	0/81	1	0/76	missense_variant	MODERATE	FGRRES_11645	transcript	c.287G>C	p.Ser96Thr	Polymorphic French Isolates
1	83209	C	T	0	.	1	0/75	1	0/81	0	.	1	0/81	1	0/86	synonymous_variant	LOW	FGRRES_11645	transcript	c.315C>T	p.Gly105Gly	Polymorphic French Isolates
1	83216	A	G	0	.	1	0/85	1	0/85	0	.	1	0/86	1	0/89	missense_variant	MODERATE	FGRRES_11645	transcript	c.322A>G	p.Ile108Val	Polymorphic French Isolates
1	83221	C	T	0	.	1	0/84	1	0/86	0	.	1	0/86	1	0/90	synonymous_variant	LOW	FGRRES_11645	transcript	c.327C>T	p.Ala109Ala	Polymorphic French Isolates
1	83237	A	G	0	.	1	0/95	1	0/94	0	.	1	0/99	1	0/93	missense_variant	MODERATE	FGRRES_11645	transcript	c.343A>G	p.Thr115Ala	Polymorphic French Isolates
1	83255	T	G	0	.	1	0/86	1	0/90	0	.	1	0/92	1	0/88	missense_variant	MODERATE	FGRRES_11645	transcript	c.361T>G	p.Ser1II1Ala	Polymorphic French Isolates
1	83261	A	G	0	.	1	0/77	1	0/82	0	.	1	0/80	1	0/82	missense_variant	MODERATE	FGRRES_11645	transcript	c.367A>G	p.Lys1II3Glu	Polymorphic French Isolates
1	83267	A	T	0	.	1	0/71	1	0/70	0	.	1	0/72	1	0/69	missense_variant	MODERATE	FGRRES_11645	transcript	c.373A>T	p.Ile1II5Leu	Polymorphic French Isolates
1	83268	T	TATC	0	.	Filtered	.	Filtered	.	0	.	1	0/56	Filtered	.	inframe_insertion	MODERATE	FGRRES_11645	transcript	c.379_381dupTCA	p.Ser1II7dup	Polymorphic French Isolates
1	83276	A	G	0	.	1	0/56	1	0/47	0	.	1	0/56	1	0/46	missense_variant	MODERATE	FGRRES_11645	transcript	c.382A>G	p.Asn1II8Asp	Polymorphic French Isolates
1	83294	G	A	0	.	1	0/44	1	0/36	0	.	1	0/45	1	0/38	missense_variant	MODERATE	FGRRES_11645	transcript	c.400G>A	p.Ala134Thr	Polymorphic French Isolates
1	83295	C	T	0	.	1	14/671	1	12/479	0	.	1	15/738	1	12/175	missense_variant	MODERATE	FGRRES_11645	transcript	c.401C>T	p.Ala134Val	Polymorphic French Isolates
1	83312	G	C	1	0/88	0	.	0	.	1	0/91	0	.	0	.	missense_variant	MODERATE	FGRRES_11645	transcript	c.418G>C	p.Glu140Gln	Polymorphic French Isolates
1	83338	A	G	0	.	Filtered	.	1	0/11	0	.	Filtered	.	1	0/14	synonymous_variant	LOW	FGRRES_11645	transcript	c.444A>G	p.Thr148Thr	Polymorphic French Isolates
1	83344	A	G	0	.	Filtered	.	1	0/14	0	.	Filtered	.	1	0/17	synonymous_variant	LOW	FGRRES_11645	transcript	c.450A>G	p.Glu150Glu	Polymorphic French Isolates
1	83361	G	C	0	.	1	0/91	1	0/89	0	.	1	0/67	1	0/99	missense_variant	MODERATE	FGRRES_11645	transcript	c.467G>C	p.Gly156Ala	Polymorphic French Isolates
1	83380	A	T	0	.	1	0/111	Filtered	.	0	.	1	0/79	Filtered	.	synonymous_variant	LOW	FGRRES_11645	transcript	c.486A>T	p.Leu16IILeu	Polymorphic French Isolates
1	83389	T	G	0	.	1	0/104	Filtered	.	0	.	1	0/84	Filtered	.	missense_variant	MODERATE	FGRRES_11645	transcript	c.495T>G	p.Asp165Glu	Polymorphic French Isolates
1	83393	A	G	0	.	1	23/102	Filtered	.	0	.	1	18/82	Filtered	.	missense_variant	MODERATE	FGRRES_11645	transcript	c.499A>G	p.Asn167Asp	Polymorphic French Isolates
1	83395	C	A	0	.	1	0/124	1	0/114	0	.	1	0/103	1	0/107	missense_variant	MODERATE	FGRRES_11645	transcript	c.501C>A	p.Asn167Lys	Polymorphic French Isolates
1	83419	C	T	0	.	1	11/100	Filtered	.	0	.	1	29/403	Filtered	.	synonymous_variant	LOW	FGRRES_11645	transcript	c.525C>T	p.Ser175Ser	Polymorphic French Isolates
1	83422	T	C	0	.	1	34/121	1	27/242	0	.	1	28/216	1	24/077	synonymous_variant	LOW	FGRRES_11645	transcript	c.528T>C	p.Ile176Ile	Polymorphic French Isolates
1	83438	C	G	0	.	1	0/85	1	0/74	0	.	1	0/79	1	0/60	missense_variant	MODERATE	FGRRES_11645	transcript	c.544C>G	p.Leu18IIVal	Polymorphic French Isolates
1	83440	C	G	0	.	1	0/78	1	0/72	0	.	1	0/78	1	0/54	synonymous_variant	LOW	FGRRES_11645	transcript	c.546C>G	p.Leu18IILeu	Polymorphic French Isolates
1	83449	A	G	0	.	1	0/85	1	0/77	0	.	1	0/86	1	0/58	synonymous_variant	LOW	FGRRES_11645	transcript	c.555A>G	p.Ser185Ser	Polymorphic French Isolates
1	83460	C	T	0	.	1	0/71	1	0/71	0	.	1	0/82	1	0/50	missense_variant	MODERATE	FGRRES_11645	transcript	c.566C>T	p.Ser189Leu	Polymorphic French Isolates
1	83545	A	G	0	.	1	0/69	1	28/856	0	.	1	0/71	1	0/68	synonymous_variant	LOW	FGRRES_11645	transcript	c.651A>G	p.SerII17Ser	Polymorphic French Isolates
1	83554	T	G	0	.	1	0/76	1	0/89	0	.	1	0/78	1	0/74	missense_variant	MODERATE	FGRRES_11645	transcript	c.660T>G	p.AspIIII0Glu	Polymorphic French Isolates
1	83556	T	C	0	.	1	0/77	1	0/90	0	.	1	0/78	1	0/75	missense_variant	MODERATE	FGRRES_11645	transcript	c.662T>C	p.IleIIII1Thr	Polymorphic French Isolates
1	83578	G	A	1	0/90	0	.	0	.	1	0/105	0	.	0	.	synonymous_variant	LOW	FGRRES_11645	transcript	c.684G>A	p.SerIIII8Ser	Polymorphic French Isolates
1	83584	T	G	0	.	1	1/107	1	0/103	0	.	1	0/90	1	0/113	synonymous_variant	LOW	FGRRES_11645	transcript	c.690T>G	p.GlyII30Gly	Polymorphic French Isolates
1	83588	C	T	1	0/91	0	.	0	.	1	0/110	0	.	0	.	synonymous_variant	LOW	FGRRES_11645	transcript	c.694C>T	p.LeuII3IILeu	Polymorphic French Isolates
1	83618	G	A	0	.	1	0/113	1	0/96	0	.	1	0/103	1	1/118	missense_variant	MODERATE	FGRRES_11645	transcript	c.724G>A	p.ValII4IIIle	Polymorphic French Isolates
1	83631	T	C	0	.	1	0/107	1	0/90	0	.	1	0/86	1	0/113	missense_variant	MODERATE	FGRRES_11645	transcript	c.737T>C	p.ValII46Ala	Polymorphic French Isolates
1	83632	G	T	0	.	1	0/107	1	0/86	0	.	1	0/84	1	0/114	synonymous_variant	LOW	FGRRES_11645	transcript	c.738G>T	p.ValII46Val	Polymorphic French Isolates
1	83653	G	A	0	.	1	0/122	1	0/100	0	.	1	0/89	1	2/121	synonymous_variant	LOW	FGRRES_11645	transcript	c.759G>A	p.AlaII53Ala	Polymorphic French Isolates
1	83697	T	C	0	.	1	0/105	1	0/86	0	.	1	0/64	1	0/89	missense_variant	MODERATE	FGRRES_11645	transcript	c.803T>C	p.LeuII68Ser	Polymorphic French Isolates
1	83701	C	T	0	.	1	0/102	1	0/77	0	.	1	0/55	1	0/85	synonymous_variant	LOW	FGRRES_11645	transcript	c.807C>T	p.HisII69His	Polymorphic French Isolates
1	83717	A	G	0	.	1	0/105	1	0/82	0	.	1	0/62	1	0/79	missense_variant	MODERATE	FGRRES_11645	transcript	c.823A>G	p.SerII75Gly	Polymorphic French Isolates
1	83722	C	T	0	.	1	0/103	1	0/82	0	.	1	0/71	1	0/86	synonymous_variant	LOW	FGRRES_11645	transcript	c.828C>T	p.IleII76Ile	Polymorphic French Isolates
1	83761	C	T	0	.	1	0/107	1	0/88	0	.	1	0/82	1	0/92	synonymous_variant	LOW	FGRRES_11645	transcript	c.867C>T	p.ThrII89Thr	Polymorphic French Isolates
1	83791	C	T	0	.	1	0/91	1	0/73	0	.	1	27/395	1	0/79	synonymous_variant	LOW	FGRRES_11645	transcript	c.897C>T	p.SerII99Ser	Polymorphic French Isolates
1	83792	A	G	0	.	1	0/90	1	0/73	0	.	1	0/76	1	0/81	missense_variant	MODERATE	FGRRES_11645	transcript	c.898A>G	p.Thr300Ala	Polymorphic French Isolates
1	83809	T	G	0	.	1	0/95	1	0/79	0	.	1	0/72	1	0/79	missense_variant	MODERATE	FGRRES_11645	transcript	c.915T>G	p.Asn305Lys	Polymorphic French Isolates
1	83822	A	C	0	.	1	0/92	1	0/64	0	.	1	0/59	1	0/57	missense_variant	MODERATE	FGRRES_11645	transcript	c.928A>C	p.Thr310Pro	Polymorphic French Isolates
1	83824	A	C	0	.	1	0/95	1	0/63	0	.	1	0/63	1	0/63	synonymous_variant	LOW	FGRRES_11645	transcript	c.930A>C	p.Thr310Thr	Polymorphic French Isolates
1	83832	A	C	0	.	1	0/100	1	0/68	0	.	1	0/64	1	0/64	missense_variant	MODERATE	FGRRES_11645	transcript	c.938A>C	p.Asn313Thr	Polymorphic French Isolates
1	83877	G	T	0	.	1	0/128	1	0/84	0	.	1	0/84	1	0/99	missense_variant	MODERATE	FGRRES_11645	transcript	c.983G>T	p.Arg3II8Leu	Polymorphic French Isolates
1	83887	G	T	0	.	1	0/126	1	0/89	0	.	1	0/83	1	0/104	synonymous_variant	LOW	FGRRES_11645	transcript	c.993G>T	p.Ser331Ser	Polymorphic French Isolates
1	83893	C	G	0	.	1	0/125	1	0/87	0	.	1	0/83	1	0/102	missense_variant	MODERATE	FGRRES_11645	transcript	c.999C>G	p.Phe333Leu	Polymorphic French Isolates
1	83907	C	G	0	.	1	0/119	1	0/93	0	.	1	0/87	1	0/101	missense_variant	MODERATE	FGRRES_11645	transcript	c.1013C>G	p.Ala338Gly	Polymorphic French Isolates
1	84141	C	A	0	.	1	0/124	1	0/95	0	.	1	0/114	1	0/91	missense_variant	MODERATE	FGRRES_11645	transcript	c.1247C>A	p.Thr416Lys	Polymorphic French Isolates
1	84158	C	A	0	.	1	0/113	1	0/92	0	.	1	0/95	1	0/87	missense_variant	MODERATE	FGRRES_11645	transcript	c.1264C>A	p.Arg4IIIISer	Polymorphic French Isolates
1	84171	T	C	0	.	1	0/89	1	0/76	0	.	1	0/72	1	0/76	missense_variant	MODERATE	FGRRES_11645	transcript	c.1277T>C	p.Leu4II6Pro	Polymorphic French Isolates
1	84173	T	G	0	.	1	0/85	1	0/75	0	.	1	0/68	1	0/73	missense_variant	MODERATE	FGRRES_11645	transcript	c.1279T>G	p.Tyr4II7Asp	Polymorphic French Isolates
1	84175	C	T	0	.	1	0/86	1	28/126	0	.	1	0/71	1	0/76	synonymous_variant	LOW	FGRRES_11645	transcript	c.1281C>T	p.Tyr4II7Tyr	Polymorphic French Isolates
1	84229	C	A	0	.	1	0/103	1	0/105	0	.	1	0/107	1	0/93	synonymous_variant	LOW	FGRRES_11645	transcript	c.1335C>A	p.Thr445Thr	Polymorphic French Isolates
1	84238	T	C	0	.	1	0/112	1	0/105	0	.	1	0/109	1	0/87	synonymous_variant	LOW	FGRRES_11645	transcript	c.1344T>C	p.Thr448Thr	Polymorphic French Isolates
1	84292	C	A	0	.	1	0/106	1	0/119	0	.	1	0/103	1	0/68	missense_variant	MODERATE	FGRRES_11645	transcript	c.1398C>A	p.His466Gln	Polymorphic French Isolates
1	84360	C	T	0	.	1	0/89	1	0/95	0	.	1	0/91	1	0/79	missense_variant	MODERATE	FGRRES_11645	transcript	c.1466C>T	p.Ala489Val	Polymorphic French Isolates
1	84367	C	T	0	.	1	0/99	1	0/97	0	.	1	0/99	1	32/540	synonymous_variant	LOW	FGRRES_11645	transcript	c.1473C>T	p.Gly491Gly	Polymorphic French Isolates
1	84383	A	G	0	.	1	0/93	1	0/79	0	.	1	0/92	1	0/83	missense_variant	MODERATE	FGRRES_11645	transcript	c.1489A>G	p.Thr497Ala	Polymorphic French Isolates
1	84479	T	C	1	0/94	1	0/115	1	0/80	1	0/71	1	0/86	1	0/74	missense_variant	MODERATE	FGRRES_11645	transcript	c.1585T>C	p.Phe5II9Leu	Common Block Diversity
1	84521	C	G	0	.	1	0/110	1	0/79	0	.	1	0/91	1	0/82	missense_variant	MODERATE	FGRRES_11645	transcript	c.1627C>G	p.Leu543Val	Polymorphic French Isolates
1	84542	C	T	0	.	1	0/110	1	0/73	0	.	1	0/91	1	0/75	missense_variant	MODERATE	FGRRES_11645	transcript	c.1648C>T	p.Arg550Trp	Polymorphic French Isolates
1	84545	C	T	0	.	1	0/103	1	0/76	0	.	1	0/90	1	0/76	missense_variant	MODERATE	FGRRES_11645	transcript	c.1651C>T	p.Pro551Ser	Polymorphic French Isolates
1	84604	A	T	0	.	1	0/147	1	0/97	0	.	1	0/111	1	29/221	missense_variant	MODERATE	FGRRES_11645	transcript	c.1710A>T	p.Glu570Asp	Polymorphic French Isolates
1	84648	A	G	0	.	1	0/121	1	0/110	0	.	1	35/431	1	31/048	missense_variant	MODERATE	FGRRES_11645	transcript	c.1754A>G	p.Asp585Gly	Polymorphic French Isolates
1	84658	G	A	0	.	1	0/136	1	0/121	0	.	1	0/102	1	0/84	synonymous_variant	LOW	FGRRES_11645	transcript	c.1764G>A	p.Glu588Glu	Polymorphic French Isolates
1	84668	C	G	0	.	1	0/132	1	0/132	0	.	1	0/109	1	0/97	missense_variant	MODERATE	FGRRES_11645	transcript	c.1774C>G	p.His59IIAsp	Polymorphic French Isolates
1	84711	T	C	0	.	1	0/128	1	0/122	0	.	1	0/130	1	0/91	missense_variant	MODERATE	FGRRES_11645	transcript	c.1817T>C	p.Ile606Thr	Polymorphic French Isolates
1	84739	A	C	0	.	1	0/122	1	0/124	0	.	1	0/132	1	36/161	synonymous_variant	LOW	FGRRES_11645	transcript	c.1845A>C	p.Ala615Ala	Polymorphic French Isolates
1	84784	C	G	0	.	1	0/93	1	0/112	0	.	1	0/110	1	0/86	missense_variant	MODERATE	FGRRES_11645	transcript	c.1890C>G	p.Ile630Met	Polymorphic French Isolates
1	84797	A	G	1	0/87	1	0/93	1	0/120	1	0/128	1	0/110	1	0/91	missense_variant	MODERATE	FGRRES_11645	transcript	c.1903A>G	p.Thr635Ala	Common Block Diversity
1	84812	A	G	1	0/80	1	0/89	1	0/112	1	0/128	1	0/94	1	0/98	missense_variant	MODERATE	FGRRES_11645	transcript	c.1918A>G	p.Thr640Ala	Common Block Diversity
1	84821	G	A	0	.	1	0/89	1	0/116	0	.	1	0/100	1	0/97	missense_variant	MODERATE	FGRRES_11645	transcript	c.1927G>A	p.Asp643Asn	Polymorphic French Isolates
1	84843	G	T	0	.	1	0/94	1	0/120	0	.	1	0/107	1	0/103	missense_variant	MODERATE	FGRRES_11645	transcript	c.1949G>T	p.Ser650Ile	Polymorphic French Isolates
1	84952	C	A	0	.	1	0/92	1	0/109	0	.	1	0/74	1	0/88	intergenic_region	MODIFIER	FGRRES_11645-FGRRES_11646	intergenic_region	n.84952C>A	-	Polymorphic French Isolates
1	85035	A	C	0	.	1	0/95	1	0/98	0	.	1	0/72	1	0/102	intergenic_region	MODIFIER	FGRRES_11645-FGRRES_11646	intergenic_region	n.85035A>C	-	Polymorphic French Isolates
1	85089	G	A	0	.	1	0/98	1	0/100	0	.	1	0/86	1	0/69	splice_region_variant&intron_variant	LOW	FGRRES_11646	transcript	c.48+5G>A	-	Polymorphic French Isolates
1	85145	G	T	0	.	1	0/112	1	0/105	0	.	1	0/82	1	0/101	splice_donor_variant&intron_variant	HIGH	FGRRES_11646	transcript	c.75+1G>T	-	Polymorphic French Isolates
1	85200	G	C	1	0/109	1	0/109	1	0/110	1	1/106	1	0/84	1	0/101	splice_acceptor_variant&intron_variant	HIGH	FGRRES_11646	transcript	c.76-1G>C	-	Common Block Diversity
1	85259	C	T	1	0/102	1	0/125	1	0/111	1	0/119	1	0/90	1	0/123	intron_variant	MODIFIER	FGRRES_11646	transcript	c.94+40C>T	-	Common Block Diversity
1	85264	G	A	0	.	1	0/124	1	0/113	0	.	1	0/91	1	0/122	intron_variant	MODIFIER	FGRRES_11646	transcript	c.94+45G>A	-	Polymorphic French Isolates
1	85271	A	G	1	0/107	1	0/122	1	0/117	1	0/114	1	0/89	1	0/128	intron_variant	MODIFIER	FGRRES_11646	transcript	c.95-47A>G	-	Common Block Diversity
1	85330	A	G	1	0/83	1	0/88	1	0/100	1	0/96	1	0/92	1	0/95	missense_variant	MODERATE	FGRRES_11646	transcript	c.107A>G	p.Glu36Gly	Common Block Diversity
1	85418	C	A	0	.	1	0/108	1	0/108	0	.	1	1/100	1	0/94	missense_variant	MODERATE	FGRRES_11646	transcript	c.195C>A	p.Asp65Glu	Polymorphic French Isolates
1	85635	G	A	0	.	0	.	0	.	0	.	0	.	1	0/147	intergenic_region	MODIFIER	FGRRES_11646-FGRRES_11647	intergenic_region	n.85635G>A	-	Polymorphic French Isolates
1	85735	A	T	1	33/239	1	0/88	1	0/106	1	0/103	1	0/96	1	0/108	intergenic_region	MODIFIER	FGRRES_11646-FGRRES_11647	intergenic_region	n.85735A>T	-	Common Block Diversity
1	85758	C	T	1	0/91	1	32/874	1	1/106	1	0/115	1	0/117	1	0/122	intergenic_region	MODIFIER	FGRRES_11646-FGRRES_11647	intergenic_region	n.85758C>T	-	Common Block Diversity
1	85830	T	C	1	0/79	1	0/76	1	0/106	1	0/103	1	0/94	1	0/93	intergenic_region	MODIFIER	FGRRES_11646-FGRRES_11647	intergenic_region	n.85830T>C	-	Common Block Diversity
1	86059	C	T	1	0/73	0	.	0	.	1	0/81	0	.	0	.	synonymous_variant	LOW	FGRRES_11647	transcript	c.39C>T	p.Thr13Thr	Polymorphic French Isolates
1	86362	C	T	1	0/83	0	.	0	.	1	0/103	0	.	0	.	synonymous_variant	LOW	FGRRES_11647	transcript	c.342C>T	p.Gly114Gly	Polymorphic French Isolates
1	86394	G	A	1	0/79	0	.	0	.	1	0/93	0	.	0	.	intergenic_region	MODIFIER	FGRRES_11647-FGRRES_00009	intergenic_region	n.86394G>A	-	Polymorphic French Isolates
1	86399	T	C	1	0/76	1	0/108	1	0/84	1	0/85	1	0/87	1	0/86	intergenic_region	MODIFIER	FGRRES_11647-FGRRES_00009	intergenic_region	n.86399T>C	-	Common Block Diversity
1	86608	T	C	1	0/118	0	.	0	.	1	0/98	0	.	0	.	intergenic_region	MODIFIER	FGRRES_11647-FGRRES_00009	intergenic_region	n.86608T>C	-	Polymorphic French Isolates
1	86634	T	A	0	.	1	0/131	1	0/131	0	.	1	0/109	1	32/874	intergenic_region	MODIFIER	FGRRES_11647-FGRRES_00009	intergenic_region	n.86634T>A	-	Polymorphic French Isolates
1	86646	A	G	0	.	1	0/116	1	0/116	0	.	1	0/105	1	32/874	intergenic_region	MODIFIER	FGRRES_11647-FGRRES_00009	intergenic_region	n.86646A>G	-	Polymorphic French Isolates
1	86653	G	A	0	.	1	0/116	1	0/113	0	.	1	0/106	1	32/143	intergenic_region	MODIFIER	FGRRES_11647-FGRRES_00009	intergenic_region	n.86653G>A	-	Polymorphic French Isolates
1	86722	A	T	0	.	1	0/130	1	0/105	0	.	1	0/98	1	0/104	intergenic_region	MODIFIER	FGRRES_11647-FGRRES_00009	intergenic_region	n.86722A>T	-	Polymorphic French Isolates
1	86751	A	G	1	0/80	1	0/106	1	0/91	1	0/83	1	0/85	1	0/96	intergenic_region	MODIFIER	FGRRES_11647-FGRRES_00009	intergenic_region	n.86751A>G	-	Common Block Diversity
1	86803	T	TC	1	0/59	0	.	0	.	1	0/74	0	.	0	.	intergenic_region	MODIFIER	FGRRES_11647-FGRRES_00009	intergenic_region	n.86803_86804insC	-	Polymorphic French Isolates
1	86896	A	T	0	.	0	.	0	.	0	.	0	.	1	1/105	intergenic_region	MODIFIER	FGRRES_11647-FGRRES_00009	intergenic_region	n.86896A>T	-	Polymorphic French Isolates
1	86901	G	T	0	.	1	0/76	1	0/95	0	.	1	0/80	1	0/116	intergenic_region	MODIFIER	FGRRES_11647-FGRRES_00009	intergenic_region	n.86901G>T	-	Polymorphic French Isolates
1	86941	T	C	0	.	1	0/73	1	31/413	0	.	1	0/75	1	1/114	intergenic_region	MODIFIER	FGRRES_11647-FGRRES_00009	intergenic_region	n.86941T>C	-	Polymorphic French Isolates
1	87051	A	T	0	.	1	0/119	1	0/74	0	.	1	0/90	1	0/107	intergenic_region	MODIFIER	FGRRES_11647-FGRRES_00009	intergenic_region	n.87051A>T	-	Polymorphic French Isolates
1	87145	G	A	0	.	1	0/117	1	0/59	0	.	1	0/110	1	0/91	synonymous_variant	LOW	FGRRES_00009	transcript	c.606C>T	p.AlaII0IIAla	Polymorphic French Isolates
1	87196	A	T	0	.	1	0/100	0	.	0	.	0	.	0	.	synonymous_variant	LOW	FGRRES_00009	transcript	c.555T>A	p.Pro185Pro	Polymorphic French Isolates
1	87220	G	A	1	0/76	1	0/92	1	0/78	1	0/69	1	0/85	1	0/66	synonymous_variant	LOW	FGRRES_00009	transcript	c.531C>T	p.Asp177Asp	Common Block Diversity
1	87225	A	G	0	.	1	0/85	1	0/77	0	.	1	0/87	1	0/71	synonymous_variant	LOW	FGRRES_00009	transcript	c.526T>C	p.Leu176Leu	Polymorphic French Isolates
1	87262	T	C	0	.	1	0/71	1	0/81	0	.	1	0/99	1	0/72	synonymous_variant	LOW	FGRRES_00009	transcript	c.489A>G	p.Val163Val	Polymorphic French Isolates
1	87277	T	C	0	.	1	0/72	1	0/82	0	.	1	0/98	1	0/69	synonymous_variant	LOW	FGRRES_00009	transcript	c.474A>G	p.Gln158Gln	Polymorphic French Isolates
1	87311	T	C	1	0/79	0	.	0	.	1	0/54	0	.	0	.	missense_variant	MODERATE	FGRRES_00009	transcript	c.440A>G	p.Asn147Ser	Polymorphic French Isolates
1	87544	A	G	0	.	1	0/74	1	0/90	0	.	1	0/68	1	0/101	synonymous_variant	LOW	FGRRES_00009	transcript	c.207T>C	p.Thr69Thr	Polymorphic French Isolates
1	87662	C	A	0	.	1	0/87	1	0/72	0	.	1	0/79	1	0/73	intron_variant	MODIFIER	FGRRES_00009	transcript	c.116-27G>T	-	Polymorphic French Isolates
1	87715	C	G	0	.	1	0/95	1	0/89	0	.	1	0/97	1	0/96	intron_variant	MODIFIER	FGRRES_00009	transcript	c.115+61G>C	-	Polymorphic French Isolates
1	87738	A	G	0	.	1	0/103	1	0/90	0	.	1	0/109	1	0/99	intron_variant	MODIFIER	FGRRES_00009	transcript	c.115+38T>C	-	Polymorphic French Isolates
1	87948	T	G	0	.	1	0/112	1	0/72	0	.	1	0/79	1	0/99	intergenic_region	MODIFIER	FGRRES_00009-FGRRES_00010	intergenic_region	n.87948T>G	-	Polymorphic French Isolates
1	88003	T	C	0	.	1	0/113	1	0/90	0	.	1	0/68	1	0/112	intergenic_region	MODIFIER	FGRRES_00009-FGRRES_00010	intergenic_region	n.88003T>C	-	Polymorphic French Isolates
1	88021	CT	C	0	.	1	0/102	1	0/95	0	.	1	0/68	1	0/102	intergenic_region	MODIFIER	FGRRES_00009-FGRRES_00010	intergenic_region	n.88022delT	-	Polymorphic French Isolates
1	88055	C	T	1	0/87	0	.	0	.	1	0/127	0	.	0	.	intergenic_region	MODIFIER	FGRRES_00009-FGRRES_00010	intergenic_region	n.88055C>T	-	Polymorphic French Isolates
1	88068	T	C	0	.	1	0/120	1	0/127	0	.	1	0/80	1	2/122	intergenic_region	MODIFIER	FGRRES_00009-FGRRES_00010	intergenic_region	n.88068T>C	-	Polymorphic French Isolates
1	88135	T	C	1	0/75	1	0/126	1	0/103	1	0/96	1	0/79	1	0/127	intergenic_region	MODIFIER	FGRRES_00009-FGRRES_00010	intergenic_region	n.88135T>C	-	Common Block Diversity
1	88143	T	A	0	.	1	0/110	1	0/96	0	.	1	0/73	1	1/113	intergenic_region	MODIFIER	FGRRES_00009-FGRRES_00010	intergenic_region	n.88143T>A	-	Polymorphic French Isolates
1	88252	A	G	0	.	1	0/95	1	0/93	0	.	1	0/81	1	15/105	intergenic_region	MODIFIER	FGRRES_00009-FGRRES_00010	intergenic_region	n.88252A>G	-	Polymorphic French Isolates
1	88256	C	T	0	.	1	0/91	1	0/95	0	.	1	0/80	1	36/192	intergenic_region	MODIFIER	FGRRES_00009-FGRRES_00010	intergenic_region	n.88256C>T	-	Polymorphic French Isolates
1	88301	A	G	1	0/84	1	0/115	1	0/105	1	0/85	1	0/89	1	0/112	intergenic_region	MODIFIER	FGRRES_00009-FGRRES_00010	intergenic_region	n.88301A>G	-	Common Block Diversity
1	88382	T	G	0	.	1	0/97	1	0/105	0	.	1	31/048	1	0/80	intergenic_region	MODIFIER	FGRRES_00009-FGRRES_00010	intergenic_region	n.88382T>G	-	Polymorphic French Isolates
1	88440	C	T	1	0/110	0	.	0	.	1	0/113	0	.	0	.	intergenic_region	MODIFIER	FGRRES_00009-FGRRES_00010	intergenic_region	n.88440C>T	-	Polymorphic French Isolates
1	88519	A	G	0	.	1	0/118	1	1/100	0	.	1	0/97	1	0/119	intergenic_region	MODIFIER	FGRRES_00009-FGRRES_00010	intergenic_region	n.88519A>G	-	Polymorphic French Isolates
1	88534	A	G	0	.	1	0/127	1	1/116	0	.	1	0/99	1	0/118	intergenic_region	MODIFIER	FGRRES_00009-FGRRES_00010	intergenic_region	n.88534A>G	-	Polymorphic French Isolates
1	88561	G	C	0	.	1	0/127	1	1/118	0	.	1	0/99	1	0/120	intergenic_region	MODIFIER	FGRRES_00009-FGRRES_00010	intergenic_region	n.88561G>C	-	Polymorphic French Isolates
1	88644	G	A	0	.	1	0/101	1	0/93	0	.	1	0/89	1	0/76	missense_variant	MODERATE	FGRRES_00010	transcript	c.577C>T	p.His193Tyr	Polymorphic French Isolates
1	88659	A	T	0	.	1	0/116	1	0/98	0	.	1	0/105	1	0/85	missense_variant	MODERATE	FGRRES_00010	transcript	c.562T>A	p.Phe188Ile	Polymorphic French Isolates
1	88711	T	G	0	.	1	0/116	1	0/97	0	.	1	0/103	1	0/95	synonymous_variant	LOW	FGRRES_00010	transcript	c.510A>C	p.Ala170Ala	Polymorphic French Isolates
1	88744	A	G	1	0/108	1	0/115	1	0/106	1	0/111	1	0/92	1	0/91	synonymous_variant	LOW	FGRRES_00010	transcript	c.477T>C	p.Gly159Gly	Common Block Diversity
1	88939	T	C	1	0/80	0	.	0	.	1	0/78	0	.	0	.	synonymous_variant	LOW	FGRRES_00010	transcript	c.342A>G	p.Leu114Leu	Polymorphic French Isolates
1	88969	A	G	0	.	1	0/74	1	0/71	0	.	1	0/77	1	0/56	synonymous_variant	LOW	FGRRES_00010	transcript	c.312T>C	p.Val104Val	Polymorphic French Isolates
1	89032	G	A	0	.	0	.	0	.	0	.	0	.	1	0/74	synonymous_variant	LOW	FGRRES_00010	transcript	c.249C>T	p.Ala83Ala	Polymorphic French Isolates
1	89037	G	A	0	.	1	0/79	1	0/76	0	.	1	0/57	1	0/77	stop_gained	HIGH	FGRRES_00010	transcript	c.244C>T	p.Gln8II*	Polymorphic French Isolates
1	89068	G	T	0	.	1	25/965	1	0/65	0	.	1	0/61	1	0/69	synonymous_variant	LOW	FGRRES_00010	transcript	c.213C>A	p.Ile71Ile	Polymorphic French Isolates
1	89135	T	C	0	.	1	0/73	1	0/82	0	.	1	0/84	1	0/70	missense_variant	MODERATE	FGRRES_00010	transcript	c.146A>G	p.Asn49Ser	Polymorphic French Isolates
1	89196	A	G	0	.	1	0/81	0	.	0	.	0	.	0	.	missense_variant	MODERATE	FGRRES_00010	transcript	c.85T>C	p.PheII9Leu	Polymorphic French Isolates
1	89207	A	G	1	0/86	0	.	0	.	1	0/82	0	.	0	.	missense_variant	MODERATE	FGRRES_00010	transcript	c.74T>C	p.ValII5Ala	Polymorphic French Isolates
1	89224	G	C	1	0/83	0	.	0	.	1	0/75	0	.	0	.	intron_variant	MODIFIER	FGRRES_00010	transcript	c.68-11C>G	-	Polymorphic French Isolates
1	89232	T	C	0	.	1	0/67	1	0/60	0	.	1	0/67	1	0/56	intron_variant	MODIFIER	FGRRES_00010	transcript	c.68-19A>G	-	Polymorphic French Isolates
1	89290	G	T	0	.	1	0/86	1	0/53	0	.	1	0/88	1	0/79	missense_variant&splice_region_variant	MODERATE	FGRRES_00010	transcript	c.67C>A	p.HisII3Asn	Polymorphic French Isolates
1	89310	T	C	0	.	1	0/67	1	0/33	0	.	1	0/62	1	0/59	missense_variant	MODERATE	FGRRES_00010	transcript	c.47A>G	p.Asn16Ser	Polymorphic French Isolates
1	89312	G	A	0	.	1	0/67	1	0/35	0	.	1	0/63	1	0/58	synonymous_variant	LOW	FGRRES_00010	transcript	c.45C>T	p.Pro15Pro	Polymorphic French Isolates
1	89346	G	A	0	.	1	0/56	1	0/50	0	.	1	0/82	1	0/66	missense_variant	MODERATE	FGRRES_00010	transcript	c.11C>T	p.Thr4Ile	Polymorphic French Isolates
1	89387	C	T	1	0/67	1	0/72	1	0/82	1	0/98	1	0/110	1	0/98	intergenic_region	MODIFIER	FGRRES_00010-FGRRES_00011	intergenic_region	n.89387C>T	-	Common Block Diversity
1	89437	A	G	1	0/75	0	.	0	.	1	0/105	0	.	0	.	intergenic_region	MODIFIER	FGRRES_00010-FGRRES_00011	intergenic_region	n.89437A>G	-	Polymorphic French Isolates
1	89448	G	A	1	0/79	0	.	0	.	1	0/113	0	.	0	.	intergenic_region	MODIFIER	FGRRES_00010-FGRRES_00011	intergenic_region	n.89448G>A	-	Polymorphic French Isolates
1	89450	A	G	0	.	1	0/80	1	0/92	0	.	1	0/94	1	0/94	intergenic_region	MODIFIER	FGRRES_00010-FGRRES_00011	intergenic_region	n.89450A>G	-	Polymorphic French Isolates
1	89491	A	G	1	0/89	0	.	0	.	1	0/115	0	.	0	.	intergenic_region	MODIFIER	FGRRES_00010-FGRRES_00011	intergenic_region	n.89491A>G	-	Polymorphic French Isolates
1	89497	T	C	0	.	1	0/86	1	0/85	0	.	1	0/89	1	0/92	intergenic_region	MODIFIER	FGRRES_00010-FGRRES_00011	intergenic_region	n.89497T>C	-	Polymorphic French Isolates
1	89516	G	A	1	0/83	0	.	0	.	1	0/104	0	.	0	.	intergenic_region	MODIFIER	FGRRES_00010-FGRRES_00011	intergenic_region	n.89516G>A	-	Polymorphic French Isolates
1	89575	C	T	1	29/952	0	.	0	.	1	0/106	0	.	0	.	intergenic_region	MODIFIER	FGRRES_00010-FGRRES_00011	intergenic_region	n.89575C>T	-	Polymorphic French Isolates
1	89605	C	T	1	0/83	0	.	0	.	1	0/115	0	.	0	.	intergenic_region	MODIFIER	FGRRES_00010-FGRRES_00011	intergenic_region	n.89605C>T	-	Polymorphic French Isolates
1	89616	G	T	0	.	1	0/73	1	0/58	0	.	1	0/89	1	34/790	intergenic_region	MODIFIER	FGRRES_00010-FGRRES_00011	intergenic_region	n.89616G>T	-	Polymorphic French Isolates
1	89638	T	G	1	0/81	0	.	0	.	1	0/112	0	.	0	.	intergenic_region	MODIFIER	FGRRES_00010-FGRRES_00011	intergenic_region	n.89638T>G	-	Polymorphic French Isolates
1	89663	C	T	0	.	1	0/60	1	27/426	0	.	1	23/833	1	2/121	intergenic_region	MODIFIER	FGRRES_00010-FGRRES_00011	intergenic_region	n.89663C>T	-	Polymorphic French Isolates
1	89669	T	TTTC	Filtered	.	Filtered	.	0	.	1	1/114	Filtered	.	Filtered	.	intergenic_region	MODIFIER	FGRRES_00010-FGRRES_00011	intergenic_region	n.89669_89670insTTC	-	Polymorphic French Isolates
1	89682	T	TTTG	1	0/85	0	.	0	.	1	0/147	0	.	0	.	intergenic_region	MODIFIER	FGRRES_00010-FGRRES_00011	intergenic_region	n.89682_89683insTTG	-	Polymorphic French Isolates
1	89697	G	A	0	.	1	0/59	1	0/58	0	.	1	0/65	1	0/70	intergenic_region	MODIFIER	FGRRES_00010-FGRRES_00011	intergenic_region	n.89697G>A	-	Polymorphic French Isolates
1	89703	G	A	0	.	1	0/68	1	0/67	0	.	1	0/74	1	0/94	intergenic_region	MODIFIER	FGRRES_00010-FGRRES_00011	intergenic_region	n.89703G>A	-	Polymorphic French Isolates
1	89727	C	T	0	.	1	0/77	1	0/80	0	.	1	0/98	1	0/134	intergenic_region	MODIFIER	FGRRES_00010-FGRRES_00011	intergenic_region	n.89727C>T	-	Polymorphic French Isolates
1	89797	G	A	0	.	1	0/87	1	0/75	0	.	1	0/96	1	0/110	intergenic_region	MODIFIER	FGRRES_00010-FGRRES_00011	intergenic_region	n.89797G>A	-	Polymorphic French Isolates
1	89798	T	A	0	.	1	0/88	1	0/75	0	.	1	0/94	1	0/105	intergenic_region	MODIFIER	FGRRES_00010-FGRRES_00011	intergenic_region	n.89798T>A	-	Polymorphic French Isolates
1	89818	A	G	0	.	1	0/91	1	0/87	0	.	1	0/88	1	0/110	intergenic_region	MODIFIER	FGRRES_00010-FGRRES_00011	intergenic_region	n.89818A>G	-	Polymorphic French Isolates
1	89876	G	A	0	.	1	0/68	1	0/83	0	.	1	0/88	1	0/87	intergenic_region	MODIFIER	FGRRES_00010-FGRRES_00011	intergenic_region	n.89876G>A	-	Polymorphic French Isolates
1	89881	A	T	1	0/65	0	.	0	.	1	0/95	0	.	0	.	intergenic_region	MODIFIER	FGRRES_00010-FGRRES_00011	intergenic_region	n.89881A>T	-	Polymorphic French Isolates
1	89916	G	T	1	0/54	0	.	0	.	1	0/78	0	.	0	.	missense_variant	MODERATE	FGRRES_00011	transcript	c.13G>T	p.Ala5Ser	Polymorphic French Isolates
1	89924	C	T	0	.	1	0/75	1	0/75	0	.	1	0/89	1	0/85	synonymous_variant	LOW	FGRRES_00011	transcript	c.21C>T	p.Val7Val	Polymorphic French Isolates
1	89934	G	A	1	0/66	0	.	0	.	1	0/80	0	.	0	.	missense_variant	MODERATE	FGRRES_00011	transcript	c.31G>A	p.Gly11Arg	Polymorphic French Isolates
1	89995	C	T	0	.	1	0/79	1	0/79	0	.	1	27/395	1	0/83	missense_variant	MODERATE	FGRRES_00011	transcript	c.92C>T	p.Ala31Val	Polymorphic French Isolates
1	90012	C	T	1	0/74	0	.	0	.	1	0/95	0	.	0	.	stop_gained	HIGH	FGRRES_00011	transcript	c.109C>T	p.Arg37*	Polymorphic French Isolates
1	90069	G	A	1	0/83	0	.	0	.	1	0/103	0	.	0	.	missense_variant	MODERATE	FGRRES_00011	transcript	c.166G>A	p.Gly56Arg	Polymorphic French Isolates
1	90078	A	G	1	0/82	0	.	0	.	1	0/107	0	.	0	.	missense_variant	MODERATE	FGRRES_00011	transcript	c.175A>G	p.Thr59Ala	Polymorphic French Isolates
1	90089	T	C	1	0/77	1	0/80	1	0/78	1	0/94	1	0/85	1	0/78	synonymous_variant	LOW	FGRRES_00011	transcript	c.186T>C	p.Ser6IISer	Common Block Diversity
1	90102	A	G	1	0/73	1	0/84	1	0/85	1	0/82	1	0/82	1	0/86	missense_variant	MODERATE	FGRRES_00011	transcript	c.199A>G	p.Ile67Val	Common Block Diversity
1	90104	A	G	1	0/74	1	0/88	1	0/86	1	0/84	1	0/84	1	0/88	missense_variant	MODERATE	FGRRES_00011	transcript	c.201A>G	p.Ile67Met	Common Block Diversity
1	90119	T	C	1	0/69	1	0/71	1	0/72	1	0/80	1	0/70	1	0/72	synonymous_variant	LOW	FGRRES_00011	transcript	c.216T>C	p.Ser7IISer	Common Block Diversity
1	90122	T	C	1	0/66	1	0/68	1	0/68	1	0/73	1	0/70	1	0/70	synonymous_variant	LOW	FGRRES_00011	transcript	c.219T>C	p.Asn73Asn	Common Block Diversity
1	90128	T	C	1	0/62	1	0/67	1	0/65	1	0/72	1	0/65	1	23/043	synonymous_variant	LOW	FGRRES_00011	transcript	c.225T>C	p.His75His	Common Block Diversity
1	90129	A	G	1	0/62	1	0/67	1	0/65	1	0/72	1	0/65	1	0/65	missense_variant	MODERATE	FGRRES_00011	transcript	c.226A>G	p.Lys76Glu	Common Block Diversity
1	90135	T	C	0	.	1	0/68	1	0/66	0	.	1	0/65	1	0/63	missense_variant	MODERATE	FGRRES_00011	transcript	c.232T>C	p.Tyr78His	Polymorphic French Isolates
1	90137	T	C	1	0/66	1	0/70	1	0/67	1	0/81	1	0/67	1	23/377	synonymous_variant	LOW	FGRRES_00011	transcript	c.234T>C	p.Tyr78Tyr	Common Block Diversity
1	90156	A	G	1	0/73	1	0/111	1	0/80	1	0/85	1	0/78	1	0/79	missense_variant	MODERATE	FGRRES_00011	transcript	c.253A>G	p.Thr85Ala	Common Block Diversity
1	90158	G	T	0	.	1	0/108	1	0/79	0	.	1	0/84	1	0/79	synonymous_variant	LOW	FGRRES_00011	transcript	c.255G>T	p.Thr85Thr	Polymorphic French Isolates
1	90175	T	C	1	0/70	1	0/103	1	0/89	1	0/72	1	0/93	1	0/89	missense_variant	MODERATE	FGRRES_00011	transcript	c.272T>C	p.Leu91Pro	Common Block Diversity
1	90178	G	T	1	0/71	0	.	0	.	1	28/126	0	.	0	.	missense_variant	MODERATE	FGRRES_00011	transcript	c.275G>T	p.Gly9IIVal	Polymorphic French Isolates
1	90188	A	G	1	0/82	1	0/108	1	0/78	1	0/92	1	0/93	1	0/77	synonymous_variant	LOW	FGRRES_00011	transcript	c.285A>G	p.Leu95Leu	Common Block Diversity
1	90189	A	T	0	.	1	0/105	1	0/79	0	.	1	0/96	1	0/77	stop_gained	HIGH	FGRRES_00011	transcript	c.286A>T	p.Lys96*	Polymorphic French Isolates
1	90200	A	G	1	0/82	1	1/114	1	0/85	1	0/85	1	0/104	1	0/94	synonymous_variant	LOW	FGRRES_00011	transcript	c.297A>G	p.Leu99Leu	Common Block Diversity
1	90209	A	G	1	0/78	1	0/105	1	0/95	1	0/88	1	0/106	1	0/98	missense_variant	MODERATE	FGRRES_00011	transcript	c.306A>G	p.Ile10IIMet	Common Block Diversity
1	90219	A	G	1	0/77	1	0/100	1	0/97	1	0/80	1	0/109	1	0/95	missense_variant	MODERATE	FGRRES_00011	transcript	c.316A>G	p.Lys106Glu	Common Block Diversity
1	90225	G	A	1	0/79	0	.	0	.	1	0/82	0	.	0	.	missense_variant	MODERATE	FGRRES_00011	transcript	c.322G>A	p.Gly108Arg	Polymorphic French Isolates
1	90230	A	G	1	0/74	1	0/96	1	0/97	1	0/84	1	0/109	1	0/92	synonymous_variant	LOW	FGRRES_00011	transcript	c.327A>G	p.Ala109Ala	Common Block Diversity
1	90238	A	G	1	0/71	1	0/89	1	0/105	1	0/80	1	0/102	1	0/88	missense_variant	MODERATE	FGRRES_00011	transcript	c.335A>G	p.Gln11IIArg	Common Block Diversity
1	90263	T	C	1	0/73	1	0/96	1	0/112	1	0/96	1	0/111	1	0/92	intron_variant	MODIFIER	FGRRES_00011	transcript	c.344+16T>C	-	Common Block Diversity
1	90276	T	C	1	0/65	1	0/74	1	0/102	1	0/72	1	0/96	1	0/73	intron_variant	MODIFIER	FGRRES_00011	transcript	c.344+29T>C	-	Common Block Diversity
1	90302	C	T	1	0/92	1	0/79	1	0/97	1	0/86	1	0/86	1	0/72	splice_region_variant&intron_variant	LOW	FGRRES_00011	transcript	c.345-3C>T	-	Common Block Diversity
1	90305	C	T	0	.	1	0/80	1	0/98	0	.	1	0/88	1	0/75	splice_region_variant&synonymous_variant	LOW	FGRRES_00011	transcript	c.345C>T	p.Cys115Cys	Polymorphic French Isolates
1	90339	C	T	0	.	1	0/107	1	0/105	0	.	1	0/111	1	0/103	missense_variant	MODERATE	FGRRES_00011	transcript	c.379C>T	p.Pro1II7Ser	Polymorphic French Isolates
1	90342	G	A	1	0/103	0	.	0	.	1	0/117	0	.	0	.	missense_variant	MODERATE	FGRRES_00011	transcript	c.382G>A	p.Gly1II8Arg	Polymorphic French Isolates
1	90350	C	T	1	0/110	0	.	0	.	1	0/116	0	.	0	.	synonymous_variant	LOW	FGRRES_00011	transcript	c.390C>T	p.Leu130Leu	Polymorphic French Isolates
1	90365	T	C	1	0/119	1	0/94	1	0/88	1	0/123	1	0/92	1	0/86	synonymous_variant	LOW	FGRRES_00011	transcript	c.405T>C	p.Asp135Asp	Common Block Diversity
1	90368	T	C	0	.	1	0/94	1	0/85	0	.	1	0/90	1	0/86	synonymous_variant	LOW	FGRRES_00011	transcript	c.408T>C	p.Ile136Ile	Polymorphic French Isolates
1	90372	A	G	1	1/110	1	0/97	1	0/85	1	0/129	1	0/86	1	0/87	missense_variant	MODERATE	FGRRES_00011	transcript	c.412A>G	p.Thr138Ala	Common Block Diversity
1	90382	T	C	1	0/101	1	0/94	1	0/82	1	1/131	1	0/89	1	0/86	missense_variant	MODERATE	FGRRES_00011	transcript	c.422T>C	p.Leu141Pro	Common Block Diversity
1	90405	A	G	1	0/110	1	0/75	1	0/65	1	0/115	1	0/69	1	0/55	missense_variant	MODERATE	FGRRES_00011	transcript	c.445A>G	p.Thr149Ala	Common Block Diversity
1	90419	T	C	1	0/118	NA	.	NA	.	1	0/113	NA	.	NA	.	synonymous_variant	LOW	FGRRES_00011	transcript	c.459T>C	p.Ile153Ile	Polymorphic French Isolates
1	90664	G	A	1	0/70	NA	.	NA	.	1	0/102	NA	.	NA	.	splice_region_variant&intron_variant	LOW	FGRRES_00011	transcript	c.615+4G>A	-	Polymorphic French Isolates
1	90718	C	G	1	0/72	1	0/41	1	0/38	1	0/67	1	0/60	1	0/60	intron_variant	MODIFIER	FGRRES_00011	transcript	c.615+58C>G	-	Common Block Diversity
1	90721	A	G	1	0/76	1	0/43	1	0/43	1	0/66	1	0/67	1	0/70	intron_variant	MODIFIER	FGRRES_00011	transcript	c.615+61A>G	-	Common Block Diversity
1	90725	C	T	1	0/78	1	0/52	1	0/52	1	0/67	1	0/74	1	0/73	intron_variant	MODIFIER	FGRRES_00011	transcript	c.615+65C>T	-	Common Block Diversity
1	90731	G	T	1	0/87	1	0/64	1	0/62	1	0/75	1	0/93	1	0/79	intron_variant	MODIFIER	FGRRES_00011	transcript	c.615+71G>T	-	Common Block Diversity
1	90750	G	C	1	0/109	1	0/82	1	0/88	1	0/87	1	0/114	1	0/98	intron_variant	MODIFIER	FGRRES_00011	transcript	c.615+90G>C	-	Common Block Diversity
1	90783	G	T	0	.	1	0/101	1	0/102	0	.	1	1/122	1	0/102	intron_variant	MODIFIER	FGRRES_00011	transcript	c.615+123G>T	-	Polymorphic French Isolates
1	90797	T	G	1	0/118	1	0/103	1	0/123	1	0/117	1	0/125	1	0/98	intron_variant	MODIFIER	FGRRES_00011	transcript	c.615+137T>G	-	Common Block Diversity
1	90807	T	C	0	.	1	0/93	1	0/112	0	.	1	0/105	1	0/87	intron_variant	MODIFIER	FGRRES_00011	transcript	c.615+147T>C	-	Polymorphic French Isolates
1	90809	C	G	1	0/119	1	0/96	1	0/112	1	0/112	1	0/102	1	0/87	intron_variant	MODIFIER	FGRRES_00011	transcript	c.615+149C>G	-	Common Block Diversity
1	90844	G	A	1	0/125	0	.	0	.	1	0/126	0	.	0	.	intron_variant	MODIFIER	FGRRES_00011	transcript	c.616-139G>A	-	Polymorphic French Isolates
1	90852	G	A	1	0/118	1	0/100	1	0/113	1	0/125	1	0/106	1	0/97	intron_variant	MODIFIER	FGRRES_00011	transcript	c.616-131G>A	-	Common Block Diversity
1	90904	C	G	1	0/110	0	.	0	.	1	0/118	0	.	0	.	intron_variant	MODIFIER	FGRRES_00011	transcript	c.616-79C>G	-	Polymorphic French Isolates
1	90906	A	G	0	.	1	0/100	1	0/84	0	.	1	0/102	1	0/109	intron_variant	MODIFIER	FGRRES_00011	transcript	c.616-77A>G	-	Polymorphic French Isolates
1	90953	A	G	1	0/76	0	.	0	.	1	0/106	0	.	0	.	intron_variant	MODIFIER	FGRRES_00011	transcript	c.616-30A>G	-	Polymorphic French Isolates
1	90997	C	T	1	0/73	1	0/80	1	0/62	1	0/107	1	0/69	1	0/80	synonymous_variant	LOW	FGRRES_00011	transcript	c.630C>T	p.SerII10Ser	Common Block Diversity
1	90999	T	C	1	25/934	1	0/79	1	0/59	1	0/107	1	0/67	1	0/79	missense_variant	MODERATE	FGRRES_00011	transcript	c.632T>C	p.ValII11Ala	Common Block Diversity
1	91011	G	T	1	0/80	0	.	0	.	1	0/109	0	.	0	.	missense_variant	MODERATE	FGRRES_00011	transcript	c.644G>T	p.GlyII15Val	Polymorphic French Isolates
1	91065	C	T	0	.	1	0/86	1	0/75	0	.	1	0/63	1	31/048	missense_variant	MODERATE	FGRRES_00011	transcript	c.698C>T	p.AlaII33Val	Polymorphic French Isolates
1	91117	A	G	1	30/317	1	0/81	1	34/335	1	0/79	1	0/70	1	0/91	synonymous_variant	LOW	FGRRES_00011	transcript	c.750A>G	p.ProII50Pro	Common Block Diversity
1	91159	C	T	1	0/71	1	0/70	1	0/90	1	0/72	1	0/77	1	0/66	synonymous_variant	LOW	FGRRES_00011	transcript	c.792C>T	p.CysII64Cys	Common Block Diversity
1	91171	G	C	1	0/75	0	.	0	.	1	0/72	0	.	0	.	synonymous_variant	LOW	FGRRES_00011	transcript	c.804G>C	p.ProII68Pro	Polymorphic French Isolates
1	91187	A	G	1	0/70	1	0/68	1	0/87	1	27/791	1	0/70	1	0/70	missense_variant	MODERATE	FGRRES_00011	transcript	c.820A>G	p.SerII74Gly	Common Block Diversity
1	91260	C	T	1	0/67	0	.	0	.	1	0/84	0	.	0	.	missense_variant	MODERATE	FGRRES_00011	transcript	c.893C>T	p.ThrII98Ile	Polymorphic French Isolates
1	91300	T	C	1	0/60	1	0/77	1	0/85	1	0/69	1	0/80	1	0/75	synonymous_variant	LOW	FGRRES_00011	transcript	c.933T>C	p.Ser311Ser	Common Block Diversity
1	91303	G	A	1	0/59	0	.	0	.	1	0/70	0	.	0	.	splice_region_variant&synonymous_variant	LOW	FGRRES_00011	transcript	c.936G>A	p.Lys31IILys	Polymorphic French Isolates
1	91307	A	C	0	.	1	0/72	1	0/87	0	.	1	0/73	1	0/71	splice_region_variant&intron_variant	LOW	FGRRES_00011	transcript	c.937+3A>C	-	Polymorphic French Isolates
1	91374	C	A	0	.	1	0/72	1	0/76	0	.	1	0/66	1	0/70	intron_variant	MODIFIER	FGRRES_00011	transcript	c.938-11C>A	-	Polymorphic French Isolates
1	91425	T	C	0	.	1	0/78	1	0/80	0	.	1	0/98	1	0/75	synonymous_variant	LOW	FGRRES_00011	transcript	c.978T>C	p.Gly3II6Gly	Polymorphic French Isolates
1	91457	A	G	0	.	1	0/95	1	0/69	0	.	1	0/99	1	0/78	missense_variant	MODERATE	FGRRES_00011	transcript	c.1010A>G	p.Asn337Ser	Polymorphic French Isolates
1	91556	T	C	0	.	1	0/91	1	0/67	0	.	1	0/99	1	0/88	missense_variant	MODERATE	FGRRES_00011	transcript	c.1109T>C	p.Leu370Pro	Polymorphic French Isolates
1	91619	G	A	0	.	1	0/87	1	0/60	0	.	1	0/94	1	0/58	missense_variant	MODERATE	FGRRES_00011	transcript	c.1172G>A	p.Arg391His	Polymorphic French Isolates
1	91622	A	T	0	.	1	0/82	1	0/57	0	.	1	0/92	1	0/58	missense_variant	MODERATE	FGRRES_00011	transcript	c.1175A>T	p.Asp39IIVal	Polymorphic French Isolates
1	91631	A	G	0	.	1	0/93	1	0/65	0	.	1	0/96	1	0/61	missense_variant	MODERATE	FGRRES_00011	transcript	c.1184A>G	p.Glu395Gly	Polymorphic French Isolates
1	91795	T	G	1	0/76	1	0/81	1	0/82	1	0/79	1	0/76	1	0/56	splice_region_variant&intron_variant	LOW	FGRRES_00011	transcript	c.1306-5T>G	-	Common Block Diversity
1	91946	A	C	0	.	1	0/91	1	0/74	0	.	1	0/69	1	0/96	synonymous_variant	LOW	FGRRES_00011	transcript	c.1452A>C	p.Thr484Thr	Polymorphic French Isolates
1	92042	G	A	0	.	1	0/74	1	0/78	0	.	1	0/64	1	0/98	synonymous_variant	LOW	FGRRES_00011	transcript	c.1548G>A	p.Ala516Ala	Polymorphic French Isolates
1	92051	T	C	1	0/70	1	0/76	1	0/84	1	0/103	1	0/72	1	0/102	synonymous_variant	LOW	FGRRES_00011	transcript	c.1557T>C	p.Tyr519Tyr	Common Block Diversity
1	92105	G	A	0	.	1	0/93	1	0/97	0	.	1	0/83	1	0/110	synonymous_variant	LOW	FGRRES_00011	transcript	c.1611G>A	p.Gln537Gln	Polymorphic French Isolates
1	92144	A	G	0	.	1	0/104	1	0/101	0	.	1	0/71	1	0/103	missense_variant	MODERATE	FGRRES_00011	transcript	c.1650A>G	p.Ile550Met	Polymorphic French Isolates
1	92153	A	G	0	.	1	0/92	1	0/98	0	.	1	0/67	1	0/99	synonymous_variant	LOW	FGRRES_00011	transcript	c.1659A>G	p.Gly553Gly	Polymorphic French Isolates
1	92234	C	T	0	.	1	0/102	1	0/102	0	.	1	0/96	1	0/89	synonymous_variant	LOW	FGRRES_00011	transcript	c.1740C>T	p.Cys580Cys	Polymorphic French Isolates
1	92291	G	A	0	.	1	0/103	1	0/121	0	.	1	0/85	1	0/105	synonymous_variant	LOW	FGRRES_00011	transcript	c.1797G>A	p.Ala599Ala	Polymorphic French Isolates
1	92342	T	G	0	.	1	0/100	1	0/116	0	.	1	0/81	1	0/97	synonymous_variant	LOW	FGRRES_00011	transcript	c.1848T>G	p.Val616Val	Polymorphic French Isolates
1	92408	C	T	0	.	1	0/89	1	0/70	0	.	1	0/69	1	0/70	synonymous_variant	LOW	FGRRES_00011	transcript	c.1914C>T	p.Asp638Asp	Polymorphic French Isolates
1	92516	C	A	0	.	1	0/113	1	0/70	0	.	1	0/66	1	0/107	intron_variant	MODIFIER	FGRRES_00011	transcript	c.2011+11C>A	-	Polymorphic French Isolates
1	92626	G	A	0	.	1	0/123	1	0/110	0	.	1	0/87	1	0/133	intron_variant	MODIFIER	FGRRES_00011	transcript	c.2011+121G>A	-	Polymorphic French Isolates
1	92665	G	T	0	.	1	0/124	1	1/118	0	.	1	0/91	1	0/122	intron_variant	MODIFIER	FGRRES_00011	transcript	c.2011+160G>T	-	Polymorphic French Isolates
1	92675	G	A	0	.	1	1/115	1	0/120	0	.	1	0/93	1	0/123	intron_variant	MODIFIER	FGRRES_00011	transcript	c.2011+170G>A	-	Polymorphic French Isolates
1	92820	A	G	0	.	1	0/89	1	0/85	0	.	1	0/105	1	0/127	intron_variant	MODIFIER	FGRRES_00011	transcript	c.2012-35A>G	-	Polymorphic French Isolates
1	92890	C	A	0	.	1	0/112	1	0/100	0	.	1	0/104	1	0/123	missense_variant	MODERATE	FGRRES_00011	transcript	c.2047C>A	p.His683Asn	Polymorphic French Isolates
1	92923	G	A	1	0/111	0	.	0	.	1	0/147	0	.	0	.	missense_variant	MODERATE	FGRRES_00011	transcript	c.2080G>A	p.Val694Met	Polymorphic French Isolates
1	92981	G	A	0	.	1	0/130	1	0/119	0	.	1	0/136	1	0/119	missense_variant	MODERATE	FGRRES_00011	transcript	c.2138G>A	p.Gly713Glu	Polymorphic French Isolates
1	93061	A	G	1	34/700	0	.	0	.	1	0/143	0	.	0	.	intergenic_region	MODIFIER	FGRRES_00011-FGRRES_00012	intergenic_region	n.93061A>G	-	Polymorphic French Isolates
1	93068	G	T	0	.	1	0/128	1	0/107	0	.	1	0/106	1	2/146	intergenic_region	MODIFIER	FGRRES_00011-FGRRES_00012	intergenic_region	n.93068G>T	-	Polymorphic French Isolates
1	93156	A	T	0	.	1	4/127	1	0/105	0	.	1	0/91	1	2/142	intergenic_region	MODIFIER	FGRRES_00011-FGRRES_00012	intergenic_region	n.93156A>T	-	Polymorphic French Isolates
1	93170	G	A	0	.	1	0/125	1	0/103	0	.	1	0/87	1	2/134	intergenic_region	MODIFIER	FGRRES_00011-FGRRES_00012	intergenic_region	n.93170G>A	-	Polymorphic French Isolates
1	93182	C	A	1	0/68	0	.	0	.	1	0/147	0	.	0	.	intergenic_region	MODIFIER	FGRRES_00011-FGRRES_00012	intergenic_region	n.93182C>A	-	Polymorphic French Isolates
1	93196	T	C	0	.	1	0/112	1	0/100	0	.	1	0/85	1	1/132	intergenic_region	MODIFIER	FGRRES_00011-FGRRES_00012	intergenic_region	n.93196T>C	-	Polymorphic French Isolates
1	93265	T	C	0	.	1	0/79	1	0/70	0	.	1	0/71	1	0/95	intergenic_region	MODIFIER	FGRRES_00011-FGRRES_00012	intergenic_region	n.93265T>C	-	Polymorphic French Isolates
1	93286	G	A	0	.	1	0/59	1	0/46	0	.	1	0/68	1	0/84	intergenic_region	MODIFIER	FGRRES_00011-FGRRES_00012	intergenic_region	n.93286G>A	-	Polymorphic French Isolates
1	93307	G	A	1	0/54	1	0/71	1	0/59	1	0/112	1	0/78	1	0/75	intergenic_region	MODIFIER	FGRRES_00011-FGRRES_00012	intergenic_region	n.93307G>A	-	Common Block Diversity
1	93309	T	C	0	.	1	0/75	1	0/59	0	.	1	0/80	1	0/76	intergenic_region	MODIFIER	FGRRES_00011-FGRRES_00012	intergenic_region	n.93309T>C	-	Polymorphic French Isolates
1	93371	G	A	0	.	1	0/112	1	0/81	0	.	1	0/114	1	0/99	synonymous_variant	LOW	FGRRES_00012	transcript	c.1545C>T	p.Ile515Ile	Polymorphic French Isolates
1	93571	G	T	0	.	1	0/100	1	0/94	0	.	1	0/67	1	0/84	synonymous_variant	LOW	FGRRES_00012	transcript	c.1345C>A	p.Arg449Arg	Polymorphic French Isolates
1	93749	G	A	0	.	1	0/101	1	0/98	0	.	1	0/78	1	0/94	synonymous_variant	LOW	FGRRES_00012	transcript	c.1167C>T	p.Ile389Ile	Polymorphic French Isolates
1	93836	A	C	1	0/72	1	0/98	1	0/100	1	0/68	1	0/78	1	0/54	missense_variant	MODERATE	FGRRES_00012	transcript	c.1080T>G	p.Ile360Met	Common Block Diversity
1	93857	C	T	1	0/70	0	.	0	.	1	0/74	0	.	0	.	synonymous_variant	LOW	FGRRES_00012	transcript	c.1059G>A	p.Arg353Arg	Polymorphic French Isolates
1	93987	G	A	1	0/100	0	.	0	.	1	0/89	0	.	0	.	missense_variant	MODERATE	FGRRES_00012	transcript	c.929C>T	p.Ala310Val	Polymorphic French Isolates
1	94072	T	C	1	0/95	0	.	0	.	1	0/87	0	.	0	.	missense_variant	MODERATE	FGRRES_00012	transcript	c.844A>G	p.AsnII8IIAsp	Polymorphic French Isolates
1	94094	A	G	1	0/87	1	0/107	1	0/99	1	0/86	1	0/122	1	0/87	synonymous_variant	LOW	FGRRES_00012	transcript	c.822T>C	p.AspII74Asp	Common Block Diversity
1	94151	G	A	1	0/98	0	.	0	.	1	0/82	0	.	0	.	synonymous_variant	LOW	FGRRES_00012	transcript	c.765C>T	p.SerII55Ser	Polymorphic French Isolates
1	94199	C	G	1	0/105	0	.	0	.	1	0/84	0	.	0	.	synonymous_variant	LOW	FGRRES_00012	transcript	c.717G>C	p.SerII39Ser	Polymorphic French Isolates
1	94250	G	A	1	0/88	0	.	0	.	1	0/95	0	.	0	.	synonymous_variant	LOW	FGRRES_00012	transcript	c.666C>T	p.LeuIIIIIILeu	Polymorphic French Isolates
1	94278	G	A	1	0/94	1	0/89	1	0/94	1	0/88	1	0/88	1	0/74	missense_variant	MODERATE	FGRRES_00012	transcript	c.638C>T	p.AlaII13Val	Common Block Diversity
1	94328	G	A	1	0/86	1	0/91	1	0/100	1	0/76	1	0/97	1	25/934	synonymous_variant	LOW	FGRRES_00012	transcript	c.588C>T	p.Tyr196Tyr	Common Block Diversity
1	94571	A	G	1	0/94	0	.	0	.	1	0/91	0	.	0	.	synonymous_variant	LOW	FGRRES_00012	transcript	c.345T>C	p.Asn115Asn	Polymorphic French Isolates
1	94607	G	A	1	0/93	1	0/112	1	0/115	1	0/99	1	0/114	1	1/112	synonymous_variant	LOW	FGRRES_00012	transcript	c.309C>T	p.Asp103Asp	Common Block Diversity
1	94714	C	T	1	0/79	0	.	0	.	1	0/73	0	.	0	.	missense_variant	MODERATE	FGRRES_00012	transcript	c.202G>A	p.Glu68Lys	Polymorphic French Isolates
1	94859	A	G	1	0/71	0	.	0	.	1	0/69	0	.	0	.	synonymous_variant	LOW	FGRRES_00012	transcript	c.57T>C	p.Phe19Phe	Polymorphic French Isolates
1	94861	A	G	1	0/71	0	.	0	.	1	0/72	0	.	0	.	missense_variant	MODERATE	FGRRES_00012	transcript	c.55T>C	p.Phe19Leu	Polymorphic French Isolates
1	94874	T	C	1	0/88	1	0/83	1	0/60	1	0/91	1	0/91	1	0/110	synonymous_variant	LOW	FGRRES_00012	transcript	c.42A>G	p.Leu14Leu	Common Block Diversity
1	94924	A	AT	1	0/110	1	0/95	1	0/69	1	0/115	1	0/89	1	0/129	intergenic_region	MODIFIER	FGRRES_00012-FGRRES_00013	intergenic_region	n.94924_94925insT	-	Common Block Diversity
1	94956	G	A	1	0/95	0	.	0	.	1	0/95	0	.	0	.	intergenic_region	MODIFIER	FGRRES_00012-FGRRES_00013	intergenic_region	n.94956G>A	-	Polymorphic French Isolates
1	95004	AG	A	0	.	1	0/94	1	0/73	0	.	1	0/102	1	0/97	intergenic_region	MODIFIER	FGRRES_00012-FGRRES_00013	intergenic_region	n.95005delG	-	Polymorphic French Isolates
1	95007	G	A	1	0/102	0	.	0	.	1	0/111	0	.	0	.	intergenic_region	MODIFIER	FGRRES_00012-FGRRES_00013	intergenic_region	n.95007G>A	-	Polymorphic French Isolates
1	95069	G	A	0	.	1	0/66	1	0/75	0	.	1	0/90	1	0/76	intergenic_region	MODIFIER	FGRRES_00012-FGRRES_00013	intergenic_region	n.95069G>A	-	Polymorphic French Isolates
1	95254	A	G	1	0/91	0	.	1	0/92	1	0/78	1	0/120	0	.	intergenic_region	MODIFIER	FGRRES_00012-FGRRES_00013	intergenic_region	n.95254A>G	-	Polymorphic French Isolates
1	95297	T	C	1	0/105	0	.	0	.	1	0/94	0	.	0	.	intergenic_region	MODIFIER	FGRRES_00012-FGRRES_00013	intergenic_region	n.95297T>C	-	Polymorphic French Isolates
1	95311	A	T	0	.	0	.	1	0/109	0	.	1	0/120	0	.	intergenic_region	MODIFIER	FGRRES_00012-FGRRES_00013	intergenic_region	n.95311A>T	-	Polymorphic French Isolates
1	95470	T	C	0	.	0	.	1	0/96	0	.	1	0/91	0	.	intergenic_region	MODIFIER	FGRRES_00012-FGRRES_00013	intergenic_region	n.95470T>C	-	Polymorphic French Isolates
1	95570	C	T	0	.	0	.	1	0/60	0	.	1	0/73	0	.	intergenic_region	MODIFIER	FGRRES_00012-FGRRES_00013	intergenic_region	n.95570C>T	-	Polymorphic French Isolates
1	95577	T	C	0	.	0	.	1	0/58	0	.	1	0/74	0	.	intergenic_region	MODIFIER	FGRRES_00012-FGRRES_00013	intergenic_region	n.95577T>C	-	Polymorphic French Isolates
1	95616	C	T	0	.	0	.	1	0/94	0	.	1	0/87	0	.	intergenic_region	MODIFIER	FGRRES_00012-FGRRES_00013	intergenic_region	n.95616C>T	-	Polymorphic French Isolates
1	95765	G	T	0	.	0	.	1	0/105	0	.	1	0/101	0	.	intergenic_region	MODIFIER	FGRRES_00012-FGRRES_00013	intergenic_region	n.95765G>T	-	Polymorphic French Isolates
1	95848	C	A	0	.	0	.	1	0/99	0	.	1	0/90	0	.	intergenic_region	MODIFIER	FGRRES_00012-FGRRES_00013	intergenic_region	n.95848C>A	-	Polymorphic French Isolates
1	95879	T	G	0	.	1	0/79	1	0/75	0	.	1	0/80	0	.	missense_variant	MODERATE	FGRRES_00013	transcript	c.7T>G	p.Ser3Ala	Polymorphic French Isolates
1	95927	T	C	0	.	0	.	1	0/88	0	.	1	32/509	0	.	missense_variant	MODERATE	FGRRES_00013	transcript	c.55T>C	p.Phe19Leu	Polymorphic French Isolates
1	95992	C	T	0	.	1	0/68	0	.	0	.	0	.	0	.	synonymous_variant	LOW	FGRRES_00013	transcript	c.120C>T	p.Ile40Ile	Polymorphic French Isolates
1	96025	C	T	0	.	0	.	1	0/76	0	.	1	0/109	0	.	synonymous_variant	LOW	FGRRES_00013	transcript	c.153C>T	p.Ile51Ile	Polymorphic French Isolates
1	96153	A	G	0	.	0	.	1	0/113	0	.	1	0/123	0	.	missense_variant	MODERATE	FGRRES_00013	transcript	c.281A>G	p.Glu94Gly	Polymorphic French Isolates
1	96181	C	T	0	.	0	.	1	0/103	0	.	1	0/110	0	.	synonymous_variant	LOW	FGRRES_00013	transcript	c.309C>T	p.Thr103Thr	Polymorphic French Isolates
1	96184	T	C	0	.	0	.	1	0/104	0	.	1	0/109	0	.	synonymous_variant	LOW	FGRRES_00013	transcript	c.312T>C	p.Gly104Gly	Polymorphic French Isolates
1	96229	T	C	0	.	0	.	1	0/102	0	.	1	0/106	0	.	synonymous_variant	LOW	FGRRES_00013	transcript	c.357T>C	p.Thr119Thr	Polymorphic French Isolates
1	96367	A	G	0	.	0	.	1	0/94	0	.	1	0/87	0	.	synonymous_variant	LOW	FGRRES_00013	transcript	c.495A>G	p.Gly165Gly	Polymorphic French Isolates
1	96849	C	G	0	.	1	0/78	0	.	0	.	0	.	1	0/71	missense_variant	MODERATE	FGRRES_00013	transcript	c.923C>G	p.Ala308Gly	Polymorphic French Isolates
1	97172	A	G	1	0/64	1	0/81	1	0/76	1	0/69	1	0/80	1	0/64	missense_variant	MODERATE	FGRRES_00013	transcript	c.1246A>G	p.Thr416Ala	Common Block Diversity
1	97799	A	G	0	.	0	.	1	0/89	0	.	1	0/95	0	.	intergenic_region	MODIFIER	FGRRES_00013-FGRRES_11648_M	intergenic_region	n.97799A>G	-	Polymorphic French Isolates
1	97879	CGA	C	0	.	1	0/97	0	.	0	.	0	.	0	.	intergenic_region	MODIFIER	FGRRES_00013-FGRRES_11648_M	intergenic_region	n.97880_97881delGA	-	Polymorphic French Isolates
1	97907	T	C	0	.	0	.	0	.	0	.	0	.	1	0/102	intergenic_region	MODIFIER	FGRRES_00013-FGRRES_11648_M	intergenic_region	n.97907T>C	-	Polymorphic French Isolates
1	98128	T	C	0	.	0	.	0	.	0	.	0	.	1	0/67	intergenic_region	MODIFIER	FGRRES_00013-FGRRES_11648_M	intergenic_region	n.98128T>C	-	Polymorphic French Isolates
1	98593	C	T	1	0/58	1	0/74	1	0/71	1	0/65	1	0/77	1	0/76	synonymous_variant	LOW	FGRRES_11648_M	transcript	c.130C>T	p.Leu44Leu	Common Block Diversity
1	98757	C	T	0	.	1	0/78	1	0/71	0	.	1	0/73	1	0/52	synonymous_variant	LOW	FGRRES_11648_M	transcript	c.294C>T	p.Pro98Pro	Polymorphic French Isolates
1	99084	A	G	0	.	1	0/69	1	0/63	0	.	1	0/73	1	0/67	synonymous_variant	LOW	FGRRES_11648_M	transcript	c.621A>G	p.ThrII07Thr	Polymorphic French Isolates
1	99096	C	T	1	0/89	0	.	0	.	1	0/79	0	.	0	.	synonymous_variant	LOW	FGRRES_11648_M	transcript	c.633C>T	p.AlaII11Ala	Polymorphic French Isolates
1	99142	A	G	1	0/77	1	0/93	1	0/67	1	0/64	1	0/71	1	0/75	missense_variant	MODERATE	FGRRES_11648_M	transcript	c.679A>G	p.ThrIIII7Ala	Common Block Diversity
1	99456	A	G	0	.	0	.	1	0/117	0	.	1	0/118	0	.	synonymous_variant	LOW	FGRRES_11648_M	transcript	c.993A>G	p.Leu331Leu	Polymorphic French Isolates
1	99604	G	T	0	.	1	0/119	1	0/103	0	.	1	0/93	1	0/86	missense_variant	MODERATE	FGRRES_11648_M	transcript	c.1141G>T	p.Ala381Ser	Polymorphic French Isolates
1	100112	T	C	0	.	0	.	1	0/65	0	.	1	0/83	1	0/101	intergenic_region	MODIFIER	FGRRES_11648_M-FGRRES_11649	intergenic_region	n.100112T>C	-	Polymorphic French Isolates
1	100152	T	C	0	.	0	.	1	0/74	0	.	1	0/90	1	0/106	intergenic_region	MODIFIER	FGRRES_11648_M-FGRRES_11649	intergenic_region	n.100152T>C	-	Polymorphic French Isolates
1	100299	T	C	0	.	0	.	1	0/78	0	.	1	0/109	0	.	intergenic_region	MODIFIER	FGRRES_11648_M-FGRRES_11649	intergenic_region	n.100299T>C	-	Polymorphic French Isolates
1	100455	G	T	0	.	0	.	1	0/102	0	.	1	0/114	1	0/120	intergenic_region	MODIFIER	FGRRES_11648_M-FGRRES_11649	intergenic_region	n.100455G>T	-	Polymorphic French Isolates
1	100526	C	T	0	.	0	.	1	0/89	0	.	1	0/91	1	0/115	missense_variant	MODERATE	FGRRES_11649	transcript	c.23C>T	p.Pro8Leu	Polymorphic French Isolates
1	100529	G	A	0	.	0	.	1	0/91	0	.	1	0/95	1	2/114	missense_variant	MODERATE	FGRRES_11649	transcript	c.26G>A	p.Ser9Asn	Polymorphic French Isolates
1	100592	C	T	1	0/80	0	.	0	.	1	0/99	0	.	0	.	missense_variant	MODERATE	FGRRES_11649	transcript	c.89C>T	p.Ser30Leu	Polymorphic French Isolates
1	100747	C	T	0	.	0	.	1	0/67	0	.	1	0/68	1	0/90	intron_variant	MODIFIER	FGRRES_11649	transcript	c.93+151C>T	-	Polymorphic French Isolates
1	100791	G	A	1	0/60	1	0/63	1	0/74	1	0/76	1	0/60	1	35/582	intron_variant	MODIFIER	FGRRES_11649	transcript	c.94-189G>A	-	Common Block Diversity
1	100796	C	G	1	0/62	1	0/66	0	.	1	0/80	0	.	0	.	intron_variant	MODIFIER	FGRRES_11649	transcript	c.94-184C>G	-	Polymorphic French Isolates
1	100802	C	T	1	0/65	1	0/68	1	0/70	1	0/92	1	0/61	1	0/99	intron_variant	MODIFIER	FGRRES_11649	transcript	c.94-178C>T	-	Common Block Diversity
1	100917	A	G	0	.	0	.	1	0/93	0	.	1	0/79	1	0/97	intron_variant	MODIFIER	FGRRES_11649	transcript	c.94-63A>G	-	Polymorphic French Isolates
1	100939	C	T	1	0/115	1	0/105	0	.	1	0/118	0	.	0	.	intron_variant	MODIFIER	FGRRES_11649	transcript	c.94-41C>T	-	Polymorphic French Isolates
1	100988	A	C	0	.	0	.	1	0/74	0	.	1	0/81	1	0/80	missense_variant	MODERATE	FGRRES_11649	transcript	c.102A>C	p.Leu34Phe	Polymorphic French Isolates
1	101036	C	T	0	.	0	.	1	0/66	0	.	1	0/81	1	0/83	synonymous_variant	LOW	FGRRES_11649	transcript	c.150C>T	p.Cys50Cys	Polymorphic French Isolates
1	101063	G	A	1	0/67	1	0/91	1	0/74	1	0/94	1	0/74	1	0/92	synonymous_variant	LOW	FGRRES_11649	transcript	c.177G>A	p.Arg59Arg	Common Block Diversity
1	101118	T	C	0	.	0	.	1	0/65	0	.	1	0/81	1	0/83	splice_region_variant&intron_variant	LOW	FGRRES_11649	transcript	c.183-7T>C	-	Polymorphic French Isolates
1	101121	T	G	0	.	0	.	1	0/64	0	.	1	0/83	1	0/80	splice_region_variant&intron_variant	LOW	FGRRES_11649	transcript	c.183-4T>G	-	Polymorphic French Isolates
1	101140	T	A	0	.	0	.	1	0/71	0	.	1	0/83	1	0/88	synonymous_variant	LOW	FGRRES_11649	transcript	c.198T>A	p.Arg66Arg	Polymorphic French Isolates
1	101156	G	A	1	0/60	1	0/94	1	0/72	1	0/94	1	0/86	1	0/96	missense_variant	MODERATE	FGRRES_11649	transcript	c.214G>A	p.Gly7IIArg	Common Block Diversity
1	101177	G	C	1	0/58	1	0/103	1	0/79	1	0/100	1	0/85	1	0/105	missense_variant	MODERATE	FGRRES_11649	transcript	c.235G>C	p.Val79Leu	Common Block Diversity
1	101220	T	G	0	.	0	.	1	0/83	0	.	1	0/94	1	0/105	missense_variant	MODERATE	FGRRES_11649	transcript	c.278T>G	p.Leu93Arg	Polymorphic French Isolates
1	101231	T	C	1	0/84	1	0/103	1	0/90	1	0/98	1	0/88	1	0/104	missense_variant	MODERATE	FGRRES_11649	transcript	c.289T>C	p.Ser97Pro	Common Block Diversity
1	101259	C	T	0	.	0	.	1	0/97	0	.	1	0/88	1	0/107	missense_variant	MODERATE	FGRRES_11649	transcript	c.317C>T	p.Ala106Val	Polymorphic French Isolates
1	101308	G	A	0	.	0	.	1	0/114	0	.	1	0/101	1	0/122	synonymous_variant	LOW	FGRRES_11649	transcript	c.366G>A	p.Arg1IIIIArg	Polymorphic French Isolates
1	101317	T	C	0	.	0	.	1	0/117	0	.	1	0/100	1	0/129	synonymous_variant	LOW	FGRRES_11649	transcript	c.375T>C	p.Thr1II5Thr	Polymorphic French Isolates
1	101336	G	A	0	.	0	.	1	0/112	0	.	1	0/99	1	0/106	missense_variant	MODERATE	FGRRES_11649	transcript	c.394G>A	p.Ala13IIThr	Polymorphic French Isolates
1	101339	G	A	0	.	0	.	1	0/111	0	.	1	0/96	1	0/104	missense_variant	MODERATE	FGRRES_11649	transcript	c.397G>A	p.Val133Ile	Polymorphic French Isolates
1	101380	A	C	1	0/93	1	0/118	1	0/98	1	0/95	1	0/85	1	0/101	synonymous_variant	LOW	FGRRES_11649	transcript	c.438A>C	p.Ile146Ile	Common Block Diversity
1	101410	T	C	0	.	0	.	1	0/92	0	.	1	0/82	1	0/95	synonymous_variant	LOW	FGRRES_11649	transcript	c.468T>C	p.Ser156Ser	Polymorphic French Isolates
1	101435	G	A	0	.	0	.	1	0/94	0	.	1	0/93	1	35/643	intron_variant	MODIFIER	FGRRES_11649	transcript	c.472+21G>A	-	Polymorphic French Isolates
1	101497	C	A	0	.	0	.	1	0/92	0	.	1	0/89	1	0/117	missense_variant	MODERATE	FGRRES_11649	transcript	c.497C>A	p.Ser166Tyr	Polymorphic French Isolates
1	101565	A	G	0	.	0	.	1	0/75	0	.	1	0/80	1	0/112	missense_variant	MODERATE	FGRRES_11649	transcript	c.565A>G	p.Lys189Glu	Polymorphic French Isolates
1	101567	A	G	0	.	0	.	1	0/77	0	.	1	0/80	1	0/110	synonymous_variant	LOW	FGRRES_11649	transcript	c.567A>G	p.Lys189Lys	Polymorphic French Isolates
1	101573	T	G	0	.	0	.	1	27/030	0	.	1	0/86	1	0/114	missense_variant	MODERATE	FGRRES_11649	transcript	c.573T>G	p.His191Gln	Polymorphic French Isolates
1	101611	A	G	0	.	0	.	1	0/81	0	.	1	0/92	1	0/131	missense_variant	MODERATE	FGRRES_11649	transcript	c.611A>G	p.TyrII04Cys	Polymorphic French Isolates
1	101672	A	G	0	.	0	.	1	0/77	0	.	1	0/64	1	0/92	synonymous_variant	LOW	FGRRES_11649	transcript	c.672A>G	p.LeuIIII4Leu	Polymorphic French Isolates
1	101729	G	C	0	.	0	.	1	0/60	0	.	1	0/57	1	0/76	intergenic_region	MODIFIER	FGRRES_11649-FGRRES_00014_M	intergenic_region	n.101729G>C	-	Polymorphic French Isolates
1	101733	A	G	0	.	0	.	1	0/59	0	.	1	0/54	1	0/74	intergenic_region	MODIFIER	FGRRES_11649-FGRRES_00014_M	intergenic_region	n.101733A>G	-	Polymorphic French Isolates
1	101734	A	C	0	.	0	.	1	0/59	0	.	1	0/54	1	0/75	intergenic_region	MODIFIER	FGRRES_11649-FGRRES_00014_M	intergenic_region	n.101734A>C	-	Polymorphic French Isolates
1	101760	T	A	0	.	0	.	1	0/71	0	.	1	0/77	1	36/281	intergenic_region	MODIFIER	FGRRES_11649-FGRRES_00014_M	intergenic_region	n.101760T>A	-	Polymorphic French Isolates
1	101780	C	T	0	.	0	.	1	0/66	0	.	1	0/74	1	0/86	intergenic_region	MODIFIER	FGRRES_11649-FGRRES_00014_M	intergenic_region	n.101780C>T	-	Polymorphic French Isolates
1	101804	C	G	1	0/94	1	0/115	1	0/79	1	1/109	1	0/77	1	1/110	intergenic_region	MODIFIER	FGRRES_11649-FGRRES_00014_M	intergenic_region	n.101804C>G	-	Common Block Diversity
1	101836	C	A	0	.	0	.	1	0/69	0	.	1	0/81	1	0/101	intergenic_region	MODIFIER	FGRRES_11649-FGRRES_00014_M	intergenic_region	n.101836C>A	-	Polymorphic French Isolates
1	101892	T	C	0	.	0	.	1	0/92	0	.	1	0/82	1	0/78	intergenic_region	MODIFIER	FGRRES_11649-FGRRES_00014_M	intergenic_region	n.101892T>C	-	Polymorphic French Isolates
1	101901	C	A	0	.	1	0/85	0	.	0	.	0	.	0	.	intergenic_region	MODIFIER	FGRRES_11649-FGRRES_00014_M	intergenic_region	n.101901C>A	-	Polymorphic French Isolates
1	101927	A	G	0	.	0	.	1	0/98	0	.	1	0/84	1	0/85	intergenic_region	MODIFIER	FGRRES_11649-FGRRES_00014_M	intergenic_region	n.101927A>G	-	Polymorphic French Isolates
1	102017	G	A	0	.	0	.	1	0/68	0	.	1	0/84	1	0/74	synonymous_variant	LOW	FGRRES_00014_M	transcript	c.1104C>T	p.Asp368Asp	Polymorphic French Isolates
1	102283	G	A	0	.	0	.	1	0/95	0	.	1	0/134	1	0/76	synonymous_variant	LOW	FGRRES_00014_M	transcript	c.912C>T	p.Ala304Ala	Polymorphic French Isolates
1	102292	A	C	0	.	0	.	1	0/103	0	.	1	0/131	1	0/74	synonymous_variant	LOW	FGRRES_00014_M	transcript	c.903T>G	p.Arg301Arg	Polymorphic French Isolates
1	102316	A	G	0	.	0	.	1	0/104	0	.	1	0/130	1	0/72	synonymous_variant	LOW	FGRRES_00014_M	transcript	c.879T>C	p.TyrII93Tyr	Polymorphic French Isolates
1	102548	G	T	1	0/81	0	.	0	.	0	.	0	.	0	.	missense_variant	MODERATE	FGRRES_00014_M	transcript	c.647C>A	p.ThrII16Lys	Polymorphic French Isolates
1	102752	G	A	0	.	0	.	1	31/778	0	.	1	0/81	1	0/72	intron_variant	MODIFIER	FGRRES_00014_M	transcript	c.467-24C>T	-	Polymorphic French Isolates
1	102900	C	T	0	.	1	0/72	0	.	0	.	0	.	0	.	synonymous_variant	LOW	FGRRES_00014_M	transcript	c.372G>A	p.Leu1II4Leu	Polymorphic French Isolates
1	103169	G	A	0	.	0	.	0	.	0	.	0	.	1	0/93	missense_variant	MODERATE	FGRRES_00014_M	transcript	c.103C>T	p.Pro35Ser	Polymorphic French Isolates
1	103249	T	C	0	.	0	.	0	.	1	0/129	0	.	0	.	splice_region_variant&intron_variant	LOW	FGRRES_00014_M	transcript	c.27-4A>G	-	Polymorphic French Isolates
1	103374	G	A	1	0/88	1	0/94	1	0/93	1	0/136	1	0/85	1	33/604	intergenic_region	MODIFIER	FGRRES_00014_M-FGRRES_00015	intergenic_region	n.103374G>A	-	Common Block Diversity
1	103796	T	C	0	.	0	.	1	23/377	0	.	1	0/73	1	0/77	intergenic_region	MODIFIER	FGRRES_00014_M-FGRRES_00015	intergenic_region	n.103796T>C	-	Polymorphic French Isolates
1	103855	G	C	1	0/78	1	0/115	0	.	1	0/96	0	.	0	.	intergenic_region	MODIFIER	FGRRES_00014_M-FGRRES_00015	intergenic_region	n.103855G>C	-	Polymorphic French Isolates
1	103931	A	T	0	.	1	0/107	0	.	0	.	0	.	0	.	intergenic_region	MODIFIER	FGRRES_00014_M-FGRRES_00015	intergenic_region	n.103931A>T	-	Polymorphic French Isolates
1	103995	T	C	0	.	0	.	1	0/139	0	.	1	0/117	0	.	intergenic_region	MODIFIER	FGRRES_00014_M-FGRRES_00015	intergenic_region	n.103995T>C	-	Polymorphic French Isolates
1	104887	C	T	1	0/77	1	0/101	0	.	1	0/55	0	.	0	.	synonymous_variant	LOW	FGRRES_00015	transcript	c.588C>T	p.Gly196Gly	Polymorphic French Isolates
1	104953	T	C	0	.	0	.	1	29/221	0	.	1	0/97	1	0/92	synonymous_variant	LOW	FGRRES_00015	transcript	c.654T>C	p.LeuII18Leu	Polymorphic French Isolates
1	105269	G	A	1	0/58	1	0/83	1	0/63	1	0/55	1	0/78	1	0/71	missense_variant	MODERATE	FGRRES_00015	transcript	c.970G>A	p.Asp3II4Asn	Common Block Diversity
1	105403	C	T	0	.	0	.	1	0/85	0	.	1	0/88	1	0/101	synonymous_variant	LOW	FGRRES_00015	transcript	c.1104C>T	p.Leu368Leu	Polymorphic French Isolates
1	105493	T	C	0	.	0	.	1	0/124	0	.	1	0/91	1	0/116	synonymous_variant	LOW	FGRRES_00015	transcript	c.1194T>C	p.Ser398Ser	Polymorphic French Isolates
1	105499	T	C	1	0/97	1	1/112	1	0/128	1	0/109	1	0/93	1	0/110	synonymous_variant	LOW	FGRRES_00015	transcript	c.1200T>C	p.Phe400Phe	Common Block Diversity
[truncated: 239,521+ more rows]

## Sheet: Feuil1
PASS
PASS
PASS
PASS
PASS
PASS
PASS
PASS
PASS
PASS
PASS
PASS
PASS
PASS
PASS
PASS
PASS
PASS
PASS
PASS
PASS
PASS
PASS
PASS
PASS
PASS
PASS
PASS
PASS
PASS
PASS
PASS
PASS
PASS
PASS
PASS
PASS
PASS
PASS
PASS
PASS
PASS
PASS
PASS
PASS
PASS
PASS
PASS
PASS
PASS
PASS
PASS
PASS
PASS
PASS
PASS
PASS
PASS
PASS
PASS
PASS
PASS
PASS
PASS
PASS
PASS
PASS
PASS
PASS
PASS
PASS
PASS
PASS
PASS
PASS
PASS
PASS
PASS
PASS
PASS
PASS
PASS
PASS
PASS
PASS
PASS
PASS
PASS
PASS
PASS
PASS
PASS
PASS
PASS
PASS
PASS
PASS
PASS
PASS
PASS
PASS
PASS
PASS
PASS
PASS
PASS
PASS
PASS
PASS
PASS
PASS
PASS
PASS
PASS
PASS
PASS
PASS
PASS
PASS
PASS
PASS
PASS
PASS
PASS
PASS
PASS
PASS
PASS
PASS
PASS
PASS
PASS
PASS
PASS
PASS
PASS
PASS
PASS
PASS
PASS
PASS
PASS
PASS
PASS
PASS
PASS
PASS
PASS
PASS
PASS
PASS
PASS
PASS
PASS
PASS
PASS
PASS
PASS
PASS
PASS
PASS
PASS
PASS
PASS
PASS
PASS
PASS
PASS
PASS
PASS
PASS
PASS
PASS
PASS
PASS
PASS
PASS
PASS
PASS
PASS
PASS
PASS
PASS
PASS
PASS
PASS
PASS
PASS
PASS
PASS
PASS
PASS
PASS
PASS
PASS
PASS
PASS
PASS
PASS
PASS
PASS
PASS
PASS
PASS
PASS
PASS
PASS
PASS
PASS
PASS
PASS
PASS
PASS
PASS
PASS
PASS
PASS
PASS
PASS
PASS
PASS
PASS
PASS
PASS
PASS
PASS
PASS
PASS
PASS
PASS
PASS
PASS
PASS
PASS
PASS
PASS
PASS
PASS
PASS
PASS
PASS
PASS
PASS
PASS
PASS
PASS
PASS
PASS
PASS
PASS
PASS
PASS
PASS
PASS
PASS
PASS
PASS
PASS
PASS
PASS
PASS
PASS
PASS
PASS
PASS
PASS
PASS
PASS
PASS
PASS
PASS
PASS
PASS
PASS
PASS
PASS
PASS
PASS
PASS
PASS
PASS
PASS
PASS
PASS
PASS
PASS
PASS
PASS
PASS
PASS
PASS
PASS
PASS
PASS
PASS
PASS
PASS
PASS
PASS
PASS
PASS
PASS
PASS
PASS
PASS
PASS
PASS
PASS
PASS
PASS
PASS
PASS
PASS
PASS
PASS
PASS
PASS
PASS
PASS
PASS
PASS
PASS
PASS
PASS
PASS
PASS
PASS
PASS
PASS
PASS
PASS
PASS
PASS
PASS
PASS
PASS
PASS
PASS
PASS
PASS
PASS
PASS
PASS
PASS
PASS
PASS
PASS
PASS
PASS
PASS
PASS
PASS
PASS
PASS
PASS
PASS
PASS
PASS
PASS
PASS
PASS
PASS
PASS
PASS
PASS
PASS
PASS
PASS
PASS
PASS
PASS
PASS
PASS
PASS
PASS
PASS
PASS
PASS
PASS
PASS
PASS
PASS
PASS
PASS
PASS
PASS
PASS
PASS
PASS
PASS
PASS
PASS
PASS
PASS
PASS
PASS
PASS
PASS
PASS
PASS
PASS
PASS
PASS
PASS
PASS
PASS
PASS
PASS
PASS
PASS
PASS
PASS
PASS
PASS
PASS
PASS
PASS
PASS
PASS
PASS
PASS
PASS
PASS
PASS
PASS
PASS
PASS
PASS
PASS
PASS
PASS
PASS
PASS
PASS
PASS
PASS
PASS
PASS
PASS
PASS
PASS
PASS
PASS
PASS
PASS
PASS
PASS
PASS
PASS
PASS
PASS
PASS
PASS
PASS
PASS
PASS
PASS
PASS
PASS
PASS
PASS
PASS
PASS
PASS
PASS
PASS
PASS
PASS
PASS
PASS
PASS
PASS
PASS
PASS
PASS
PASS
PASS
PASS
PASS
PASS
PASS
PASS
PASS
PASS
PASS
PASS
PASS
PASS
PASS
PASS
PASS
PASS
PASS
PASS
PASS
PASS
PASS
PASS
PASS
PASS
PASS
PASS
PASS
PASS
PASS
PASS
PASS
PASS
PASS
PASS
PASS
PASS
PASS
PASS
PASS
PASS
PASS
PASS
PASS
PASS
PASS
PASS
PASS
PASS
PASS
PASS
PASS
PASS
PASS
PASS
PASS
PASS
PASS
PASS
PASS
PASS
PASS
PASS
PASS
PASS
PASS
PASS
PASS
PASS
PASS
PASS
PASS
PASS
PASS
PASS
PASS
PASS
PASS
PASS
PASS
PASS
PASS
PASS
PASS
PASS
PASS
PASS
PASS
PASS
PASS
PASS
PASS
PASS
PASS
PASS
PASS
PASS
PASS
PASS
PASS
PASS
PASS
PASS
PASS
PASS
PASS
PASS
PASS
PASS
PASS
PASS
PASS
PASS
PASS
PASS
PASS
PASS
PASS
PASS
PASS
PASS
PASS
PASS
PASS
PASS
PASS
PASS
PASS
PASS
PASS
PASS
PASS
PASS
PASS
PASS
PASS
PASS
PASS
PASS
PASS
PASS
PASS
PASS
PASS
PASS
PASS
PASS
PASS
PASS
PASS
PASS
PASS
PASS
PASS
PASS
PASS
PASS
PASS
PASS
PASS
PASS
PASS
PASS
PASS
PASS
PASS
PASS
PASS
PASS
PASS
PASS
PASS
PASS
PASS
PASS
PASS
PASS
PASS
PASS
PASS
PASS
PASS
PASS
PASS
PASS
PASS
PASS
PASS
PASS
PASS
PASS
PASS
PASS
PASS
PASS
PASS
PASS
PASS
PASS
PASS
PASS
PASS
PASS
PASS
PASS
PASS
PASS
PASS
PASS
PASS
PASS
PASS
PASS
PASS
PASS
PASS
PASS
PASS
PASS
PASS
PASS
PASS
PASS
PASS
PASS
PASS
PASS
PASS
PASS
PASS
PASS
PASS
PASS
PASS
PASS
PASS
PASS
PASS
PASS
PASS
PASS
PASS
PASS
PASS
PASS
PASS
PASS
PASS
PASS
PASS
PASS
PASS
PASS
PASS
PASS
PASS
PASS
PASS
PASS
PASS
PASS
PASS
PASS
PASS
PASS
PASS
PASS
PASS
PASS
PASS
PASS
PASS
PASS
PASS
PASS
PASS
PASS
PASS
PASS
PASS
PASS
PASS
PASS
PASS
PASS
PASS
PASS
PASS
PASS
PASS
PASS
PASS
PASS
PASS
PASS
PASS
PASS
PASS
PASS
PASS
PASS
PASS
PASS
PASS
PASS
PASS
PASS
PASS
PASS
PASS
PASS
PASS
PASS
PASS
PASS
PASS
PASS
PASS
PASS
PASS
PASS
PASS
PASS
PASS
PASS
PASS
PASS
PASS
PASS
PASS
PASS
PASS
PASS
PASS
PASS
PASS
PASS
PASS
PASS
PASS
PASS
PASS
PASS
PASS
PASS
PASS
PASS
PASS
PASS
PASS
PASS
PASS
PASS
PASS
PASS
PASS
PASS
PASS
PASS
PASS
PASS
PASS
PASS
PASS
PASS
PASS
PASS
PASS
PASS
PASS
PASS
PASS
PASS
PASS
PASS
PASS
PASS
PASS
PASS
PASS
PASS
PASS
PASS
PASS
PASS
PASS
PASS
PASS
PASS
PASS
PASS
PASS
PASS
PASS
PASS
PASS
PASS
PASS
PASS
PASS
PASS
PASS
PASS
PASS
PASS
PASS
PASS
PASS
PASS
PASS
PASS
PASS
PASS
PASS
PASS
PASS
PASS
PASS
PASS
PASS
PASS
PASS
PASS
PASS
PASS
PASS
PASS
PASS
PASS
PASS
PASS
PASS
PASS
PASS
PASS
PASS
PASS
PASS
PASS
PASS
PASS
PASS
PASS
PASS
PASS
PASS
PASS
PASS
PASS
PASS
PASS
PASS
PASS
PASS
PASS
PASS
PASS
PASS
PASS
PASS
PASS
PASS
PASS
PASS
PASS
PASS
PASS
PASS
PASS
PASS
PASS
PASS
PASS
PASS
PASS
PASS
PASS
PASS
PASS
PASS
PASS
PASS
PASS
PASS
PASS
PASS
PASS
PASS
PASS
PASS
PASS
PASS
PASS
PASS
PASS
PASS
PASS
PASS
PASS
PASS
PASS
PASS
PASS
PASS
PASS
PASS
PASS
PASS
PASS
PASS
PASS
PASS
PASS
PASS
PASS
PASS
PASS
PASS
PASS
PASS
PASS
PASS
PASS
PASS
PASS
PASS
PASS
PASS
PASS
PASS
PASS
PASS
PASS
PASS
PASS
PASS
PASS
PASS
PASS
PASS
PASS
PASS
PASS
PASS
PASS
PASS
PASS
PASS
PASS
PASS
PASS
PASS
PASS
PASS
PASS
PASS
PASS
PASS
PASS
PASS
PASS
PASS
PASS
PASS
PASS
PASS
PASS
PASS
PASS
PASS
PASS
PASS
PASS
PASS
PASS
PASS
PASS
PASS
PASS
PASS
PASS
PASS
PASS
PASS
PASS
PASS
PASS
PASS
PASS
PASS
PASS
PASS
PASS
PASS
PASS
PASS
PASS
PASS
PASS
PASS
PASS
PASS
PASS
PASS
PASS
PASS
PASS
PASS
PASS
PASS
PASS
PASS
PASS
PASS
PASS
PASS
PASS
PASS
PASS
PASS
PASS
PASS
PASS
PASS
PASS
PASS
PASS
PASS
PASS
PASS
PASS
PASS
PASS
PASS
PASS
PASS
PASS
PASS
PASS
PASS
PASS
PASS
PASS
PASS
PASS
PASS
PASS
PASS
PASS
PASS
PASS
PASS
PASS
PASS
PASS
PASS
PASS
PASS
PASS
PASS
PASS
PASS
PASS
PASS
PASS
PASS
PASS
PASS
PASS
PASS
PASS
PASS
PASS
PASS
PASS
PASS
PASS
PASS
PASS
PASS
PASS
PASS
PASS
PASS
PASS
PASS
PASS
PASS
PASS
PASS
PASS
PASS
PASS
PASS
PASS
PASS
PASS
PASS
PASS
PASS
PASS
PASS
PASS
PASS
PASS
PASS
PASS
PASS
PASS
PASS
PASS
PASS
PASS
PASS
PASS
PASS
PASS
PASS
PASS
PASS
PASS
PASS
PASS
PASS
PASS
PASS
PASS
PASS
PASS
PASS
PASS
PASS
PASS
PASS
PASS
PASS
PASS
PASS
PASS
PASS
PASS
PASS
PASS
PASS
PASS
PASS
PASS
PASS
PASS
PASS
PASS
PASS
PASS
PASS
PASS
PASS
PASS
PASS
PASS
PASS
PASS
PASS
PASS
PASS
PASS
PASS
PASS
PASS
PASS
PASS
PASS
PASS
PASS
PASS
PASS
PASS
PASS
PASS
PASS
PASS
PASS
PASS
PASS
PASS
PASS
PASS
PASS
PASS
PASS
PASS
PASS
PASS
PASS
PASS
PASS
PASS
PASS
PASS
PASS
PASS
PASS
PASS
PASS
PASS
PASS
PASS
PASS
PASS
PASS
PASS
PASS
PASS
PASS
PASS
PASS
PASS
PASS
PASS
PASS
PASS
PASS
PASS
PASS
PASS
PASS
PASS
PASS
PASS
PASS
PASS
PASS
PASS
PASS
PASS
PASS
PASS
PASS
PASS
PASS
PASS
PASS
PASS
PASS
PASS
PASS
PASS
PASS
PASS
PASS
PASS
PASS
PASS
PASS
PASS
PASS
PASS
PASS
PASS
PASS
PASS
PASS
PASS
PASS
PASS
PASS
PASS
PASS
PASS
PASS
PASS
PASS
PASS
PASS
PASS
PASS
PASS
PASS
PASS
PASS
PASS
PASS
PASS
PASS
PASS
PASS
PASS
PASS
PASS
PASS
PASS
PASS
PASS
PASS
PASS
PASS
PASS
PASS
PASS
PASS
PASS
PASS
PASS
PASS
PASS
PASS
PASS
PASS
PASS
PASS
PASS
PASS
PASS
PASS
PASS
PASS
PASS
PASS
PASS
PASS
PASS
PASS
PASS
PASS
PASS
PASS
PASS
PASS
PASS
PASS
PASS
PASS
PASS
PASS
PASS
PASS
PASS
PASS
PASS
PASS
PASS
PASS
PASS
PASS
PASS
PASS
PASS
PASS
PASS
PASS
PASS
PASS
PASS
PASS
PASS
PASS
PASS
PASS
PASS
PASS
PASS
PASS
PASS
PASS
PASS
PASS
PASS
PASS
PASS
PASS
PASS
PASS
PASS
PASS
PASS
PASS
PASS
PASS
PASS
PASS
PASS
PASS
PASS
PASS
PASS
PASS
PASS
PASS
PASS
PASS
PASS
PASS
PASS
PASS
PASS
PASS
PASS
PASS
PASS
PASS
PASS
PASS
PASS
PASS
PASS
PASS
PASS
PASS
PASS
PASS
PASS
PASS
PASS
PASS
PASS
PASS
PASS
PASS
PASS
PASS
PASS
PASS
PASS
PASS
PASS
PASS
PASS
PASS
PASS
PASS
PASS
PASS
PASS
PASS
PASS
PASS
PASS
PASS
PASS
PASS
PASS
PASS
PASS
PASS
PASS
PASS
PASS
PASS
PASS
PASS
PASS
PASS
PASS
PASS
PASS
PASS
PASS
PASS
PASS
PASS
PASS
PASS
PASS
PASS
PASS
PASS
PASS
PASS
PASS
PASS
PASS
PASS
PASS
PASS
PASS
PASS
PASS
PASS
PASS
PASS
PASS
PASS
PASS
PASS
PASS
PASS
PASS
PASS
PASS
PASS
PASS
PASS
PASS
PASS
PASS
PASS
PASS
PASS
PASS
PASS
PASS
PASS
PASS
PASS
PASS
PASS
PASS
PASS
PASS
PASS
PASS
PASS
PASS
PASS
PASS
PASS
PASS
PASS
PASS
PASS
PASS
PASS
PASS
PASS
PASS
PASS
PASS
PASS
PASS
PASS
PASS
PASS
PASS
PASS
PASS
PASS
PASS
PASS
PASS
PASS
PASS
PASS
PASS
PASS
PASS
PASS
PASS
PASS
PASS
PASS
PASS
PASS
PASS
PASS
PASS
PASS
PASS
PASS
PASS
PASS
PASS
PASS
PASS
PASS
PASS
PASS
PASS
PASS
PASS
PASS
PASS
PASS
PASS
PASS
PASS
PASS
PASS
PASS
PASS
PASS
PASS
PASS
PASS
PASS
PASS
PASS
PASS
PASS
PASS
PASS
PASS
PASS
PASS
PASS
PASS
PASS
PASS
PASS
PASS
PASS
PASS
PASS
PASS
PASS
PASS
PASS
PASS
PASS
PASS
PASS
PASS
PASS
PASS
PASS
PASS
PASS
PASS
PASS
PASS
PASS
PASS
PASS
PASS
PASS
PASS
PASS
PASS
PASS
PASS
PASS
PASS
PASS
PASS
PASS
PASS
PASS
PASS
PASS
PASS
PASS
PASS
PASS
PASS
PASS
PASS
PASS
PASS
PASS
PASS
PASS
PASS
PASS
PASS
PASS
PASS
PASS
PASS
PASS
PASS
PASS
PASS
PASS
PASS
PASS
PASS
PASS
PASS
PASS
PASS
PASS
PASS
PASS
PASS
PASS
PASS
PASS
PASS
PASS
PASS
PASS
PASS
PASS
PASS
PASS
PASS
PASS
PASS
PASS
PASS
PASS
PASS
PASS
PASS
PASS
PASS
PASS
PASS
PASS
PASS
PASS
PASS
PASS
PASS
PASS
PASS
PASS
PASS
PASS
PASS
PASS
PASS
PASS
PASS
PASS
PASS
PASS
PASS
PASS
PASS
PASS
PASS
PASS
PASS
PASS
PASS
PASS
PASS
PASS
PASS
PASS
PASS
PASS
PASS
PASS
PASS
PASS
PASS
PASS
PASS
PASS
PASS
PASS
PASS
PASS
PASS
PASS
PASS
PASS
PASS
PASS
PASS
PASS
PASS
PASS
PASS
PASS
PASS
PASS
PASS
PASS
PASS
PASS
PASS
PASS
PASS
PASS
PASS
PASS
PASS
PASS
PASS
PASS
PASS
PASS
PASS
PASS
PASS
PASS
PASS
PASS
PASS
PASS
PASS
PASS
PASS
PASS
PASS
PASS
PASS
PASS
PASS
PASS
PASS
PASS
PASS
PASS
PASS
PASS
PASS
PASS
PASS
PASS
PASS
PASS
PASS
PASS
PASS
PASS
PASS
PASS
PASS
PASS
PASS
PASS
PASS
PASS
PASS
PASS
PASS
PASS
PASS
PASS
PASS
PASS
PASS
PASS
PASS
PASS
PASS
PASS
PASS
PASS
PASS
PASS
PASS
PASS
PASS
PASS
PASS
PASS
PASS
PASS
PASS
PASS
PASS
PASS
PASS
PASS
PASS
PASS
PASS
PASS
PASS
PASS
PASS
PASS
PASS
PASS
PASS
PASS
PASS
PASS
PASS
PASS
PASS
PASS
PASS
PASS
PASS
PASS
PASS
PASS
PASS
PASS
PASS
PASS
PASS
PASS
PASS
PASS
PASS
PASS
PASS
PASS
PASS
PASS
PASS
PASS
PASS
PASS
PASS
PASS
PASS
PASS
PASS
PASS
PASS
PASS
PASS
PASS
PASS
PASS
PASS
PASS
PASS
PASS
PASS
PASS
PASS
PASS
PASS
PASS
PASS
PASS
PASS
PASS
PASS
PASS
PASS
PASS
PASS
PASS
PASS
PASS
PASS
PASS
[truncated: 227,447+ more rows]
