# Supplementary material for: Landscape of genomic diversity and host adaptation in Fusarium graminearum
Source: BMC Genomics. 2017 Feb 23;18:203. doi: 10.1186/s12864-017-3524-x (PMC5324198; doi:10.1186/s12864-017-3524-x)
Supplement: Additional file 5: Table S4. — Details of the polymorphic islands delineated during the analysis. (XLSX 15 kb) [file 12864_2017_3524_MOESM5_ESM.xlsx]

## Sheet: TableS4
Chromosomes	Start (Mb)	End (Mb)	Number of variants	Length (Mb)	Mean variants /kb
Chrom-I	0	0.6	11290	0.6	16.1286
Chrom-I	5.5	6	5372	0.5	10.744
Chrom-I	6.9	7.9	11934	1	11.934
Chrom-I	10.8	11.7	18950	0.9	21.0556
Chrom-II	0	0.9	21879	0.9	24.31
Chrom-II	3.5	6.6	29345	3.1	9.46613
Chrom-II	8.2	9	14508	0.8	18.135
Chrom-III	0	0.6	9251	0.6	15.4183
Chrom-III	6.3	7.8	29355	1.5	19.57
Chrom-IV	0	0.3	4968	0.3	12.42
Chrom-IV	3.8	4.7	12730	0.9	14.1444
Chrom-IV	7.2	8.1	16528	0.9	18.3644
		Overall	186110	12	15.9742
% compared to genome total number			0.766655	0.315288
