# Supplementary material for: Landscape of genomic diversity and host adaptation in Fusarium graminearum
Source: BMC Genomics. 2017 Feb 23;18:203. doi: 10.1186/s12864-017-3524-x (PMC5324198; doi:10.1186/s12864-017-3524-x)
Supplement: Additional file 6: Table S5. — Gene annotation according to the polymorphism detected in the analysis. (XLSX 4054 kb) [file 12864_2017_3524_MOESM6_ESM.xlsx]

## Sheet: Feuil2
Nombre de InPlanta Expression	Étiquettes de colonnes
Étiquettes de lignes	No	Yes	Total général
-	1528	1258	2786
Barley	339	327	666
Maize	27	36	63						Islands	Not
MaizeBarley	13	24	37					PlantaSpé	1160	1196	2356			851.388	1504.61
Wheat	830	797	1627					Not	3957	7847	13544			4894.4	8649.6
WheatBarley	2406	1428	3834						5117	9043	14160
WheatBarleyMaize	3853	1176	5029											2.45817e-95
WheatMaize	47	71	118											1.36248
Total général	9043	5117	14160						Islands	Not
								AllPlanta	1176	3853	5029			1817.33	3211.67
								Not	3941	5190	13544			4894.4	8649.6
									5117	9043	14160
														0
														0.647103
									Islands	Not
								Secreted	462	154	616			222.604	393.396
								NotSecreted	4655	8889	13544			4894.4	8649.6
									5117	9043	14160
														1.1673e-93
														2.07543
									Islands	Not
								Smcluster	245	55	300			108.411	191.589
								NotCluster	4872	8988	13544			4894.4	8649.6
									5117	9043	14160
														1.83308e-63
														2.25992

## Sheet: ReadMe
Additional file 6 Table S5
Landscape of genomic diversity in Fusarium graminearum and potential role for host adaptation
Benoit Laurent, Magalie Moinard, Cathy Spataro, Nadia Ponts, Christian Barreau, Marie Foulongne-Oriol
BMC Genomics
This file is a list of total nuclear genes described in the reference genome (RRES V4.0), annotated according to the variants detected in this analysis and downstream results, completed with information retrieved from the literature.
# Here a description of the different columns:
Gene ID (RRES v4.0): gene name according to the reference genome annotation RRES V4.0
Gene start (bp): the 5' position in the genome
Gene end (bp): the 3' position in the genome
Length: length of the coding sequence
Chromosome
Transcript stable ID
Gene name
Gene description
Gene ID Broad Institute: correspondence of gene name according to the reference genome provided by the Broad Institute
Loss of function variants: number of variants of which encoding effect is predicted to lead to a loss of function
Non-synonymous effect (Introns+Exons): number of variant located in genic sequence and that is predicted to modify amino-acid composition of the protein
Synonymous variants exons: number of variant located within exonic sequence and that is predicted to do not modify amino-acid composition of the protein
Synonymous variants others: other variant located within genic sequence and that is predicted to do not modify amino-acid composition of the protein
Variants located within 100 bp upstream and downstream sequences (UD): number of variants located the 100 bp downstream and upstream of the genic sequence
Total Including UD sequences: total number of variants (Loss of Functions + Synonymous exons + Synonymous others + UD sequences.
Ratio Diversification: calculated as follow: (number of loss of function variants + number of non-synonymous)/ total variant number
Accumulation of non-synonymous effect variants: Yes: total variant number > 4 and ratio of diversification > 0.5
Category: category of which the gene has been classified, see Experimental Procedure
Polymorphic Islands: gene is located within polymorphic island determined during the analysis (Additional file 5: Table S4)
InPlanta Expression: profile of expression according to Harris et al., 2016. "-" Gene was not showed to be expressed in planta conditions, "Plant name" gene was shown to be expressed in this planta condition (crop tested: barley, wheat and maize).
SecretionPrediction: gene has been previously predicted to encode a secreted protein (Brown et al., 2012, revised by King et al., 2015)
SM clustering prediction: genes has been previously predicted to belong to secondary metabolite cluster (Sieber et al., 2014)
PHI-base ID: gene has a hit in the Pathogen Host Interaction database, that regroup functional studies of genes whose role in host-pathogen interaction has been investigated
Pathogenic phenotype: in the case of gene with a hit in PHI-base: what phenotype was obtain after deletion, replacement or disruption of the gene
Plant host: in the case of gene with a hit in PHI-base: which host has been tested
Gene Ontology Evidences: Has the gene been attributed a gene ontology code?
Interpro short description
InterPro Code

## Sheet: Table S4
Gene ID (RRES v4.0)	Gene start (bp)	Gene end (bp)	Length (bp)	Chromosome	Transcript ID	Gene name	Gene description	Gene ID Broad Institute	Loss of function variants	Non-synonymous effect (Introns+Exons)	Synonymous variants exons	Synonymous variants others	Variants located within 100 bp upstream and downstream sequences (UD)	Total Including UD sequences	Ratio Diversification	Accumulation of non-synonymous effect variants	Category	Polymorphic Islands	InPlanta Expression	Secretion Prediction	SM clustering prediction	PHI-base ID	Pathogenic phenotype	Plant host	Gene Ontology Evidences	Interpro short description	InterPro Code
FGRRES_00001	59208	59741	533	1	CEF71817	FG00001.1	Uncharacterized protein {ECO:0000313|EMBL:ESU05094.1, ECO:0000313|EnsemblFungi:FGSG_00001P0} [Source:UniProtKB/TrEMBL;Acc:I1R974]	FGSG_00001	0	5	1	2	1	9	0.555556	Yes	Modified protein	Yes	Wheat & Barley	-	-	-	-	-	No GO	-	-
FGRRES_00002	60405	62603	2198	1	CEF71818	FG00002.1	Uncharacterized protein {ECO:0000313|EMBL:ESU05095.1, ECO:0000313|EnsemblFungi:FGSG_00002P0} [Source:UniProtKB/TrEMBL;Acc:I1R975]	FGSG_00002	0	1	7	0	0	8	0.125	No	Modified protein	Yes	-	Secreted	-	-	-	-	GO	Chitin-bd_dom	IPR002557
FGRRES_00003	67014	70396	3382	1	CEF71820	FG00003.1	Uncharacterized protein {ECO:0000313|EMBL:ESU05097.1, ECO:0000313|EnsemblFungi:FGSG_00003P0} [Source:UniProtKB/TrEMBL;Acc:I1R976]	FGSG_00003	0	17	5	2	0	24	0.708333	Yes	Modified protein	Yes	Barley	-	-	-	-	-	No GO	-	-
FGRRES_00004	71902	72697	795	1	CEF71823	FG00004.1	Uncharacterized protein {ECO:0000313|EMBL:ESU05098.1, ECO:0000313|EnsemblFungi:FGSG_00004P0} [Source:UniProtKB/TrEMBL;Acc:I1R977]	FGSG_00004	0	3	6	3	1	13	0.230769	No	Modified protein	Yes	Wheat & Barley	-	-	-	-	-	No GO	-	-
FGRRES_00005	74163	76352	2189	1	CEF71824	FG00005.1	Uncharacterized protein {ECO:0000313|EMBL:ESU05099.1, ECO:0000313|EnsemblFungi:FGSG_00005P0} [Source:UniProtKB/TrEMBL;Acc:I1R978]	FGSG_00005	0	9	6	0	3	18	0.5	No	Modified protein	Yes	Wheat & Barley	-	-	-	-	-	No GO	-	-
FGRRES_00006	77681	78886	1205	1	CEF71825	FG00006.1	Uncharacterized protein {ECO:0000313|EMBL:ESU05100.1, ECO:0000313|EnsemblFungi:FGSG_00006P0} [Source:UniProtKB/TrEMBL;Acc:I1R979]	FGSG_00006	0	5	5	3	8	21	0.238095	No	Modified protein	Yes	Wheat & Barley	Secreted	-	-	-	-	No GO	DUF3129	IPR021476
FGRRES_00009	87127	87890	763	1	CEF71830	FG00009.1	Uncharacterized protein {ECO:0000313|EMBL:ESU05105.1, ECO:0000313|EnsemblFungi:FGSG_00009P0} [Source:UniProtKB/TrEMBL;Acc:I1R981]	FGSG_00009	0	1	7	3	2	13	0.0769231	No	Modified protein	Yes	Barley	Secreted	-	-	-	-	No GO	-	-
FGRRES_00010	88591	89356	765	1	CEF71831	FG00010.1	Uncharacterized protein {ECO:0000313|EMBL:ESU05106.1, ECO:0000313|EnsemblFungi:FGSG_00010P0} [Source:UniProtKB/TrEMBL;Acc:I1R982]	FGSG_00010	1	8	7	2	7	24	0.36	No	Non-functional	Yes	Wheat & Barley	-	-	-	-	-	No GO	NAD(P)-bd_dom	IPR016040
FGRRES_00011	89904	93003	3099	1	CEF71832	-	Uncharacterized protein {ECO:0000313|EMBL:ESU05107.1, ECO:0000313|EnsemblFungi:FGSG_00011P0} [Source:UniProtKB/TrEMBL;Acc:I1R983]	FGSG_00011	2	35	35	22	5	97	0.373737	No	Non-functional	Yes	Wheat & Barley	-	SM clustered	PHI:1992	Unaffected pathogenicity	Triticum (related: Wheat)	GO	Zn2-C6_fun-type_DNA-bd Glc/ribitol_DH NAD(P)-bd_dom	IPR001138, IPR002347, IPR016040
FGRRES_00012	93359	94915	1556	1	CEF71833	FG00012.1	Uncharacterized protein {ECO:0000313|EMBL:ESU05108.1, ECO:0000313|EnsemblFungi:FGSG_00012P0} [Source:UniProtKB/TrEMBL;Acc:I1R984]	FGSG_00012	0	6	13	0	8	27	0.222222	No	Modified protein	Yes	-	-	SM clustered	-	-	-	GO	Cyt_P450 Cyt_P450_E_grp-I Cyt_P450_CS	IPR001128, IPR002401, IPR017972
FGRRES_00013	95873	97531	1658	1	CEF71834	-	Uncharacterized protein {ECO:0000313|EMBL:ESU05109.1, ECO:0000313|EnsemblFungi:FGSG_00013P0} [Source:UniProtKB/TrEMBL;Acc:I1R985]	FGSG_00013	0	5	6	0	1	12	0.416667	No	Modified protein	Yes	Wheat	-	SM clustered	-	-	-	GO	Sugar/inositol_transpt Sub_transporter Sugar_transporter_CS MFS_dom	IPR003663, IPR005828, IPR005829, IPR020846
FGRRES_00014_M	101939	103324	1385	1	CEF71837	FG00014.1	Uncharacterized protein {ECO:0000313|EMBL:EYB29721.1} [Source:UniProtKB/TrEMBL;Acc:A0A016PVX1]	FGSG_00014	0	2	6	1	4	13	0.153846	No	Modified protein	Yes	Wheat	-	SM clustered	-	-	-	No GO	Nucleotide-diphossugar_trans	IPR029044
FGRRES_00015	104140	106032	1892	1	CEF71838	-	Uncharacterized protein {ECO:0000313|EMBL:ESU05113.1, ECO:0000313|EnsemblFungi:FGSG_00015P0} [Source:UniProtKB/TrEMBL;Acc:I1R987]	FGSG_00015	0	2	13	7	3	25	0.08	No	Modified protein	Yes	Wheat & Barley	-	SM clustered	-	-	-	GO	Sugar/inositol_transpt Sub_transporter MFS_dom	IPR003663, IPR005828, IPR020846
FGRRES_00016_M	107271	108623	1352	1	CEF71840	-	-	FGSG_00016	2	5	1	7	3	16	0.388889	No	Non-functional	Yes	Wheat & Barley	-	-	-	-	-	No GO	-	-
FGRRES_00017	109026	110720	1694	1	CEF71841	FG00017.1	Uncharacterized protein {ECO:0000313|EMBL:ESU05116.1, ECO:0000313|EnsemblFungi:FGSG_00017P0} [Source:UniProtKB/TrEMBL;Acc:I1R989]	FGSG_00017	2	9	18	0	3	30	0.34375	No	Non-functional	Yes	Wheat	-	-	-	-	-	GO	Peptidase_M20 Peptidase_M20_dimer Pept_M20_carboxypep	IPR002933, IPR011650, IPR017141
FGRRES_00018	111561	112620	1059	1	CEF71842	FG00018.1	Uncharacterized protein {ECO:0000313|EMBL:ESU05117.1, ECO:0000313|EnsemblFungi:FGSG_00018P0} [Source:UniProtKB/TrEMBL;Acc:I1R990]	FGSG_00018	0	1	3	0	1	5	0.2	No	Modified protein	Yes	Wheat & Barley & Maize	-	-	-	-	-	GO	Fatty_acid_desaturase-1	IPR005804
FGRRES_00019	113615	115365	1750	1	CEF71843	FG00019.1	Uncharacterized protein {ECO:0000313|EMBL:ESU05118.1, ECO:0000313|EnsemblFungi:FGSG_00019P0} [Source:UniProtKB/TrEMBL;Acc:I1R991]	FGSG_00019	0	8	7	2	3	20	0.4	No	Modified protein	Yes	Wheat	-	-	-	-	-	GO	Small_GTPase P-loop_NTPase	IPR001806, IPR027417
FGRRES_00021	119999	121052	1053	1	CEF71845	FG00021.1	Uncharacterized protein {ECO:0000313|EMBL:ESU05120.1, ECO:0000313|EnsemblFungi:FGSG_00021P0} [Source:UniProtKB/TrEMBL;Acc:I1R993]	FGSG_00021	0	14	36	3	19	72	0.194444	No	Modified protein	Yes	Wheat	-	-	-	-	-	No GO	-	-
FGRRES_00023	124139	124930	791	1	CEF71847	FG00023.1	Uncharacterized protein {ECO:0000313|EMBL:ESU05123.1, ECO:0000313|EnsemblFungi:FGSG_00023P0} [Source:UniProtKB/TrEMBL;Acc:I1R994]	FGSG_00023	0	1	5	0	0	6	0.166667	No	Modified protein	Yes	Wheat	Secreted	-	-	-	-	GO	Germin Cupin_1 RmlC_Cupin RmlC-like_jellyroll	IPR001929, IPR006045, IPR011051, IPR014710
FGRRES_00024	125468	126607	1139	1	CEF71848	FG00024.1	Uncharacterized protein {ECO:0000313|EMBL:ESU05124.1, ECO:0000313|EnsemblFungi:FGSG_00024P0} [Source:UniProtKB/TrEMBL;Acc:I1R995]	FGSG_00024	0	1	8	0	9	18	0.0555556	No	Modified protein	Yes	Wheat & Barley	-	-	-	-	-	No GO	Beta-lactam-related Beta-lactam/transpept-like	IPR001466, IPR012338
FGRRES_00025	126735	128719	1984	1	CEF71849	FG00025.1	Uncharacterized protein {ECO:0000313|EMBL:ESU05125.1, ECO:0000313|EnsemblFungi:FGSG_00025P0} [Source:UniProtKB/TrEMBL;Acc:I1R996]	FGSG_00025	0	9	7	20	1	37	0.243243	No	Modified protein	Yes	Wheat & Barley	-	-	-	-	-	GO	Zn2-C6_fun-type_DNA-bd	IPR001138
FGRRES_00026_M	128881	130410	1529	1	CEF71850	FG00026.1	Uncharacterized protein {ECO:0000313|EMBL:ESU05126.1, ECO:0000313|EnsemblFungi:FGSG_00026P0} [Source:UniProtKB/TrEMBL;Acc:I1R997]	FGSG_00026	0	4	11	8	7	30	0.133333	No	Modified protein	Yes	Wheat	-	-	-	-	-	GO	MFS MFS_dom	IPR011701, IPR020846
FGRRES_00027	130562	132079	1517	1	CEF71851	FG00027.1	Uncharacterized protein {ECO:0000313|EMBL:ESU05127.1, ECO:0000313|EnsemblFungi:FGSG_00027P0} [Source:UniProtKB/TrEMBL;Acc:I1R998]	FGSG_00027	0	2	6	0	12	20	0.1	No	Modified protein	Yes	Wheat	-	-	-	-	-	No GO	-	-
FGRRES_00028	132694	133574	880	1	CEF71852	FG00028.1	Uncharacterized protein {ECO:0000313|EMBL:ESU05128.1, ECO:0000313|EnsemblFungi:FGSG_00028P0} [Source:UniProtKB/TrEMBL;Acc:I1R999]	FGSG_00028	0	0	4	0	1	5	0	No	Conserved protein	Yes	Wheat & Barley & Maize	Secreted	-	-	-	-	GO	Peptidase_M43 MetalloPept_cat_dom	IPR008754, IPR024079
FGRRES_00029	135748	136814	1066	1	CEF71854	FG00029.1	Uncharacterized protein {ECO:0000313|EMBL:ESU05129.1, ECO:0000313|EnsemblFungi:FGSG_00029P0} [Source:UniProtKB/TrEMBL;Acc:I1R9A0]	FGSG_00029	0	2	3	12	0	17	0.117647	No	Modified protein	Yes	-	Secreted	-	-	-	-	No GO	LysM_dom	IPR018392
FGRRES_00030_M	137819	138923	1104	1	CEF71855	FG00030.1	Uncharacterized protein {ECO:0000313|EMBL:EYB24086.1} [Source:UniProtKB/TrEMBL;Acc:A0A016PEX1]	FGSG_00030	0	5	8	0	4	17	0.294118	No	Modified protein	Yes	-	-	-	-	-	-	No GO	-	-
FGRRES_00032	144409	145245	836	1	CEF71858	FG00032.1	Uncharacterized protein {ECO:0000313|EMBL:ESU05132.1, ECO:0000313|EnsemblFungi:FGSG_00032P0} [Source:UniProtKB/TrEMBL;Acc:I1R9A3]	FGSG_00032	0	13	5	0	2	20	0.65	Yes	Modified protein	Yes	Wheat	-	-	-	-	-	GO	AB_hydrolase_1 Epox_hydrolase-like AB_hydrolase	IPR000073, IPR000639, IPR029058
FGRRES_00033	145920	146707	787	1	CEF71859	FG00033.1	Uncharacterized protein {ECO:0000313|EMBL:ESU05133.1, ECO:0000313|EnsemblFungi:FGSG_00033P0} [Source:UniProtKB/TrEMBL;Acc:I1R9A4]	FGSG_00033	0	5	3	2	3	13	0.384615	No	Modified protein	Yes	Wheat & Barley & Maize	-	-	-	-	-	No GO	-	-
FGRRES_00034	147649	149396	1747	1	CEF71860	FG00034.1	Uncharacterized protein {ECO:0000313|EMBL:ESU05134.1, ECO:0000313|EnsemblFungi:FGSG_00034P0} [Source:UniProtKB/TrEMBL;Acc:I1R9A5]	FGSG_00034	1	5	3	0	7	15	0.375	No	Non-functional	Yes	Wheat	-	-	-	-	-	GO	Sugar/inositol_transpt Sub_transporter MFS_dom	IPR003663, IPR005828, IPR020846
FGRRES_00036	154831	159870	5039	1	CEF71863	FG00036.1	Uncharacterized protein {ECO:0000313|EMBL:ESU05137.1, ECO:0000313|EnsemblFungi:FGSG_00036P0} [Source:UniProtKB/TrEMBL;Acc:I1R9A6]	FGSG_00036	0	21	23	4	5	53	0.396226	No	Modified protein	Yes	Wheat & Maize	-	-	-	-	-	GO	Ac_transferase_dom Ketoacyl_synth_N Ketoacyl_synth_C Acyl_Trfase/lysoPLipase Thiolase-like NAD(P)-bd_dom Ketoacyl_synth_AS	IPR001227, IPR014030, IPR014031, IPR016035, IPR016039, IPR016040, IPR018201
FGRRES_00038_M	169463	170667	1204	1	CEF71866	-	-	FGSG_00038	0	8	1	8	3	20	0.4	No	Modified protein	Yes	Wheat & Barley	-	-	-	-	-	No GO	-	-
FGRRES_00039	171139	172140	1001	1	CEF71867	FG00039.1	Uncharacterized protein {ECO:0000313|EMBL:ESU05141.1, ECO:0000313|EnsemblFungi:FGSG_00039P0} [Source:UniProtKB/TrEMBL;Acc:I1R9A8]	FGSG_00039	0	9	3	0	4	16	0.5625	Yes	Modified protein	Yes	Wheat & Barley & Maize	-	-	-	-	-	No GO	-	-
FGRRES_00040	172402	174751	2349	1	CEF71868	FG00040.1	Uncharacterized protein {ECO:0000313|EMBL:ESU05142.1, ECO:0000313|EnsemblFungi:FGSG_00040P0} [Source:UniProtKB/TrEMBL;Acc:I1R9A9]	FGSG_00040	1	1	3	0	2	6	0.285714	No	Non-functional	Yes	Wheat & Barley & Maize	-	-	-	-	-	GO	SET_dom TPR-like_helical_dom TPR-contain_dom TPR_repeat	IPR001214, IPR011990, IPR013026, IPR019734
FGRRES_00043	208224	209258	1034	1	CEF71872	FG00043.1	Uncharacterized protein {ECO:0000313|EMBL:ESU05147.1, ECO:0000313|EnsemblFungi:FGSG_00043P0} [Source:UniProtKB/TrEMBL;Acc:I1R9B0]	FGSG_00043	0	3	7	0	2	12	0.25	No	Modified protein	Yes	Wheat & Maize	-	SM clustered	-	-	-	GO	Pyridine_nuc-diS_OxRdtase_2 Pyr_nucl-diS_OxRdtase_FAD/NAD	IPR000103, IPR023753
FGRRES_00044	209497	210465	968	1	CEF71873	FG00044.1	Uncharacterized protein {ECO:0000313|EMBL:ESU05148.1, ECO:0000313|EnsemblFungi:FGSG_00044P0} [Source:UniProtKB/TrEMBL;Acc:I1R9B1]	FGSG_00044	0	2	0	0	3	5	0.4	No	Modified protein	Yes	Wheat & Maize	-	-	-	-	-	No GO	AB_hydrolase_1 AB_hydrolase	IPR000073, IPR029058
FGRRES_00045	211419	212267	848	1	CEF71874	-	Uncharacterized protein {ECO:0000313|EMBL:ESU05149.1, ECO:0000313|EnsemblFungi:FGSG_00045P0} [Source:UniProtKB/TrEMBL;Acc:I1R9B2]	FGSG_00045	0	1	0	0	0	1	1	No	Modified protein	Yes	Wheat & Barley & Maize	-	-	-	-	-	No GO	AB_hydrolase_1 AB_hydrolase	IPR000073, IPR029058
FGRRES_00046	212732	217798	5066	1	CEF71875	-	Uncharacterized protein {ECO:0000313|EMBL:ESU05150.1, ECO:0000313|EnsemblFungi:FGSG_00046P0} [Source:UniProtKB/TrEMBL;Acc:I1R9B3]	FGSG_00046	1	6	14	8	1	29	0.233333	No	Non-functional	Yes	Wheat & Maize	-	SM clustered	-	-	-	GO	ABC_transporter-like AAA+_ATPase ABC1_TM_dom ABC_transporter_CS P-loop_NTPase	IPR003439, IPR003593, IPR011527, IPR017871, IPR027417
FGRRES_00047	218442	220099	1657	1	CEF71876	FG00047.1	Uncharacterized protein {ECO:0000313|EMBL:ESU05151.1, ECO:0000313|EnsemblFungi:FGSG_00047P0} [Source:UniProtKB/TrEMBL;Acc:I1R9B4]	FGSG_00047	1	8	7	7	4	26	0.333333	No	Non-functional	Yes	Wheat	-	-	-	-	-	GO	Thioesterase AB_hydrolase	IPR001031, IPR029058
FGRRES_00048	220814	222074	1260	1	CEF71877	FG00048.1	Uncharacterized protein {ECO:0000313|EMBL:ESU05152.1, ECO:0000313|EnsemblFungi:FGSG_00048P0} [Source:UniProtKB/TrEMBL;Acc:I1R9B5]	FGSG_00048	0	3	2	1	4	10	0.3	No	Modified protein	Yes	Wheat & Barley & Maize	-	-	-	-	-	GO	Oxoglu/Fe-dep_dioxygenase DIOX_N IPNS-like	IPR005123, IPR026992, IPR027443
FGRRES_00049	222658	224163	1505	1	CEF71878	-	Uncharacterized protein {ECO:0000313|EMBL:ESU05153.1, ECO:0000313|EnsemblFungi:FGSG_00049P0} [Source:UniProtKB/TrEMBL;Acc:I1R9B6]	FGSG_00049	0	11	11	12	8	42	0.261905	No	Modified protein	Yes	Wheat & Barley & Maize	-	-	-	-	-	GO	Aminotrans_IV B_amino_transII	IPR001544, IPR005786
FGRRES_00050	225865	226821	956	1	CEF71880	FG00050.1	Uncharacterized protein {ECO:0000313|EMBL:ESU05155.1, ECO:0000313|EnsemblFungi:FGSG_00050P0} [Source:UniProtKB/TrEMBL;Acc:I1R9B7]	FGSG_00050	0	4	8	0	9	21	0.190476	No	Modified protein	Yes	Wheat & Maize	-	-	-	-	-	GO	AB_hydrolase_3 AB_hydrolase	IPR013094, IPR029058
FGRRES_00051	226908	228016	1108	1	CEF71881	FG00051.1	Uncharacterized protein {ECO:0000313|EMBL:ESU05156.1, ECO:0000313|EnsemblFungi:FGSG_00051P0} [Source:UniProtKB/TrEMBL;Acc:I1R9B8]	FGSG_00051	0	5	8	0	5	18	0.277778	No	Modified protein	Yes	Wheat & Barley & Maize	-	-	-	-	-	GO	Nitrilase/CN_hydratase_CS C-N_Hydrolase	IPR000132, IPR003010
FGRRES_00052	228700	229859	1159	1	CEF71882	-	Uncharacterized protein {ECO:0000313|EMBL:ESU05157.1, ECO:0000313|EnsemblFungi:FGSG_00052P0} [Source:UniProtKB/TrEMBL;Acc:I1R9B9]	FGSG_00052	2	14	3	4	5	26	0.571429	Yes	Non-functional	Yes	-	-	-	PHI:1998	Unaffected pathogenicity	Triticum (related: Wheat)	GO	Zn2-C6_fun-type_DNA-bd Transcription_factor_dom_fun	IPR001138, IPR007219
FGRRES_00053	231167	232312	1145	1	CEF71883	FG00053.1	Aryl-alcohol dehydrogenase {ECO:0000313|EMBL:ESU05158.1}; Uncharacterized protein {ECO:0000313|EnsemblFungi:FGSG_00053P0} [Source:UniProtKB/TrEMBL;Acc:I1R9C0]	FGSG_00053	0	3	5	0	2	10	0.3	No	Modified protein	Yes	Wheat & Barley & Maize	-	-	-	-	-	No GO	Aldo/ket_red NADP_OxRdtase_dom	IPR001395, IPR023210
FGRRES_00054	233155	234084	929	1	CEF71884	FG00054.1	Uncharacterized protein {ECO:0000313|EMBL:ESU05159.1, ECO:0000313|EnsemblFungi:FGSG_00054P0} [Source:UniProtKB/TrEMBL;Acc:I1R9C1]	FGSG_00054	2	9	2	0	3	14	0.6875	Yes	Non-functional	Yes	Wheat	-	-	-	-	-	GO	Glc/ribitol_DH NAD(P)-bd_dom	IPR002347, IPR016040
FGRRES_00055	234260	243665	9405	1	CEF71885	-	Uncharacterized protein {ECO:0000313|EMBL:ESU05160.1, ECO:0000313|EnsemblFungi:FGSG_00055P0} [Source:UniProtKB/TrEMBL;Acc:I1R9C2]	FGSG_00055	7	146	109	2	3	260	0.573034	Yes	Non-functional	Yes	Wheat & Barley & Maize	-	-	-	-	-	No GO	DUF3638 DUF3645	IPR022099, IPR022105
FGRRES_00056	244476	245036	560	1	CEF71886	FG00056.1	Uncharacterized protein {ECO:0000313|EMBL:ESU05161.1, ECO:0000313|EnsemblFungi:FGSG_00056P0} [Source:UniProtKB/TrEMBL;Acc:I1R9C3]	FGSG_00056	0	2	6	5	6	19	0.105263	No	Modified protein	Yes	-	-	-	-	-	-	No GO	-	-
FGRRES_00058	260154	261715	1561	1	CEF71896	FG00058.1	Uncharacterized protein {ECO:0000313|EMBL:ESU05168.1, ECO:0000313|EnsemblFungi:FGSG_00058P0} [Source:UniProtKB/TrEMBL;Acc:I1R9C4]	FGSG_00058	0	0	5	0	2	7	0	No	Conserved protein	Yes	Wheat & Barley	-	-	-	-	-	GO	MFS MFS_dom	IPR011701, IPR020846
FGRRES_00059	262721	263091	370	1	CEF71897	FG00059.1	Uncharacterized protein {ECO:0000313|EMBL:ESU05169.1, ECO:0000313|EnsemblFungi:FGSG_00059P0} [Source:UniProtKB/TrEMBL;Acc:I1R9C5]	FGSG_00059	0	0	4	0	2	6	0	No	Conserved protein	Yes	Wheat & Barley & Maize	-	-	-	-	-	No GO	CLS_N	IPR027379
FGRRES_00060	264309	264765	456	1	CEF71898	FG00060.1	Uncharacterized protein {ECO:0000313|EMBL:ESU05170.1, ECO:0000313|EnsemblFungi:FGSG_00060P0} [Source:UniProtKB/TrEMBL;Acc:I1R9C6]	FGSG_00060	0	0	2	0	2	4	0	No	Conserved protein	Yes	Wheat & Barley	Secreted	-	-	-	-	GO	Killer_tox_Kp4/SMK Killer_tox_Kp4	IPR011329, IPR015131
FGRRES_00061	265530	265907	377	1	CEF71899	FG00061.1	Uncharacterized protein {ECO:0000313|EMBL:ESU05171.1, ECO:0000313|EnsemblFungi:FGSG_00061P0} [Source:UniProtKB/TrEMBL;Acc:I1R9C7]	FGSG_00061	0	1	0	0	0	1	1	No	Modified protein	Yes	Wheat & Barley	Secreted	-	-	-	-	GO	Killer_tox_Kp4/SMK Killer_tox_Kp4	IPR011329, IPR015131
FGRRES_00062	267215	267672	457	1	CEF71900	FG00062.1	Uncharacterized protein {ECO:0000313|EMBL:ESU05172.1, ECO:0000313|EnsemblFungi:FGSG_00062P0} [Source:UniProtKB/TrEMBL;Acc:I1R9C8]	FGSG_00062	0	0	0	0	0	0	0	No	Highly conserved genes	Yes	Wheat & Barley	Secreted	-	-	-	-	GO	Killer_tox_Kp4/SMK Killer_tox_Kp4	IPR011329, IPR015131
FGRRES_00063	267811	269496	1685	1	CEF71901	-	Uncharacterized protein {ECO:0000313|EMBL:ESU05173.1, ECO:0000313|EnsemblFungi:FGSG_00063P0} [Source:UniProtKB/TrEMBL;Acc:I1R9C9]	FGSG_00063	0	10	5	0	0	15	0.666667	Yes	Modified protein	Yes	-	-	-	-	-	-	No GO	DUF3433	IPR021840
FGRRES_00064_M	271456	272889	1433	1	CEF71902	FG00064.1	Uncharacterized protein {ECO:0000313|EMBL:EYB24115.1} [Source:UniProtKB/TrEMBL;Acc:A0A016PEL9]	FGSG_00064	7	23	18	0	2	43	0.6	Yes	Non-functional	Yes	Wheat & Barley & Maize	-	-	-	-	-	No GO	HNH_nuc	IPR003615
FGRRES_00065	274949	276049	1100	1	CEF71904	FG00065.1	Uncharacterized protein {ECO:0000313|EMBL:ESU05176.1, ECO:0000313|EnsemblFungi:FGSG_00065P0} [Source:UniProtKB/TrEMBL;Acc:V6QSL5]	FGSG_00065	0	26	48	0	12	86	0.302326	No	Modified protein	Yes	Wheat & Barley	-	-	-	-	-	GO	OxRdtase_FMN_N Aldolase_TIM	IPR001155, IPR013785
FGRRES_00066	278541	279690	1149	1	CEF71906	FG00066.1	Uncharacterized protein {ECO:0000313|EMBL:ESU05177.1, ECO:0000313|EnsemblFungi:FGSG_00066P0} [Source:UniProtKB/TrEMBL;Acc:I1R9D1]	FGSG_00066	0	2	7	6	3	18	0.111111	No	Modified protein	Yes	Wheat & Barley & Maize	-	-	-	-	-	GO	NAD(P)-bd_dom	IPR016040
FGRRES_00067	280368	281986	1618	1	CEF71907	FG00067.1	Uncharacterized protein {ECO:0000313|EMBL:ESU05178.1, ECO:0000313|EnsemblFungi:FGSG_00067P0} [Source:UniProtKB/TrEMBL;Acc:I1R9D2]	FGSG_00067	0	2	7	1	7	17	0.117647	No	Modified protein	Yes	Wheat & Barley & Maize	-	SM clustered	-	-	-	GO	Sugar/inositol_transpt Sub_transporter Sugar_transporter_CS MFS_dom	IPR003663, IPR005828, IPR005829, IPR020846
FGRRES_00068	282487	284761	2274	1	CEF71908	FG00068.1	Alpha-galactosidase C {ECO:0000313|EMBL:ESU05179.1}; Uncharacterized protein {ECO:0000313|EnsemblFungi:FGSG_00068P0} [Source:UniProtKB/TrEMBL;Acc:I1R9D3]	FGSG_00068	1	5	32	3	3	43	0.136364	No	Non-functional	Yes	Wheat & Barley	-	-	-	-	-	GO	Glyco_hydro_36 Aldolase_TIM Glycoside_hydrolase_SF Glyco_hydro_36_N Glyco_hydro_36_C	IPR002252, IPR013785, IPR017853, IPR031704, IPR031705
FGRRES_00069	284901	286839	1938	1	CEF71909	FG00069.1	Uncharacterized protein {ECO:0000313|EMBL:ESU05180.1, ECO:0000313|EnsemblFungi:FGSG_00069P0} [Source:UniProtKB/TrEMBL;Acc:I1R9D4]	FGSG_00069	0	2	24	6	3	35	0.0571429	No	Modified protein	Yes	Wheat & Barley & Maize	-	SM clustered	PHI:2000	Unaffected pathogenicity	Triticum (related: Wheat)	GO	Zn2-C6_fun-type_DNA-bd Transcription_factor_dom_fun	IPR001138, IPR007219
FGRRES_00070	287336	288973	1637	1	CEF71910	FG00070.1	Uncharacterized protein {ECO:0000313|EMBL:ESU05181.1, ECO:0000313|EnsemblFungi:FGSG_00070P0} [Source:UniProtKB/TrEMBL;Acc:I1R9D5]	FGSG_00070	0	1	10	0	1	12	0.0833333	No	Modified protein	Yes	Wheat & Barley	-	SM clustered	-	-	-	GO	Sugar/inositol_transpt Sub_transporter Sugar_transporter_CS MFS_dom	IPR003663, IPR005828, IPR005829, IPR020846
FGRRES_00071	291505	293259	1754	1	CEF71911	TRI1	Cytochrome P450 monooxygenase {ECO:0000313|EMBL:AAQ02672.1} [Source:UniProtKB/TrEMBL;Acc:Q7Z886]	FGSG_00071	0	0	6	5	4	15	0	No	Conserved protein	Yes	Wheat & Barley & Maize	-	SM clustered	-	-	-	GO	Cyt_P450 Cyt_P450_E_grp-IV Cyt_P450_CS	IPR001128, IPR002403, IPR017972
FGRRES_00072	293708	294832	1124	1	CEF71912	FG00072.1	Uncharacterized protein {ECO:0000313|EMBL:ESU05183.1, ECO:0000313|EnsemblFungi:FGSG_00072P0} [Source:UniProtKB/TrEMBL;Acc:I1R9D7]	FGSG_00072	1	3	11	2	4	20	0.190476	No	Non-functional	Yes	Wheat	Secreted	-	-	-	-	No GO	-	-
FGRRES_00073	295229	296297	1068	1	CEF71913	FG00073.1	Uncharacterized protein {ECO:0000313|EMBL:ESU05184.1, ECO:0000313|EnsemblFungi:FGSG_00073P0} [Source:UniProtKB/TrEMBL;Acc:I1R9D8]	FGSG_00073	0	11	8	2	10	31	0.354839	No	Modified protein	Yes	-	-	-	-	-	-	GO	Glc/ribitol_DH NAD(P)-bd_dom	IPR002347, IPR016040
FGRRES_00074	297020	298348	1328	1	CEF71914	FG00074.1	Uncharacterized protein {ECO:0000313|EMBL:ESU05185.1, ECO:0000313|EnsemblFungi:FGSG_00074P0} [Source:UniProtKB/TrEMBL;Acc:I1R9D9]	FGSG_00074	0	6	9	0	7	22	0.272727	No	Modified protein	Yes	Wheat	-	-	-	-	-	GO	OxRdtase_FMN_N Aldolase_TIM	IPR001155, IPR013785
FGRRES_00075	299001	300683	1682	1	CEF71916	FG00075.1	Uncharacterized protein {ECO:0000313|EMBL:ESU05186.1, ECO:0000313|EnsemblFungi:FGSG_00075P0} [Source:UniProtKB/TrEMBL;Acc:I1R9E0]	FGSG_00075	0	19	18	0	6	43	0.44186	No	Modified protein	Yes	Wheat & Barley	-	-	-	-	-	GO	Ph_dOase_redase 2Fe-2S_ferredoxin-type MoCF_Sase_C 2Fe2S_fd_BS Pyrv_Knase-like_insert_dom Beta-grasp_dom MoCF_Sase_C-like Riboflavin_synthase-like_b-brl	IPR000951, IPR001041, IPR005302, IPR006058, IPR011037, IPR012675, IPR015808, IPR017938
FGRRES_00076	301187	302787	1600	1	CEF71917	FG00076.1	Uncharacterized protein {ECO:0000313|EMBL:ESU05187.1, ECO:0000313|EnsemblFungi:FGSG_00076P0} [Source:UniProtKB/TrEMBL;Acc:I1R9E1]	FGSG_00076	0	2	12	1	8	23	0.0869565	No	Modified protein	Yes	Wheat	-	-	-	-	-	GO	AA_transpt_TM	IPR013057
FGRRES_00077	304065	305160	1095	1	CEF71918	FG00077.1	Uncharacterized protein {ECO:0000313|EMBL:ESU05188.1, ECO:0000313|EnsemblFungi:FGSG_00077P0} [Source:UniProtKB/TrEMBL;Acc:I1R9E2]	FGSG_00077	0	4	5	3	2	14	0.285714	No	Modified protein	Yes	-	-	-	-	-	-	GO	AB_hydrolase_3 AB_hydrolase	IPR013094, IPR029058
FGRRES_00078	305808	307082	1274	1	CEF71919	FG00078.1	Uncharacterized protein {ECO:0000313|EMBL:ESU05189.1, ECO:0000313|EnsemblFungi:FGSG_00078P0} [Source:UniProtKB/TrEMBL;Acc:I1R9E3]	FGSG_00078	0	1	7	6	5	19	0.0526316	No	Modified protein	Yes	Wheat & Barley	-	-	-	-	-	No GO	Aldo/ket_red NADP_OxRdtase_dom	IPR001395, IPR023210
FGRRES_00079	307314	308555	1241	1	CEF71920	FG00079.1	Uncharacterized protein {ECO:0000313|EMBL:ESU05190.1, ECO:0000313|EnsemblFungi:FGSG_00079P0} [Source:UniProtKB/TrEMBL;Acc:I1R9E4]	FGSG_00079	0	6	15	0	3	24	0.25	No	Modified protein	Yes	-	-	-	-	-	-	No GO	Beta-lactamas-like	IPR001279
FGRRES_00080	309468	310499	1031	1	CEF71921	FG00080.1	Uncharacterized protein {ECO:0000313|EMBL:ESU05191.1, ECO:0000313|EnsemblFungi:FGSG_00080P0} [Source:UniProtKB/TrEMBL;Acc:V6QSM8]	FGSG_00080	0	6	16	0	7	29	0.206897	No	Modified protein	Yes	Wheat & Barley	-	-	-	-	-	GO	Arylamine_N-AcTrfase	IPR001447
FGRRES_00082	314465	316069	1604	1	CEF71923	FG00082.1	Uncharacterized protein {ECO:0000313|EMBL:ESU05193.1, ECO:0000313|EnsemblFungi:FGSG_00082P0} [Source:UniProtKB/TrEMBL;Acc:I1R9E6]	FGSG_00082	0	13	13	0	11	37	0.351351	No	Modified protein	Yes	Wheat & Barley & Maize	-	-	-	-	-	GO	CarbesteraseB Carboxylesterase_B_AS AB_hydrolase	IPR002018, IPR019826, IPR029058
FGRRES_00083	316633	318511	1878	1	CEF71924	FG00083.1	Uncharacterized protein {ECO:0000313|EMBL:ESU05194.1, ECO:0000313|EnsemblFungi:FGSG_00083P0} [Source:UniProtKB/TrEMBL;Acc:I1R9E7]	FGSG_00083	0	21	95	17	9	142	0.147887	No	Modified protein	Yes	-	-	-	-	-	-	GO	MFS MFS_dom	IPR011701, IPR020846
FGRRES_00084_M	318675	320093	1418	1	CEF71925	FG00084.1	Uncharacterized protein {ECO:0000313|EMBL:ESU05195.1, ECO:0000313|EnsemblFungi:FGSG_00084P0} [Source:UniProtKB/TrEMBL;Acc:I1R9E8]	FGSG_00084	0	0	0	0	0	0	0	No	Highly conserved genes	Yes	-	-	-	-	-	-	GO	SBP_5 Peptide/Ni-bd	IPR000914, IPR030678
FGRRES_00085	320616	322452	1836	1	CEF71926	FG00085.1	Uncharacterized protein {ECO:0000313|EMBL:ESU05196.1, ECO:0000313|EnsemblFungi:FGSG_00085P0} [Source:UniProtKB/TrEMBL;Acc:I1R9E9]	FGSG_00085	0	0	0	0	0	0	0	No	Highly conserved genes	Yes	-	-	-	-	-	-	GO	MFS MFS_dom	IPR011701, IPR020846
FGRRES_00087	326034	327702	1668	1	CEF71929	FG00087.1	Uncharacterized protein {ECO:0000313|EMBL:ESU05199.1, ECO:0000313|EnsemblFungi:FGSG_00087P0} [Source:UniProtKB/TrEMBL;Acc:I1R9F0]	FGSG_00087	0	18	81	15	17	131	0.137405	No	Modified protein	Yes	Wheat	-	-	-	-	-	GO	Sub_transporter Sugar_transporter_CS MFS_dom	IPR005828, IPR005829, IPR020846
FGRRES_00089	333593	334615	1022	1	CEF71932	FG00089.1	Uncharacterized protein {ECO:0000313|EMBL:ESU05202.1, ECO:0000313|EnsemblFungi:FGSG_00089P0} [Source:UniProtKB/TrEMBL;Acc:I1R9F1]	FGSG_00089	1	9	62	20	34	125	0.0793651	No	Non-functional	Yes	-	-	-	-	-	-	GO	Dienelactn_hydro AB_hydrolase	IPR002925, IPR029058
FGRRES_00090	334950	335975	1025	1	CEF71933	FG00090.1	Uncharacterized protein {ECO:0000313|EMBL:ESU05203.1, ECO:0000313|EnsemblFungi:FGSG_00090P0} [Source:UniProtKB/TrEMBL;Acc:I1R9F2]	FGSG_00090	0	33	69	3	15	120	0.275	No	Modified protein	Yes	-	-	-	-	-	-	GO	3HC_DH_C 3-OHacyl-CoA_DH_NAD-bd 6-PGluconate_DH_C-like DH_multihelical NAD(P)-bd_dom	IPR006108, IPR006176, IPR008927, IPR013328, IPR016040
FGRRES_00091	336405	338102	1697	1	CEF71934	FG00091.1	Uncharacterized protein {ECO:0000313|EMBL:ESU05204.1, ECO:0000313|EnsemblFungi:FGSG_00091P0} [Source:UniProtKB/TrEMBL;Acc:I1R9F3]	FGSG_00091	0	28	124	0	13	165	0.169697	No	Modified protein	Yes	Wheat	-	-	-	-	-	GO	CoA-Trfase_fam_III CoA-Trfase_III_dom	IPR003673, IPR023606
FGRRES_00092	341081	342626	1545	1	CEF71936	FG00092.1	Uncharacterized protein {ECO:0000313|EMBL:ESU05206.1, ECO:0000313|EnsemblFungi:FGSG_00092P0} [Source:UniProtKB/TrEMBL;Acc:I1R9F4]	FGSG_00092	0	24	55	21	32	132	0.181818	No	Modified protein	Yes	Wheat & Barley	-	-	-	-	-	GO	mOase_FAD-bd Pyr_nucl-diS_OxRdtase_FAD/NAD	IPR002938, IPR023753
FGRRES_00093_M	342892	344164	1272	1	CEF71937	FG00093.1	Uncharacterized protein {ECO:0000313|EMBL:EYB24140.1} [Source:UniProtKB/TrEMBL;Acc:A0A016PEN7]	FGSG_00093	5	54	32	5	21	112	0.504274	Yes	Non-functional	Yes	Barley	-	-	-	-	-	GO	Kinase-like_dom	IPR011009
FGRRES_00094	344749	345327	578	1	CEF71938	-	Uncharacterized protein {ECO:0000313|EMBL:ESU05208.1, ECO:0000313|EnsemblFungi:FGSG_00094P0} [Source:UniProtKB/TrEMBL;Acc:I1R9F6]	FGSG_00094	0	31	13	0	14	58	0.534483	Yes	Modified protein	Yes	Wheat	-	-	-	-	-	No GO	-	-
FGRRES_00096	348546	351606	3060	1	CEF71940	FG00096.1	Uncharacterized protein {ECO:0000313|EMBL:ESU05210.1, ECO:0000313|EnsemblFungi:FGSG_00096P0} [Source:UniProtKB/TrEMBL;Acc:I1R9F8]	FGSG_00096	0	6	14	1	1	22	0.272727	No	Modified protein	Yes	Wheat & Barley	-	-	-	-	-	GO	B-gal_small/dom_5 Glyco_hydro_2 Glyco_hydro_2_Ig-like Glyco_hydro_2_TIM Glyco_hydro_2_N Galactose-bd-like Gal_mutarotase_SF_dom Glyco_hydro_catalytic_dom Glyco_hydro_2/20_Ig-like Glyco_hydro-type_carb-bd_sub Glycoside_hydrolase_SF LacZ_4	IPR004199, IPR006101, IPR006102, IPR006103, IPR006104, IPR008979, IPR011013, IPR013781, IPR013812, IPR014718, IPR017853, IPR032312
FGRRES_00097	352105	353853	1748	1	CEF71941	FG00097.1	Uncharacterized protein {ECO:0000313|EMBL:ESU05211.1, ECO:0000313|EnsemblFungi:FGSG_00097P0} [Source:UniProtKB/TrEMBL;Acc:I1R9F9]	FGSG_00097	0	3	2	0	3	8	0.375	No	Modified protein	Yes	Barley	-	-	-	-	-	No GO	-	-
FGRRES_00099	358725	359602	877	1	CEF71944	FG00099.1	Uncharacterized protein {ECO:0000313|EMBL:ESU05214.1, ECO:0000313|EnsemblFungi:FGSG_00099P0} [Source:UniProtKB/TrEMBL;Acc:I1R9G0]	FGSG_00099	0	2	3	1	3	9	0.222222	No	Modified protein	Yes	Maize	-	-	-	-	-	No GO	Carbonic_anhydrase_a Carbonic_anhydrase_a-class	IPR001148, IPR023561
FGRRES_00100	359788	361351	1563	1	CEF71945	FG00100.1	Uncharacterized protein {ECO:0000313|EMBL:ESU05215.1, ECO:0000313|EnsemblFungi:FGSG_00100P0} [Source:UniProtKB/TrEMBL;Acc:I1R9G1]	FGSG_00100	0	10	31	0	6	47	0.212766	No	Modified protein	Yes	Wheat & Barley	Secreted	-	-	-	-	GO	Oxid_FAD_bind_N FAD-bd_2 CO_DH_flavot_FAD-bd_sub2	IPR006094, IPR016166, IPR016169
FGRRES_00101	362771	364075	1304	1	CEF71946	FG00101.1	Uncharacterized protein {ECO:0000313|EMBL:ESU05216.1, ECO:0000313|EnsemblFungi:FGSG_00101P0} [Source:UniProtKB/TrEMBL;Acc:I1R9G2]	FGSG_00101	0	1	5	1	2	9	0.111111	No	Modified protein	Yes	Wheat & Barley	-	-	-	-	-	No GO	-	-
FGRRES_00102	364211	365966	1755	1	CEF71947	FG00102.1	Uncharacterized protein {ECO:0000313|EMBL:ESU05217.1, ECO:0000313|EnsemblFungi:FGSG_00102P0} [Source:UniProtKB/TrEMBL;Acc:I1R9G3]	FGSG_00102	0	3	5	1	1	10	0.3	No	Modified protein	Yes	Wheat	-	-	PHI:1997	Unaffected pathogenicity	Triticum (related: Wheat)	GO	Zn2-C6_fun-type_DNA-bd DUF3468	IPR001138, IPR021858
FGRRES_00103	366459	368513	2054	1	CEF71948	FG00103.1	Uncharacterized protein {ECO:0000313|EMBL:ESU05218.1, ECO:0000313|EnsemblFungi:FGSG_00103P0} [Source:UniProtKB/TrEMBL;Acc:I1R9G4]	FGSG_00103	0	24	50	0	5	79	0.303797	No	Modified protein	Yes	Barley	-	-	-	-	-	GO	Amidase Amidase_dom	IPR000120, IPR023631
FGRRES_00104_M	368908	371511	2603	1	CEF71949	FG00104.1	Uncharacterized protein {ECO:0000313|EMBL:ESU05219.1, ECO:0000313|EnsemblFungi:FGSG_00104P0} [Source:UniProtKB/TrEMBL;Acc:I1R9G5]	FGSG_00104	0	0	0	0	0	0	0	No	Highly conserved genes	Yes	-	-	-	-	-	-	GO	TPR-like_helical_dom	IPR011990
FGRRES_00105_M	371708	373192	1484	1	CEF71950	FG00105.1	Uncharacterized protein {ECO:0000313|EMBL:ESU05220.1, ECO:0000313|EnsemblFungi:FGSG_00105P0} [Source:UniProtKB/TrEMBL;Acc:I1R9G6]	FGSG_00105	0	3	18	13	1	35	0.0857143	No	Modified protein	Yes	Barley	-	-	-	-	-	No GO	-	-
FGRRES_00107	381282	382993	1711	1	CEF71954	FG00107.1	Quinate permease {ECO:0000313|EMBL:ESU05224.1}; Uncharacterized protein {ECO:0000313|EnsemblFungi:FGSG_00107P0} [Source:UniProtKB/TrEMBL;Acc:I1R9G7]	FGSG_00107	0	1	3	1	1	6	0.166667	No	Modified protein	Yes	-	-	-	-	-	-	GO	Sugar/inositol_transpt Sub_transporter Sugar_transporter_CS MFS_dom	IPR003663, IPR005828, IPR005829, IPR020846
FGRRES_00108	383200	384898	1698	1	CEF71955	FG00108.1	Uncharacterized protein {ECO:0000313|EMBL:ESU05225.1, ECO:0000313|EnsemblFungi:FGSG_00108P0} [Source:UniProtKB/TrEMBL;Acc:I1R9G8]	FGSG_00108	0	1	7	0	3	11	0.0909091	No	Modified protein	Yes	-	-	-	-	-	-	GO	MFS MFS_dom	IPR011701, IPR020846
FGRRES_00109	385533	386666	1133	1	CEF71956	FG00109.1	Uncharacterized protein {ECO:0000313|EMBL:ESU05226.1, ECO:0000313|EnsemblFungi:FGSG_00109P0} [Source:UniProtKB/TrEMBL;Acc:I1R9G9]	FGSG_00109	0	2	0	0	0	2	1	No	Modified protein	Yes	-	-	-	-	-	-	GO	Aminotrans_IV	IPR001544
FGRRES_00111	392199	392702	503	1	CEF71958	FG00111.1	Uncharacterized protein {ECO:0000313|EMBL:ESU05228.1, ECO:0000313|EnsemblFungi:FGSG_00111P0} [Source:UniProtKB/TrEMBL;Acc:I1R9H1]	FGSG_00111	0	5	7	3	7	22	0.227273	No	Modified protein	Yes	Barley	Secreted	-	-	-	-	No GO	-	-
FGRRES_00112	394297	394793	496	1	CEF71959	FG00112.1	Uncharacterized protein {ECO:0000313|EMBL:ESU05229.1, ECO:0000313|EnsemblFungi:FGSG_00112P0} [Source:UniProtKB/TrEMBL;Acc:I1R9H2]	FGSG_00112	0	2	2	1	4	9	0.222222	No	Modified protein	Yes	-	Secreted	-	-	-	-	No GO	-	-
FGRRES_00114	397438	397841	403	1	CEF71961	FG00114.1	Uncharacterized protein {ECO:0000313|EMBL:ESU05231.1, ECO:0000313|EnsemblFungi:FGSG_00114P0} [Source:UniProtKB/TrEMBL;Acc:I1R9H3]	FGSG_00114	1	3	2	1	3	9	0.4	No	Non-functional	Yes	Wheat	Secreted	-	-	-	-	No GO	-	-
FGRRES_00116	400472	402205	1733	1	CEF71963	FG00116.1	Uncharacterized protein {ECO:0000313|EMBL:ESU05233.1, ECO:0000313|EnsemblFungi:FGSG_00116P0} [Source:UniProtKB/TrEMBL;Acc:I1R9H5]	FGSG_00116	0	1	5	3	2	11	0.0909091	No	Modified protein	Yes	Wheat & Barley	-	-	-	-	-	GO	AA/rel_permease1	IPR002293
FGRRES_00117	402840	403602	762	1	CEF71964	FG00117.1	Uncharacterized protein {ECO:0000313|EMBL:ESU05234.1, ECO:0000313|EnsemblFungi:FGSG_00117P0} [Source:UniProtKB/TrEMBL;Acc:I1R9H6]	FGSG_00117	0	1	2	1	4	8	0.125	No	Modified protein	Yes	Wheat & Maize	-	-	-	-	-	GO	GNAT_dom Acyl_CoA_acyltransferase	IPR000182, IPR016181
FGRRES_00118	404163	405681	1518	1	CEF71965	FG00118.1	Uncharacterized protein {ECO:0000313|EMBL:ESU05235.1, ECO:0000313|EnsemblFungi:FGSG_00118P0} [Source:UniProtKB/TrEMBL;Acc:I1R9H7]	FGSG_00118	0	0	14	1	3	18	0	No	Conserved protein	Yes	Wheat & Barley & Maize	-	-	-	-	-	GO	AA_transpt_TM	IPR013057
FGRRES_00119	408105	409400	1295	1	CEF71966	FG00119.1	Uncharacterized protein {ECO:0000313|EMBL:ESU05236.1, ECO:0000313|EnsemblFungi:FGSG_00119P0} [Source:UniProtKB/TrEMBL;Acc:I1R9H8]	FGSG_00119	0	12	5	0	1	18	0.666667	Yes	Modified protein	Yes	Wheat	-	-	-	-	-	No GO	-	-
FGRRES_00120_M	409762	410958	1196	1	CEF71967	FG00120.1	Uncharacterized protein {ECO:0000313|EMBL:ESU05237.1, ECO:0000313|EnsemblFungi:FGSG_00120P0} [Source:UniProtKB/TrEMBL;Acc:I1R9H9]	FGSG_00120	0	4	1	1	2	8	0.5	No	Modified protein	Yes	Barley	-	-	-	-	-	No GO	-	-
FGRRES_00122	415909	416772	863	1	CEF71970	FG00122.1	Uncharacterized protein {ECO:0000313|EMBL:ESU05239.1, ECO:0000313|EnsemblFungi:FGSG_00122P0} [Source:UniProtKB/TrEMBL;Acc:I1R9I1]	FGSG_00122	0	4	3	0	3	10	0.4	No	Modified protein	Yes	Wheat	-	-	-	-	-	No GO	-	-
FGRRES_00124	424083	425042	959	1	CEF71972	FG00124.1	Uncharacterized protein {ECO:0000313|EMBL:ESU05241.1, ECO:0000313|EnsemblFungi:FGSG_00124P0} [Source:UniProtKB/TrEMBL;Acc:I1R9I3]	FGSG_00124	0	3	13	0	0	16	0.1875	No	Modified protein	Yes	-	-	-	-	-	-	No GO	Lysophospholipase_put AB_hydrolase	IPR022742, IPR029058
FGRRES_00126	427648	430213	2565	1	CEF71974	FG00126.1	Uncharacterized protein {ECO:0000313|EMBL:ESU05243.1, ECO:0000313|EnsemblFungi:FGSG_00126P0} [Source:UniProtKB/TrEMBL;Acc:I1R9I5]	FGSG_00126	0	31	31	0	2	64	0.484375	No	Modified protein	Yes	Wheat & Barley	-	-	-	-	-	No GO	LipoPS_modifying	IPR006598
FGRRES_00128_M	433387	434498	1111	1	CEF71977	FG00128.1	Uncharacterized protein {ECO:0000313|EMBL:ESU05245.1, ECO:0000313|EnsemblFungi:FGSG_00128P0} [Source:UniProtKB/TrEMBL;Acc:I1R9I7]	FGSG_00128	3	19	7	2	2	30	0.666667	Yes	Non-functional	Yes	-	-	-	-	-	-	No GO	-	-
FGRRES_00129_M	435022	435568	546	1	CEF71978	-	-	FGSG_00129	0	3	2	0	4	9	0.333333	No	Modified protein	Yes	-	-	-	-	-	-	No GO	-	-
FGRRES_00130	436128	438112	1984	1	CEF71979	-	Uncharacterized protein {ECO:0000313|EMBL:ESU05247.1, ECO:0000313|EnsemblFungi:FGSG_00130P0} [Source:UniProtKB/TrEMBL;Acc:I1R9I9]	FGSG_00130	2	106	87	12	19	224	0.477876	No	Non-functional	Yes	-	-	-	-	-	-	No GO	HET	IPR010730
FGRRES_00131	438799	439440	641	1	CEF71980	FG00131.1	Uncharacterized protein {ECO:0000313|EMBL:ESU05248.1, ECO:0000313|EnsemblFungi:FGSG_00131P0} [Source:UniProtKB/TrEMBL;Acc:I1R9J0]	FGSG_00131	0	0	0	0	3	3	0	No	Highly conserved genes	Yes	Wheat	Secreted	-	-	-	-	No GO	Pan_app	IPR003609
FGRRES_00132	439912	440867	955	1	CEF71981	FG00132.1	Uncharacterized protein {ECO:0000313|EMBL:ESU05249.1, ECO:0000313|EnsemblFungi:FGSG_00132P0} [Source:UniProtKB/TrEMBL;Acc:I1R9J1]	FGSG_00132	3	24	38	12	16	90	0.290323	No	Non-functional	Yes	Wheat	-	-	PHI:1271	Unaffected pathogenicity	Triticum (related: Wheat)	GO	Prot_kinase_dom Ser/Thr_kinase_AS Kinase-like_dom	IPR000719, IPR008271, IPR011009
FGRRES_00134	446718	447131	413	1	CEF71983	FG00134.1	Uncharacterized protein {ECO:0000313|EMBL:ESU05252.1, ECO:0000313|EnsemblFungi:FGSG_00134P0} [Source:UniProtKB/TrEMBL;Acc:I1R9J2]	FGSG_00134	0	11	31	0	10	52	0.211538	No	Modified protein	Yes	Wheat & Barley	-	-	-	-	-	GO	Aegerolysin-typ Cytolysin/lectin	IPR009413, IPR015926
FGRRES_00135	448303	448827	524	1	CEF71984	FG00135.1	Uncharacterized protein {ECO:0000313|EMBL:ESU05253.1, ECO:0000313|EnsemblFungi:FGSG_00135P0} [Source:UniProtKB/TrEMBL;Acc:I1R9J3]	FGSG_00135	0	0	0	0	0	0	0	No	Highly conserved genes	Yes	-	-	-	-	-	-	No GO	ConA-like_dom	IPR013320
FGRRES_00136	451208	452733	1525	1	CEF71986	FG00136.1	Uncharacterized protein {ECO:0000313|EMBL:ESU05254.1, ECO:0000313|EnsemblFungi:FGSG_00136P0} [Source:UniProtKB/TrEMBL;Acc:I1R9J4]	FGSG_00136	0	2	7	1	0	10	0.2	No	Modified protein	Yes	Wheat & Barley & Maize	-	-	-	-	-	GO	AA_transpt_TM	IPR013057
FGRRES_00137	456072	456965	893	1	CEF71987	FG00137.1	Uncharacterized protein {ECO:0000313|EMBL:ESU05255.1, ECO:0000313|EnsemblFungi:FGSG_00137P0} [Source:UniProtKB/TrEMBL;Acc:I1R9J5]	FGSG_00137	0	0	4	0	9	13	0	No	Conserved protein	Yes	Wheat & Barley & Maize	-	-	-	-	-	GO	DapA-like Aldolase_TIM	IPR002220, IPR013785
FGRRES_00138	457432	458650	1218	1	CEF71988	FG00138.1	Uncharacterized protein {ECO:0000313|EMBL:ESU05256.1, ECO:0000313|EnsemblFungi:FGSG_00138P0} [Source:UniProtKB/TrEMBL;Acc:I1R9J6]	FGSG_00138	0	7	9	4	8	28	0.25	No	Modified protein	Yes	Wheat & Barley & Maize	-	-	-	-	-	GO	NAD(P)-bd_dom	IPR016040
FGRRES_00139	459090	460649	1559	1	CEF71989	FG00139.1	Aldehyde dehydrogenase {ECO:0000313|EMBL:ESU05257.1}; Uncharacterized protein {ECO:0000313|EnsemblFungi:FGSG_00139P0} [Source:UniProtKB/TrEMBL;Acc:V6QU99]	FGSG_00139	0	3	8	0	3	14	0.214286	No	Modified protein	Yes	Wheat & Barley & Maize	-	-	-	-	-	GO	Aldehyde_DH_dom Ald_DH/histidinol_DH Ald_DH_N Ald_DH_C Ald_DH_CS_GLU	IPR015590, IPR016161, IPR016162, IPR016163, IPR029510
FGRRES_00140	461272	464460	3188	1	CEF71990	FG00140.1	Uncharacterized protein {ECO:0000313|EMBL:ESU05258.1, ECO:0000313|EnsemblFungi:FGSG_00140P0} [Source:UniProtKB/TrEMBL;Acc:I1R9J7]	FGSG_00140	0	3	5	0	0	8	0.375	No	Modified protein	Yes	Wheat & Barley	-	-	-	-	-	GO	Ankyrin_rpt Ankyrin_rpt-contain_dom	IPR002110, IPR020683
FGRRES_00141	471447	472307	860	1	CEF71992	FG00141.1	Uncharacterized protein {ECO:0000313|EMBL:ESU05260.1, ECO:0000313|EnsemblFungi:FGSG_00141P0} [Source:UniProtKB/TrEMBL;Acc:I1R9J8]	FGSG_00141	0	2	0	0	2	4	0.5	No	Modified protein	Yes	-	-	-	-	-	-	No GO	-	-
FGRRES_00144	480699	483090	2391	1	CEF71995	-	Uncharacterized protein {ECO:0000313|EMBL:ESU05263.1, ECO:0000313|EnsemblFungi:FGSG_00144P0} [Source:UniProtKB/TrEMBL;Acc:I1R9K1]	FGSG_00144	0	11	6	0	1	18	0.611111	Yes	Modified protein	Yes	-	-	-	PHI:1991	Lethal	Triticum (related: Wheat)	GO	Zn2-C6_fun-type_DNA-bd DUF3468	IPR001138, IPR021858
FGRRES_00145	486371	487739	1368	1	CEF71996	FG00145.1	Uncharacterized protein {ECO:0000313|EMBL:ESU05264.1, ECO:0000313|EnsemblFungi:FGSG_00145P0} [Source:UniProtKB/TrEMBL;Acc:I1R9K2]	FGSG_00145	0	2	2	3	6	13	0.153846	No	Modified protein	Yes	-	-	-	-	-	-	GO	FMN-dep_DH FMN_hydac_DH_AS Alpha-hydoxy_acid_DH_FMN Aldolase_TIM	IPR000262, IPR008259, IPR012133, IPR013785
FGRRES_00147	491732	494151	2419	1	CEF71999	FG00147.1	Uncharacterized protein {ECO:0000313|EMBL:ESU05267.1, ECO:0000313|EnsemblFungi:FGSG_00147P0} [Source:UniProtKB/TrEMBL;Acc:I1R9K3]	FGSG_00147	0	6	5	0	0	11	0.545455	Yes	Modified protein	Yes	Wheat	-	-	PHI:1990	Reduced virulence	Triticum (related: Wheat)	GO	Zn2-C6_fun-type_DNA-bd Transcription_factor_dom_fun	IPR001138, IPR007219
FGRRES_00148	494640	496335	1695	1	CEF72000	FG00148.1	Uncharacterized protein {ECO:0000313|EMBL:ESU05268.1, ECO:0000313|EnsemblFungi:FGSG_00148P0} [Source:UniProtKB/TrEMBL;Acc:I1R9K4]	FGSG_00148	0	3	4	1	2	10	0.3	No	Modified protein	Yes	Wheat	-	-	-	-	-	GO	MFS MFS_dom	IPR011701, IPR020846
FGRRES_00150	500230	501276	1046	1	CEF72003	FG00150.1	Uncharacterized protein {ECO:0000313|EMBL:ESU05271.1, ECO:0000313|EnsemblFungi:FGSG_00150P0} [Source:UniProtKB/TrEMBL;Acc:I1R9K5]	FGSG_00150	0	0	6	0	2	8	0	No	Conserved protein	Yes	Wheat & Barley & Maize	-	-	-	-	-	GO	ADH_SF_Zn-type GroES-like ADH_C NAD(P)-bd_dom PKS_ER	IPR002085, IPR011032, IPR013149, IPR016040, IPR020843
FGRRES_00151	503156	503971	815	1	CEF72005	FG00151.1	Uncharacterized protein {ECO:0000313|EMBL:ESU05273.1, ECO:0000313|EnsemblFungi:FGSG_00151P0} [Source:UniProtKB/TrEMBL;Acc:I1R9K6]	FGSG_00151	0	4	2	1	0	7	0.571429	Yes	Modified protein	Yes	-	-	-	-	-	-	No GO	-	-
FGRRES_00152	504875	506677	1802	1	CEF72007	FG00152.1	Uncharacterized protein {ECO:0000313|EMBL:ESU05274.1, ECO:0000313|EnsemblFungi:FGSG_00152P0} [Source:UniProtKB/TrEMBL;Acc:I1R9K7]	FGSG_00152	0	1	4	0	1	6	0.166667	No	Modified protein	Yes	Wheat & Barley	-	-	-	-	-	GO	Tet-R_TetA/multi-R_MdtG MFS MFS_dom	IPR001958, IPR011701, IPR020846
FGRRES_00154	510927	511274	347	1	CEF72009	FG00154.1	Uncharacterized protein {ECO:0000313|EMBL:ESU05276.1, ECO:0000313|EnsemblFungi:FGSG_00154P0} [Source:UniProtKB/TrEMBL;Acc:I1R9K9]	FGSG_00154	0	2	1	4	2	9	0.222222	No	Modified protein	Yes	-	-	-	-	-	-	GO	Znf_RanBP2	IPR001876
FGRRES_00156_M	515405	516197	792	1	CEF72012	FG00156.1	Uncharacterized protein {ECO:0000313|EMBL:ESU05279.1, ECO:0000313|EnsemblFungi:FGSG_00156P0} [Source:UniProtKB/TrEMBL;Acc:I1R9L0]	FGSG_00156	0	0	0	3	1	4	0	No	Conserved protein	Yes	-	-	-	-	-	-	No GO	-	-
FGRRES_00157	517578	517880	302	1	CEF72014	FG00157.1	Uncharacterized protein {ECO:0000313|EMBL:ESU05280.1, ECO:0000313|EnsemblFungi:FGSG_00157P0} [Source:UniProtKB/TrEMBL;Acc:I1R9L1]	FGSG_00157	0	0	0	0	6	6	0	No	Highly conserved genes	Yes	Wheat	-	-	-	-	-	No GO	-	-
FGRRES_00160	528682	529077	395	1	CEF72020	FG00160.1	Uncharacterized protein {ECO:0000313|EMBL:ESU05284.1, ECO:0000313|EnsemblFungi:FGSG_00160P0} [Source:UniProtKB/TrEMBL;Acc:I1R9L3]	FGSG_00160	0	1	0	0	4	5	0.2	No	Modified protein	Yes	Wheat & Barley	-	-	-	-	-	No GO	-	-
FGRRES_00161	529613	531419	1806	1	CEF72021	FG00161.1	Uncharacterized protein {ECO:0000313|EMBL:ESU05285.1, ECO:0000313|EnsemblFungi:FGSG_00161P0} [Source:UniProtKB/TrEMBL;Acc:I1R9L4]	FGSG_00161	0	0	11	0	0	11	0	No	Conserved protein	Yes	Wheat & Barley	-	-	-	-	-	GO	AA/rel_permease1	IPR002293
FGRRES_00162	532239	533674	1435	1	CEF72022	FG00162.1	Uncharacterized protein {ECO:0000313|EMBL:ESU05286.1, ECO:0000313|EnsemblFungi:FGSG_00162P0} [Source:UniProtKB/TrEMBL;Acc:I1R9L5]	FGSG_00162	0	0	9	3	4	16	0	No	Conserved protein	Yes	Wheat & Barley & Maize	-	-	-	-	-	GO	Taurine_dOase	IPR003819
FGRRES_00163	535561	537059	1498	1	CEF72024	FG00163.1	Uncharacterized protein {ECO:0000313|EMBL:ESU05287.1, ECO:0000313|EnsemblFungi:FGSG_00163P0} [Source:UniProtKB/TrEMBL;Acc:I1R9L6]	FGSG_00163	1	43	40	13	5	101	0.431373	No	Non-functional	Yes	Wheat & Barley	-	-	-	-	-	GO	Ubiquitin-like Ubiquitin Ubiquitin-rel_dom	IPR000626, IPR019956, IPR029071
FGRRES_00164	540287	540640	353	1	CEF72027	FG00164.1	Uncharacterized protein {ECO:0000313|EMBL:ESU05290.1, ECO:0000313|EnsemblFungi:FGSG_00164P0} [Source:UniProtKB/TrEMBL;Acc:I1R9L7]	FGSG_00164	2	9	12	0	6	27	0.37931	No	Non-functional	Yes	-	-	-	-	-	-	No GO	-	-
FGRRES_00165	541414	542532	1118	1	CEF72028	FG00165.1	Uncharacterized protein {ECO:0000313|EMBL:ESU05291.1, ECO:0000313|EnsemblFungi:FGSG_00165P0} [Source:UniProtKB/TrEMBL;Acc:I1R9L8]	FGSG_00165	0	0	0	0	1	1	0	No	Highly conserved genes	Yes	Wheat & Barley & Maize	-	-	-	-	-	GO	6-hairpin_glycosidase-like Glyco_hydro_88 6hp_glycosidase	IPR008928, IPR010905, IPR012341
FGRRES_00166	542593	545421	2828	1	CEF72029	FG00166.1	Uncharacterized protein {ECO:0000313|EMBL:ESU05292.1, ECO:0000313|EnsemblFungi:FGSG_00166P0} [Source:UniProtKB/TrEMBL;Acc:I1R9L9]	FGSG_00166	0	1	1	0	1	3	0.333333	No	Modified protein	Yes	Wheat & Barley & Maize	-	-	-	-	-	GO	Glyco_hydro_3_N Glyco_hydro_3_C Glycoside_hydrolase_SF Glyco_hydro_3_AS Fn3-like Glyco_hydro_3	IPR001764, IPR002772, IPR017853, IPR019800, IPR026891, IPR026892
FGRRES_00168	551630	552090	460	1	CEF72031	FG00168.1	40S ribosomal protein MRP2 {ECO:0000313|EMBL:ESU05295.1}; Uncharacterized protein {ECO:0000313|EnsemblFungi:FGSG_00168P0} [Source:UniProtKB/TrEMBL;Acc:I1R9M0]	FGSG_00168	0	0	2	3	2	7	0	No	Conserved protein	Yes	Wheat & Barley & Maize	-	-	-	-	-	GO	Ribosomal_S14 Ribosomal_S14_CS	IPR001209, IPR018271
FGRRES_00169	552809	553990	1181	1	CEF72032	CWC25	Pre-mRNA-splicing factor CWC25 [Source:UniProtKB/Swiss-Prot;Acc:Q4IRI9]	FGSG_00169	0	3	21	0	5	29	0.103448	No	Modified protein	Yes	Wheat & Barley & Maize	-	-	-	-	-	GO	CIR_N_dom CWC25	IPR019339, IPR022209
FGRRES_00170	555039	555843	804	1	CEF72033	FG00170.1	Rho3 protein {ECO:0000313|EMBL:ESU05297.1}; Uncharacterized protein {ECO:0000313|EnsemblFungi:FGSG_00170P0} [Source:UniProtKB/TrEMBL;Acc:I1R9M1]	FGSG_00170	0	0	0	0	2	2	0	No	Highly conserved genes	Yes	Wheat & Barley	-	-	PHI:3834	Unaffected pathogenicity	Wheat	GO	Small_GTPase Small_GTP-bd_dom P-loop_NTPase	IPR001806, IPR005225, IPR027417
FGRRES_00171	556997	557479	482	1	CEF72034	FG00171.1	Uncharacterized protein {ECO:0000313|EMBL:ESU05298.1, ECO:0000313|EnsemblFungi:FGSG_00171P0} [Source:UniProtKB/TrEMBL;Acc:I1R9M2]	FGSG_00171	0	3	9	0	4	16	0.1875	No	Modified protein	Yes	Wheat & Barley & Maize	-	-	-	-	-	No GO	-	-
FGRRES_00172	565344	566249	905	1	CEF72036	FG00172.1	Uncharacterized protein {ECO:0000313|EMBL:ESU05300.1, ECO:0000313|EnsemblFungi:FGSG_00172P0} [Source:UniProtKB/TrEMBL;Acc:I1R9M3]	FGSG_00172	0	0	0	3	2	5	0	No	Conserved protein	Yes	Wheat & Barley & Maize	-	-	-	-	-	GO	Glutathione_S-Trfase_N Glutathione-S-Trfase_C-like Thioredoxin-like_fold	IPR004045, IPR010987, IPR012336
FGRRES_00173	567533	568748	1215	1	CEF72037	FG00173.1	Uncharacterized protein {ECO:0000313|EMBL:ESU05301.1, ECO:0000313|EnsemblFungi:FGSG_00173P0} [Source:UniProtKB/TrEMBL;Acc:I1R9M4]	FGSG_00173	0	1	10	4	1	16	0.0625	No	Modified protein	Yes	Wheat & Barley & Maize	-	-	-	-	-	GO	Glyco_hydro_16 ConA-like_dom	IPR000757, IPR013320
FGRRES_00174	569628	570206	578	1	CEF72038	FG00174.1	Uncharacterized protein {ECO:0000313|EMBL:ESU05302.1, ECO:0000313|EnsemblFungi:FGSG_00174P0} [Source:UniProtKB/TrEMBL;Acc:I1R9M5]	FGSG_00174	0	0	0	0	1	1	0	No	Highly conserved genes	Yes	Wheat & Barley & Maize	-	-	-	-	-	GO	GNAT_dom Acyl_CoA_acyltransferase	IPR000182, IPR016181
FGRRES_00175	570426	571654	1228	1	CEF72039	FG00175.1	Citrate synthase {ECO:0000256|RuleBase:RU000441} [Source:UniProtKB/TrEMBL;Acc:I1R9M6]	FGSG_00175	0	0	1	0	0	1	0	No	Conserved protein	Yes	Wheat & Barley & Maize	-	-	-	-	-	GO	Citrate_synthase-like Citrate_synth-like_lrg_a-sub Citrate_synthase_AS	IPR002020, IPR016142, IPR019810
FGRRES_00176	572983	574837	1854	1	CEF72040	FG00176.1	Isocitrate lyase {ECO:0000256|PIRNR:PIRNR001362} [Source:UniProtKB/TrEMBL;Acc:I1R9M7]	FGSG_00176	0	1	3	0	0	4	0.25	No	Modified protein	Yes	Wheat & Barley & Maize	-	-	-	-	-	GO	Isocitrate_lyase Pyrv/PenolPyrv_Kinase-like_dom Isocitrate_lyase_ph_CS	IPR006254, IPR015813, IPR018523
FGRRES_00177	575047	576018	971	1	CEF72041	FG00177.1	Uncharacterized protein {ECO:0000313|EMBL:ESU05305.1, ECO:0000313|EnsemblFungi:FGSG_00177P0} [Source:UniProtKB/TrEMBL;Acc:V6R0A3]	FGSG_00177	0	1	5	0	1	7	0.142857	No	Modified protein	Yes	Wheat & Barley & Maize	-	-	-	-	-	GO	Glc/ribitol_DH NAD(P)-bd_dom Sc_DH/Rdtase_CS	IPR002347, IPR016040, IPR020904
FGRRES_00179	582788	583949	1161	1	CEF72046	FG00179.1	Uncharacterized protein {ECO:0000313|EMBL:ESU05309.1, ECO:0000313|EnsemblFungi:FGSG_00179P0} [Source:UniProtKB/TrEMBL;Acc:I1R9M8]	FGSG_00179	0	0	3	1	0	4	0	No	Conserved protein	Yes	Wheat & Barley	-	-	-	-	-	No GO	SAM-dependent_MTases	IPR029063
FGRRES_00181	589943	590370	427	1	CEF72049	FG00181.1	Uncharacterized protein {ECO:0000313|EMBL:ESU05312.1, ECO:0000313|EnsemblFungi:FGSG_00181P0} [Source:UniProtKB/TrEMBL;Acc:I1R9N0]	FGSG_00181	0	0	0	1	0	1	0	No	Conserved protein	Yes	-	-	-	-	-	-	No GO	-	-
FGRRES_00182	593933	595502	1569	1	CEF72050	FG00182.1	COP9 signalosome complex subunit 2 {ECO:0000313|EMBL:ESU05313.1}; Uncharacterized protein {ECO:0000313|EnsemblFungi:FGSG_00182P0} [Source:UniProtKB/TrEMBL;Acc:I1R9N1]	FGSG_00182	0	0	0	0	0	0	0	No	Highly conserved genes	Yes	Wheat & Barley	-	-	-	-	-	GO	PCI_dom TPR-like_helical_dom WHTH_DNA-bd_dom	IPR000717, IPR011990, IPR011991
FGRRES_00183	595819	597471	1652	1	CEF72051	FG00183.1	Uncharacterized protein {ECO:0000313|EMBL:ESU05314.1, ECO:0000313|EnsemblFungi:FGSG_00183P0} [Source:UniProtKB/TrEMBL;Acc:I1R9N2]	FGSG_00183	0	0	3	0	4	7	0	No	Conserved protein	Yes	Wheat & Barley & Maize	-	-	-	-	-	GO	MFS MFS_dom	IPR011701, IPR020846
FGRRES_00184	599085	600029	944	1	CEF72052	FG00184.1	Putative xylanase 1 {ECO:0000313|EMBL:AAT84250.1}; Uncharacterized protein {ECO:0000313|EMBL:EYB34213.1} [Source:UniProtKB/TrEMBL;Acc:A4UVN2]	FGSG_00184	0	0	0	0	1	1	0	No	Highly conserved genes	Yes	Wheat & Barley	Secreted	-	-	-	-	GO	Glyco_hydro_16 ConA-like_dom	IPR000757, IPR013320
FGRRES_00185	600207	601383	1176	1	CEF72053	FG00185.1	Uncharacterized protein {ECO:0000313|EMBL:ESU05316.1, ECO:0000313|EnsemblFungi:FGSG_00185P0} [Source:UniProtKB/TrEMBL;Acc:I1R9N4]	FGSG_00185	0	0	2	0	2	4	0	No	Conserved protein	No	Wheat & Barley & Maize	-	-	-	-	-	No GO	-	-
FGRRES_00186	601822	603351	1529	1	CEF72054	FG00186.1	Uncharacterized protein {ECO:0000313|EMBL:ESU05317.1, ECO:0000313|EnsemblFungi:FGSG_00186P0} [Source:UniProtKB/TrEMBL;Acc:I1R9N5]	FGSG_00186	0	1	3	0	0	4	0.25	No	Modified protein	No	Wheat & Barley & Maize	-	-	PHI:3910	Unaffected pathogenicity	Wheat	GO	AB_hydrolase_1 Homoserine_AcTrfase AB_hydrolase	IPR000073, IPR008220, IPR029058
FGRRES_00188	609198	609927	729	1	CEF72056	FG00188.1	Pre-mRNA-splicing factor isy-1 {ECO:0000313|EMBL:ESU05320.1}; Uncharacterized protein {ECO:0000313|EnsemblFungi:FGSG_00188P0} [Source:UniProtKB/TrEMBL;Acc:I1R9N6]	FGSG_00188	0	0	1	0	1	2	0	No	Conserved protein	No	Wheat & Barley	-	-	-	-	-	No GO	Isy1	IPR009360
FGRRES_00189	611605	613136	1531	1	CEF72057	FG00189.1	Dolichyl-diphosphooligosaccharide--protein glycosyltransferase subunit WBP1 {ECO:0000256|RuleBase:RU361142} [Source:UniProtKB/TrEMBL;Acc:I1R9N7]	FGSG_00189	0	1	3	0	1	5	0.2	No	Modified protein	No	Wheat & Barley & Maize	-	-	-	-	-	GO	WBP1	IPR005013
FGRRES_00190	613600	613886	286	1	CEF72058	FG00190.1	Uncharacterized protein {ECO:0000313|EMBL:ESU05322.1, ECO:0000313|EnsemblFungi:FGSG_00190P0} [Source:UniProtKB/TrEMBL;Acc:I1R9N8]	FGSG_00190	0	0	0	0	1	1	0	No	Highly conserved genes	No	Wheat	-	-	-	-	-	No GO	-	-
FGRRES_00192	627150	628807	1657	1	CEF72061	FG00192.1	Cerevisin {ECO:0000313|EMBL:ESU05325.1}; Uncharacterized protein {ECO:0000313|EnsemblFungi:FGSG_00192P0} [Source:UniProtKB/TrEMBL;Acc:I1R9N9]	FGSG_00192	0	0	3	0	0	3	0	No	Conserved protein	No	Wheat & Barley & Maize	-	-	-	-	-	GO	Peptidase_S8/S53_dom Prot_inh_propept S8pro/Inhibitor_I9 Peptidase_S8_subtilisin-rel Peptidase_S8_His-AS Peptidase_S8_Ser-AS	IPR000209, IPR009020, IPR010259, IPR015500, IPR022398, IPR023828
FGRRES_00193	629485	631911	2426	1	CEF72062	FG00193.1	Uncharacterized protein {ECO:0000313|EMBL:ESU05326.1, ECO:0000313|EnsemblFungi:FGSG_00193P0} [Source:UniProtKB/TrEMBL;Acc:I1R9P0]	FGSG_00193	0	4	5	0	0	9	0.444444	No	Modified protein	No	Wheat & Barley	-	-	-	-	-	No GO	-	-
FGRRES_00194	632392	633987	1595	1	CEF72063	FG00194.1	Uncharacterized protein {ECO:0000313|EMBL:ESU05327.1, ECO:0000313|EnsemblFungi:FGSG_00194P0} [Source:UniProtKB/TrEMBL;Acc:I1R9P1]	FGSG_00194	0	1	2	0	0	3	0.333333	No	Modified protein	No	Wheat & Barley	-	-	-	-	-	GO	PAF_acetylhydro PAF_acetylhydro_eukaryote AB_hydrolase	IPR005065, IPR016715, IPR029058
FGRRES_00195	634830	636267	1437	1	CEF72064	FG00195.1	Uncharacterized protein {ECO:0000313|EMBL:ESU05328.1, ECO:0000313|EnsemblFungi:FGSG_00195P0} [Source:UniProtKB/TrEMBL;Acc:I1R9P2]	FGSG_00195	0	1	1	0	0	2	0.5	No	Modified protein	No	Wheat & Barley & Maize	-	-	-	-	-	GO	MFS MFS_dom	IPR011701, IPR020846
FGRRES_00196_M	637571	639112	1541	1	CEF72066	FG00196.1	Uncharacterized protein {ECO:0000313|EMBL:ESU05329.1, ECO:0000313|EnsemblFungi:FGSG_00196P0} [Source:UniProtKB/TrEMBL;Acc:I1R9P3]	FGSG_00196	0	1	8	4	2	15	0.0666667	No	Modified protein	No	Wheat & Barley & Maize	-	-	PHI:1995	Unaffected pathogenicity	Triticum (related: Wheat)	GO	Zn2-C6_fun-type_DNA-bd DUF3468	IPR001138, IPR021858
FGRRES_00197	640666	642101	1435	1	CEF72067	FG00197.1	Uncharacterized protein {ECO:0000313|EMBL:ESU05330.1, ECO:0000313|EnsemblFungi:FGSG_00197P0} [Source:UniProtKB/TrEMBL;Acc:I1R9P4]	FGSG_00197	0	0	4	1	1	6	0	No	Conserved protein	No	Barley & Maize	-	-	-	-	-	GO	MFS MFS_dom	IPR011701, IPR020846
FGRRES_00198	642128	643888	1760	1	CEF72068	FG00198.1	Uncharacterized protein {ECO:0000313|EMBL:ESU05331.1, ECO:0000313|EnsemblFungi:FGSG_00198P0} [Source:UniProtKB/TrEMBL;Acc:I1R9P5]	FGSG_00198	0	5	4	0	1	10	0.5	No	Modified protein	No	Wheat & Barley	-	-	-	-	-	No GO	DUF885	IPR010281
FGRRES_00199	644538	645164	626	1	CEF72069	FG00199.1	Uncharacterized protein {ECO:0000313|EMBL:ESU05332.1, ECO:0000313|EnsemblFungi:FGSG_00199P0} [Source:UniProtKB/TrEMBL;Acc:I1R9P6]	FGSG_00199	0	1	2	0	5	8	0.125	No	Modified protein	No	Wheat & Barley	-	-	-	-	-	No GO	-	-
FGRRES_00200	645356	647210	1854	1	CEF72070	FG00200.1	Uncharacterized protein {ECO:0000313|EMBL:ESU05333.1, ECO:0000313|EnsemblFungi:FGSG_00200P0} [Source:UniProtKB/TrEMBL;Acc:I1R9P7]	FGSG_00200	0	0	4	0	2	6	0	No	Conserved protein	No	Wheat & Barley & Maize	-	-	-	-	-	GO	GMC_OxRdtase_N GMC_OxRtase_C GMC_OxRdtase Pyr_nucl-diS_OxRdtase_FAD/NAD	IPR000172, IPR007867, IPR012132, IPR023753
FGRRES_00201	648914	650319	1405	1	CEF72071	FG00201.1	Uncharacterized protein {ECO:0000313|EMBL:ESU05334.1, ECO:0000313|EnsemblFungi:FGSG_00201P0} [Source:UniProtKB/TrEMBL;Acc:I1R9P8]	FGSG_00201	0	0	2	3	3	8	0	No	Conserved protein	No	Wheat & Barley & Maize	-	-	-	-	-	No GO	-	-
FGRRES_00203	657436	659442	2006	1	CEF72075	FG00203.1	Uncharacterized protein {ECO:0000313|EMBL:ESU05338.1, ECO:0000313|EnsemblFungi:FGSG_00203P0} [Source:UniProtKB/TrEMBL;Acc:I1R9P9]	FGSG_00203	0	3	1	0	1	5	0.6	Yes	Modified protein	No	Wheat & Maize	-	-	-	-	-	No GO	HET	IPR010730
FGRRES_00205	666090	670912	4822	1	CEF72078	FG00205.1	Uncharacterized protein {ECO:0000313|EMBL:ESU05341.1, ECO:0000313|EnsemblFungi:FGSG_00205P0} [Source:UniProtKB/TrEMBL;Acc:I1R9Q0]	FGSG_00205	2	31	36	13	2	82	0.392857	No	Non-functional	No	-	-	-	-	-	-	GO	WD40_repeat NACHT_NTPase Quinonprotein_ADH-like_supfam WD40/YVTN_repeat-like_dom WD40_repeat_dom WD40_repeat_CS G-protein_beta_WD-40_rep NACHT_N	IPR001680, IPR007111, IPR011047, IPR015943, IPR017986, IPR019775, IPR020472, IPR031359
FGRRES_00207	674324	674887	563	1	CEF72081	FG00207.1	Uncharacterized protein {ECO:0000313|EMBL:EYB23936.1} [Source:UniProtKB/TrEMBL;Acc:A0A016PEG8]	FGSG_00207	0	0	0	0	2	2	0	No	Highly conserved genes	No	Wheat & Barley & Maize	-	-	-	-	-	No GO	-	-
FGRRES_00209	683033	684617	1584	1	CEF72085	FG00209.1	Uncharacterized protein {ECO:0000313|EMBL:ESU05348.1, ECO:0000313|EnsemblFungi:FGSG_00209P0} [Source:UniProtKB/TrEMBL;Acc:I1R9Q4]	FGSG_00209	0	2	4	1	0	7	0.285714	No	Modified protein	No	Wheat & Barley	-	-	-	-	-	No GO	-	-
FGRRES_00211	686300	687207	907	1	CEF72087	FG00211.1	Uncharacterized protein {ECO:0000313|EMBL:ESU05350.1, ECO:0000313|EnsemblFungi:FGSG_00211P0} [Source:UniProtKB/TrEMBL;Acc:I1R9Q6]	FGSG_00211	0	2	0	1	3	6	0.333333	No	Modified protein	No	-	-	-	-	-	-	GO	RTA1	IPR007568
FGRRES_00213	689563	690489	926	1	CEF72089	FG00213.1	Uncharacterized protein {ECO:0000313|EMBL:ESU05352.1, ECO:0000313|EnsemblFungi:FGSG_00213P0} [Source:UniProtKB/TrEMBL;Acc:I1R9Q8]	FGSG_00213	0	2	1	0	3	6	0.333333	No	Modified protein	No	-	-	-	-	-	-	GO	Glc/ribitol_DH NAD(P)-bd_dom	IPR002347, IPR016040
FGRRES_00214	690704	691620	916	1	CEF72090	FG00214.1	Uncharacterized protein {ECO:0000313|EMBL:ESU05353.1, ECO:0000313|EnsemblFungi:FGSG_00214P0} [Source:UniProtKB/TrEMBL;Acc:I1R9Q9]	FGSG_00214	0	2	6	0	1	9	0.222222	No	Modified protein	No	-	-	-	-	-	-	No GO	-	-
FGRRES_00216	693563	694250	687	1	CEF72092	-	Uncharacterized protein {ECO:0000313|EMBL:ESU05355.1, ECO:0000313|EnsemblFungi:FGSG_00216P0} [Source:UniProtKB/TrEMBL;Acc:I1R9R1]	FGSG_00216	0	5	3	1	2	11	0.454545	No	Modified protein	No	-	-	-	-	-	-	No GO	Znf-3CxxC	IPR027377
FGRRES_00217	694940	697143	2203	1	CEF72093	FG00217.1	Uncharacterized protein {ECO:0000313|EMBL:ESU05356.1, ECO:0000313|EnsemblFungi:FGSG_00217P0} [Source:UniProtKB/TrEMBL;Acc:I1R9R2]	FGSG_00217	0	3	7	0	4	14	0.214286	No	Modified protein	No	Wheat & Barley	-	-	PHI:1996	Unaffected pathogenicity	Triticum (related: Wheat)	GO	Zn2-C6_fun-type_DNA-bd Transcription_factor_dom_fun	IPR001138, IPR007219
FGRRES_00218	697247	698633	1386	1	CEF72094	FG00218.1	Dipeptidase {ECO:0000256|RuleBase:RU341113} [Source:UniProtKB/TrEMBL;Acc:I1R9R3]	FGSG_00218	0	3	2	4	5	14	0.214286	No	Modified protein	No	Wheat & Barley	-	-	-	-	-	GO	Renal_dipep_fam Metal_Hydrolase	IPR008257, IPR032466
FGRRES_00219	699265	701249	1984	1	CEF72095	FG00219.1	Uncharacterized protein {ECO:0000313|EMBL:ESU05358.1, ECO:0000313|EnsemblFungi:FGSG_00219P0} [Source:UniProtKB/TrEMBL;Acc:I1R9R4]	FGSG_00219	0	4	1	0	0	5	0.8	Yes	Modified protein	No	Wheat & Barley	-	-	-	-	-	GO	MFS MFS_dom	IPR011701, IPR020846
FGRRES_00220	702058	704180	2122	1	CEF72096	FG00220.1	Transporter {ECO:0000256|RuleBase:RU003732} [Source:UniProtKB/TrEMBL;Acc:I1R9R5]	FGSG_00220	0	4	7	0	1	12	0.333333	No	Modified protein	No	Wheat & Barley	-	-	-	-	-	GO	Na/ntran_symport	IPR000175
FGRRES_00222	706492	707925	1433	1	CEF72098	-	Uncharacterized protein {ECO:0000313|EMBL:ESU05361.1, ECO:0000313|EnsemblFungi:FGSG_00222P0} [Source:UniProtKB/TrEMBL;Acc:I1R9R7]	FGSG_00222	0	3	1	1	1	6	0.5	No	Modified protein	No	-	-	-	-	-	-	GO	TPR-like_helical_dom	IPR011990
FGRRES_00224	710458	712682	2224	1	CEF72101	FG00224.1	Uncharacterized protein {ECO:0000313|EMBL:ESU05364.1, ECO:0000313|EnsemblFungi:FGSG_00224P0} [Source:UniProtKB/TrEMBL;Acc:I1R9R8]	FGSG_00224	0	5	1	0	0	6	0.833333	Yes	Modified protein	No	Wheat	-	-	-	-	-	No GO	DUF2235	IPR018712
FGRRES_00226	714624	716273	1649	1	CEF72103	FG00226.1	Uncharacterized protein {ECO:0000313|EMBL:ESU05366.1, ECO:0000313|EnsemblFungi:FGSG_00226P0} [Source:UniProtKB/TrEMBL;Acc:I1R9S0]	FGSG_00226	0	0	1	0	0	1	0	No	Conserved protein	No	Barley	-	-	-	-	-	GO	Sugar_transporter_CS MFS MFS_dom	IPR005829, IPR011701, IPR020846
FGRRES_00227	716409	718925	2516	1	CEF72104	-	Uncharacterized protein {ECO:0000313|EMBL:ESU05367.1, ECO:0000313|EnsemblFungi:FGSG_00227P0} [Source:UniProtKB/TrEMBL;Acc:I1R9S1]	FGSG_00227	0	3	2	0	0	5	0.6	Yes	Modified protein	No	Wheat & Barley	-	-	PHI:1994	Unaffected pathogenicity	Triticum (related: Wheat)	GO	Zn2-C6_fun-type_DNA-bd Transcription_factor_dom_fun	IPR001138, IPR007219
FGRRES_00229	724370	726112	1742	1	CEF72107	FG00229.1	Uncharacterized protein {ECO:0000313|EMBL:ESU05370.1, ECO:0000313|EnsemblFungi:FGSG_00229P0} [Source:UniProtKB/TrEMBL;Acc:I1R9S2]	FGSG_00229	0	2	1	0	1	4	0.5	No	Modified protein	No	Barley	-	-	-	-	-	No GO	-	-
FGRRES_00230	726578	726961	383	1	CEF72108	FG00230.1	Uncharacterized protein {ECO:0000313|EMBL:ESU05371.1, ECO:0000313|EnsemblFungi:FGSG_00230P0} [Source:UniProtKB/TrEMBL;Acc:I1R9S3]	FGSG_00230	0	1	0	0	1	2	0.5	No	Modified protein	No	-	Secreted	-	-	-	-	No GO	-	-
FGRRES_00231	730869	732033	1164	1	CEF72111	FG00231.1	Uncharacterized protein {ECO:0000313|EMBL:ESU05374.1, ECO:0000313|EnsemblFungi:FGSG_00231P0} [Source:UniProtKB/TrEMBL;Acc:V6QTX7]	FGSG_00231	0	1	3	0	4	8	0.125	No	Modified protein	No	Wheat & Barley	-	-	-	-	-	GO	ADH_SF_Zn-type ADH_Zn_CS GroES-like ADH_C ADH_GroES-like NAD(P)-bd_dom PKS_ER	IPR002085, IPR002328, IPR011032, IPR013149, IPR013154, IPR016040, IPR020843
FGRRES_00232	732128	733065	937	1	CEF72112	FG00232.1	Uncharacterized protein {ECO:0000313|EMBL:ESU05375.1, ECO:0000313|EnsemblFungi:FGSG_00232P0} [Source:UniProtKB/TrEMBL;Acc:I1R9S4]	FGSG_00232	0	3	0	4	5	12	0.25	No	Modified protein	No	Wheat	-	-	-	-	-	No GO	-	-
FGRRES_00234	736620	737730	1110	1	CEF72115	-	Uncharacterized protein {ECO:0000313|EMBL:ESU05378.1, ECO:0000313|EnsemblFungi:FGSG_00234P0} [Source:UniProtKB/TrEMBL;Acc:I1R9S6]	FGSG_00234	0	3	2	1	4	10	0.3	No	Modified protein	No	Wheat & Barley	-	-	-	-	-	GO	ADH_SF_Zn-type GroES-like ADH_C NAD(P)-bd_dom PKS_ER	IPR002085, IPR011032, IPR013149, IPR016040, IPR020843
FGRRES_00235	738175	739362	1187	1	CEF72116	FG00235.1	Uncharacterized protein {ECO:0000313|EMBL:ESU05379.1, ECO:0000313|EnsemblFungi:FGSG_00235P0} [Source:UniProtKB/TrEMBL;Acc:I1R9S7]	FGSG_00235	0	1	0	0	1	2	0.5	No	Modified protein	No	Wheat & Barley	-	-	PHI:1993	Unaffected pathogenicity	Triticum (related: Wheat)	GO	Zn2-C6_fun-type_DNA-bd	IPR001138
FGRRES_00236	740020	741209	1189	1	CEF72117	FG00236.1	Uncharacterized protein {ECO:0000313|EMBL:ESU05380.1, ECO:0000313|EnsemblFungi:FGSG_00236P0} [Source:UniProtKB/TrEMBL;Acc:I1R9S8]	FGSG_00236	0	1	0	0	0	1	1	No	Modified protein	No	Wheat & Barley	-	-	-	-	-	GO	ADH_SF_Zn-type GroES-like ADH_C ADH_GroES-like NAD(P)-bd_dom PKS_ER	IPR002085, IPR011032, IPR013149, IPR013154, IPR016040, IPR020843
FGRRES_00237	741651	743254	1603	1	CEF72118	FG00237.1	Uncharacterized protein {ECO:0000313|EMBL:ESU05381.1, ECO:0000313|EnsemblFungi:FGSG_00237P0} [Source:UniProtKB/TrEMBL;Acc:I1R9S9]	FGSG_00237	0	2	3	1	1	7	0.285714	No	Modified protein	No	Wheat	-	-	-	-	-	GO	Transferase CAT-like_dom	IPR003480, IPR023213
FGRRES_00242_M	762222	763553	1331	1	CEF72128	FG00242.1	Uncharacterized protein {ECO:0000313|EMBL:ESU05392.1, ECO:0000313|EnsemblFungi:FGSG_00242P0} [Source:UniProtKB/TrEMBL;Acc:I1R9T2]	FGSG_00242	0	6	3	0	0	9	0.666667	Yes	Modified protein	No	Barley	-	-	-	-	-	No GO	-	-
FGRRES_00243	769559	771128	1569	1	CEF72130	FG00243.1	Uncharacterized protein {ECO:0000313|EMBL:ESU05394.1, ECO:0000313|EnsemblFungi:FGSG_00243P0} [Source:UniProtKB/TrEMBL;Acc:I1R9T3]	FGSG_00243	0	0	2	0	0	2	0	No	Conserved protein	No	Wheat	-	-	-	-	-	No GO	-	-
FGRRES_00245	776113	776778	665	1	CEF72134	FG00245.1	Uncharacterized protein {ECO:0000313|EMBL:ESU05398.1, ECO:0000313|EnsemblFungi:FGSG_00245P0} [Source:UniProtKB/TrEMBL;Acc:I1R9T4]	FGSG_00245	0	2	1	2	3	8	0.25	No	Modified protein	No	Barley	-	-	-	-	-	No GO	-	-
FGRRES_00246	778274	779161	887	1	CEF72135	-	Uncharacterized protein {ECO:0000313|EMBL:ESU05399.1, ECO:0000313|EnsemblFungi:FGSG_00246P0} [Source:UniProtKB/TrEMBL;Acc:I1R9T5]	FGSG_00246	0	4	1	0	1	6	0.666667	Yes	Modified protein	No	Wheat & Barley	-	-	-	-	-	No GO	FAM213/AAED1	IPR032801
FGRRES_00247	779224	781216	1992	1	CEF72136	FG00247.1	Uncharacterized protein {ECO:0000313|EMBL:ESU05400.1, ECO:0000313|EnsemblFungi:FGSG_00247P0} [Source:UniProtKB/TrEMBL;Acc:I1R9T6]	FGSG_00247	0	2	4	1	0	7	0.285714	No	Modified protein	No	Barley	-	-	-	-	-	No GO	-	-
FGRRES_00249	791586	792539	953	1	CEF72139	FG00249.1	Uncharacterized protein {ECO:0000313|EMBL:ESU05403.1, ECO:0000313|EnsemblFungi:FGSG_00249P0} [Source:UniProtKB/TrEMBL;Acc:I1R9T8]	FGSG_00249	0	1	0	0	0	1	1	No	Modified protein	No	Wheat & Barley & Maize	-	-	-	-	-	GO	ADH_SF_Zn-type GroES-like NAD(P)-bd_dom PKS_ER	IPR002085, IPR011032, IPR016040, IPR020843
FGRRES_00251_M	799113	802316	3203	1	CEF72141	GAOC	Galactose oxidase {ECO:0000313|EMBL:DAA34003.1} [Source:UniProtKB/TrEMBL;Acc:E6PBN9]	FGSG_00251	0	4	4	0	3	11	0.363636	No	Modified protein	No	Wheat & Barley	-	-	-	-	-	GO	Coagulation_fac_5/8-C_type_dom Kelch_1 Galactose-bd-like Gal_Oxase/kelch_b-propeller Ig-like_fold Ig_E-set DUF1929 Gal_Oxidase_b-propeller	IPR000421, IPR006652, IPR008979, IPR011043, IPR013783, IPR014756, IPR015202, IPR015916
FGRRES_00252	803564	804695	1131	1	CEF72142	FG00252.1	Uncharacterized protein {ECO:0000313|EMBL:ESU05407.1, ECO:0000313|EnsemblFungi:FGSG_00252P0} [Source:UniProtKB/TrEMBL;Acc:I1R9U0]	FGSG_00252	1	5	0	2	1	8	0.666667	Yes	Non-functional	No	-	-	-	-	-	-	No GO	-	-
FGRRES_00253	805699	806730	1031	1	CEF72143	FG00253.1	Uncharacterized protein {ECO:0000313|EMBL:ESU05408.1, ECO:0000313|EnsemblFungi:FGSG_00253P0} [Source:UniProtKB/TrEMBL;Acc:I1R9U1]	FGSG_00253	0	4	3	0	0	7	0.571429	Yes	Modified protein	No	Wheat	-	-	-	-	-	No GO	-	-
FGRRES_00254	807683	808120	437	1	CEF72144	FG00254.1	Uncharacterized protein {ECO:0000313|EMBL:ESU05409.1, ECO:0000313|EnsemblFungi:FGSG_00254P0} [Source:UniProtKB/TrEMBL;Acc:I1R9U2]	FGSG_00254	1	3	2	0	5	10	0.363636	No	Non-functional	No	-	-	-	-	-	-	No GO	-	-
FGRRES_00255	809293	810383	1090	1	CEF72146	-	Uncharacterized protein {ECO:0000313|EMBL:ESU05411.1, ECO:0000313|EnsemblFungi:FGSG_00255P0} [Source:UniProtKB/TrEMBL;Acc:I1R9U3]	FGSG_00255	0	15	6	0	3	24	0.625	Yes	Modified protein	No	Barley	-	-	-	-	-	No GO	-	-
FGRRES_00256	811109	811900	791	1	CEF72147	-	Uncharacterized protein {ECO:0000313|EMBL:EYB30567.1} [Source:UniProtKB/TrEMBL;Acc:A0A016PXS7]	FGSG_00256	0	1	1	1	0	3	0.333333	No	Modified protein	No	-	-	-	-	-	-	No GO	-	-
FGRRES_00257	812457	813662	1205	1	CEF72148	FG00257.1	Uncharacterized protein {ECO:0000313|EMBL:ESU05413.1, ECO:0000313|EnsemblFungi:FGSG_00257P0} [Source:UniProtKB/TrEMBL;Acc:I1R9U5]	FGSG_00257	0	0	0	0	0	0	0	No	Highly conserved genes	No	Wheat & Barley	-	-	-	-	-	GO	SLC35_F1/F2/F6	IPR009262
FGRRES_00258	814343	815369	1026	1	CEF72149	FG00258.1	Uncharacterized protein {ECO:0000313|EMBL:ESU05414.1, ECO:0000313|EnsemblFungi:FGSG_00258P0} [Source:UniProtKB/TrEMBL;Acc:I1R9U6]	FGSG_00258	0	0	0	1	1	2	0	No	Conserved protein	No	Wheat	-	-	-	-	-	No GO	-	-
FGRRES_00259	816413	818279	1866	1	CEF72150	FG00259.1	Uncharacterized protein {ECO:0000313|EMBL:ESU05415.1, ECO:0000313|EnsemblFungi:FGSG_00259P0} [Source:UniProtKB/TrEMBL;Acc:I1R9U7]	FGSG_00259	0	2	1	0	0	3	0.666667	No	Modified protein	No	Wheat & Barley & Maize	-	-	-	-	-	GO	5_nucleotidase/apyrase 5'-Nucleotdase_C Pesterase_C1039 Metallo-depent_PP-like	IPR006179, IPR008334, IPR014485, IPR029052
FGRRES_00260	818756	819039	283	1	CEF72151	FG00260.1	Uncharacterized protein {ECO:0000313|EMBL:ESU05416.1, ECO:0000313|EnsemblFungi:FGSG_00260P0} [Source:UniProtKB/TrEMBL;Acc:I1R9U8]	FGSG_00260	0	0	0	0	2	2	0	No	Highly conserved genes	No	Wheat & Maize	Secreted	-	-	-	-	No GO	-	-
FGRRES_00261	820610	823563	2953	1	CEF72152	FG00261.1	Uncharacterized protein {ECO:0000313|EMBL:ESU05417.1, ECO:0000313|EnsemblFungi:FGSG_00261P0} [Source:UniProtKB/TrEMBL;Acc:I1R9U9]	FGSG_00261	0	2	8	0	0	10	0.2	No	Modified protein	No	Wheat & Barley & Maize	-	-	-	-	-	GO	PQQ_repeat Quinonprotein_ADH-like_supfam DUF1620 EMC1 Quinonprotein_ADH-like_fam	IPR002372, IPR011047, IPR011678, IPR026895, IPR027295
FGRRES_00262_M	824356	825465	1109	1	CEF72153	FG00262.1	Uncharacterized protein {ECO:0000313|EMBL:EYB30573.1} [Source:UniProtKB/TrEMBL;Acc:A0A016PYN3]	FGSG_00262	0	0	1	1	0	2	0	No	Conserved protein	No	Wheat	-	-	-	-	-	No GO	-	-
FGRRES_00263	825657	828283	2626	1	CEF72154	FG00263.1	Uncharacterized protein {ECO:0000313|EMBL:ESU05419.1, ECO:0000313|EnsemblFungi:FGSG_00263P0} [Source:UniProtKB/TrEMBL;Acc:I1R9V1]	FGSG_00263	0	5	1	0	0	6	0.833333	Yes	Modified protein	No	Wheat & Barley	-	-	-	-	-	No GO	-	-
FGRRES_00264	829056	829620	564	1	CEF72155	FG00264.1	Uncharacterized protein {ECO:0000313|EMBL:ESU05420.1, ECO:0000313|EnsemblFungi:FGSG_00264P0} [Source:UniProtKB/TrEMBL;Acc:I1R9V2]	FGSG_00264	0	0	0	0	0	0	0	No	Highly conserved genes	No	Wheat & Barley & Maize	-	-	-	-	-	No GO	Complex1_LYR	IPR008011
FGRRES_00265	831466	832872	1406	1	CEF72156	FG00265.1	Uncharacterized protein {ECO:0000313|EMBL:ESU05421.1, ECO:0000313|EnsemblFungi:FGSG_00265P0} [Source:UniProtKB/TrEMBL;Acc:I1R9V3]	FGSG_00265	0	0	3	0	0	3	0	No	Conserved protein	No	Wheat & Barley	-	-	-	-	-	GO	WD40_repeat WD40/YVTN_repeat-like_dom WD40_repeat_dom	IPR001680, IPR015943, IPR017986
FGRRES_00266	836099	838078	1979	1	CEF72157	FG00266.1	Uncharacterized protein {ECO:0000313|EMBL:ESU05422.1, ECO:0000313|EnsemblFungi:FGSG_00266P0} [Source:UniProtKB/TrEMBL;Acc:I1R9V4]	FGSG_00266	0	2	0	0	0	2	1	No	Modified protein	No	Wheat & Barley & Maize	-	-	-	-	-	No GO	-	-
FGRRES_00267	838770	840137	1367	1	CEF72158	FG00267.1	Uncharacterized protein {ECO:0000313|EMBL:ESU05423.1, ECO:0000313|EnsemblFungi:FGSG_00267P0} [Source:UniProtKB/TrEMBL;Acc:I1R9V5]	FGSG_00267	0	0	0	0	0	0	0	No	Highly conserved genes	No	Wheat	-	-	-	-	-	No GO	-	-
FGRRES_00268	841151	842418	1267	1	CEF72159	FG00268.1	Protein BTN {ECO:0000256|RuleBase:RU361113} [Source:UniProtKB/TrEMBL;Acc:I1R9V6]	FGSG_00268	0	2	2	0	0	4	0.5	No	Modified protein	No	Wheat & Barley	-	-	-	-	-	GO	Battenin_disease_Cln3	IPR003492
FGRRES_00269	844420	845904	1484	1	CEF72161	FG00269.1	Nicotinate phosphoribosyltransferase {ECO:0000256|RuleBase:RU003838} [Source:UniProtKB/TrEMBL;Acc:V6QT89]	FGSG_00269	0	0	0	0	0	0	0	No	Highly conserved genes	No	-	-	-	-	-	-	GO	Quinolinate_PRibosylTrfase_C Nic_PRibTrfase-Fam	IPR002638, IPR007229
FGRRES_00270	846586	849247	2661	1	CEF72162	FG00270.1	Uncharacterized protein {ECO:0000313|EMBL:ESU05427.1, ECO:0000313|EnsemblFungi:FGSG_00270P0} [Source:UniProtKB/TrEMBL;Acc:I1R9V7]	FGSG_00270	0	2	0	0	0	2	1	No	Modified protein	No	Wheat & Barley	-	-	-	-	-	GO	WD40_repeat Haem_d1 WD40/YVTN_repeat-like_dom WD40_repeat_dom	IPR001680, IPR011048, IPR015943, IPR017986
FGRRES_00271	854308	855720	1412	1	CEF72166	PNG1	Protein PNG1 [Source:UniProtKB/Swiss-Prot;Acc:Q4IR87]	FGSG_00271	0	0	0	0	0	0	0	No	Highly conserved genes	No	Wheat & Barley & Maize	-	-	-	-	-	GO	Transglutaminase-like Rad4/PNGase_transGLS-fold	IPR002931, IPR018325
FGRRES_00272	856788	857880	1092	1	CEF72167	FG00272.1	Uncharacterized protein {ECO:0000313|EMBL:ESU05431.1, ECO:0000313|EnsemblFungi:FGSG_00272P0} [Source:UniProtKB/TrEMBL;Acc:I1R9V8]	FGSG_00272	0	0	0	0	0	0	0	No	Highly conserved genes	No	Wheat	-	-	-	-	-	GO	Znf_RING Znf_SWIM Znf_RING/FYVE/PHD	IPR001841, IPR007527, IPR013083
FGRRES_00274	863987	864485	498	1	CEF72171	FG00274.1	Uncharacterized protein {ECO:0000313|EMBL:ESU05434.1, ECO:0000313|EnsemblFungi:FGSG_00274P0} [Source:UniProtKB/TrEMBL;Acc:I1R9W0]	FGSG_00274	0	0	0	0	0	0	0	No	Highly conserved genes	No	Barley	-	-	-	-	-	No GO	-	-
FGRRES_00275_M	865114	865780	666	1	CEF72172	FG00275.1	Uncharacterized protein {ECO:0000313|EMBL:ESU05435.1, ECO:0000313|EnsemblFungi:FGSG_00275P0} [Source:UniProtKB/TrEMBL;Acc:I1R9W1]	FGSG_00275	0	0	0	0	0	0	0	No	Highly conserved genes	No	Wheat & Barley	-	-	-	-	-	No GO	-	-
FGRRES_00276	866110	867057	947	1	CEF72173	FG00276.1	Uncharacterized protein {ECO:0000313|EMBL:ESU05436.1, ECO:0000313|EnsemblFungi:FGSG_00276P0} [Source:UniProtKB/TrEMBL;Acc:I1R9W2]	FGSG_00276	0	0	1	0	1	2	0	No	Conserved protein	No	Wheat & Barley & Maize	-	-	PHI:1561	Unaffected pathogenicity	Triticum (related: Wheat)	No GO	PQ-loop_rpt MannP-dilichol_defect-1	IPR006603, IPR016817
FGRRES_00278	872136	873499	1363	1	CEF72175	-	Biotin synthase {ECO:0000313|EMBL:ESU05438.1}; Uncharacterized protein {ECO:0000313|EnsemblFungi:FGSG_00278P0} [Source:UniProtKB/TrEMBL;Acc:I1R9W4]	FGSG_00278	0	0	0	0	0	0	0	No	Highly conserved genes	No	Wheat & Barley & Maize	-	-	-	-	-	GO	Biotin_synth/BioAB Elp3/MiaB/NifB rSAM BATS_dom Aldolase_TIM	IPR002684, IPR006638, IPR007197, IPR010722, IPR013785
FGRRES_00279	875098	876060	962	1	CEF72176	FG00279.1	Uncharacterized protein {ECO:0000313|EMBL:ESU05439.1, ECO:0000313|EnsemblFungi:FGSG_00279P0} [Source:UniProtKB/TrEMBL;Acc:I1R9W5]	FGSG_00279	0	0	1	0	0	1	0	No	Conserved protein	No	Wheat & Barley & Maize	-	-	-	-	-	No GO	-	-
FGRRES_00280_M	877781	879083	1302	1	CEF72178	FG00280.1	Histone acetyltransferase GCN5 {ECO:0000313|EMBL:ESU05441.1}; Uncharacterized protein {ECO:0000313|EnsemblFungi:FGSG_00280P0} [Source:UniProtKB/TrEMBL;Acc:I1R9W6]	FGSG_00280	0	0	1	0	1	2	0	No	Conserved protein	No	Wheat & Barley	-	-	-	-	-	GO	GNAT_dom Bromodomain Acyl_CoA_acyltransferase Bromodomain_CS	IPR000182, IPR001487, IPR016181, IPR018359
FGRRES_00281	879463	880958	1495	1	CEF72179	FG00281.1	Uncharacterized protein {ECO:0000313|EMBL:ESU05442.1, ECO:0000313|EnsemblFungi:FGSG_00281P0} [Source:UniProtKB/TrEMBL;Acc:I1R9W7]	FGSG_00281	0	0	1	0	0	1	0	No	Conserved protein	No	Wheat & Barley	-	-	-	-	-	GO	Cell_cycle_checkpoint_Rad1 Rad1_Rec1_Rad17	IPR003011, IPR003021
FGRRES_00283	887541	889676	2135	1	CEF72183	FG00283.1	Uncharacterized protein {ECO:0000313|EMBL:ESU05444.1, ECO:0000313|EnsemblFungi:FGSG_00283P0} [Source:UniProtKB/TrEMBL;Acc:I1R9W9]	FGSG_00283	0	2	0	0	0	2	1	No	Modified protein	No	Wheat & Barley	-	-	-	-	-	GO	Calcineurin-like_PHP_apaH Metallo-depent_PP-like PGAP5/Cdc1/Ted1	IPR004843, IPR029052, IPR033308
FGRRES_00284	890493	895657	5164	1	CEF72184	FG00284.1	Uncharacterized protein {ECO:0000313|EMBL:ESU05445.1, ECO:0000313|EnsemblFungi:FGSG_00284P0} [Source:UniProtKB/TrEMBL;Acc:I1R9X0]	FGSG_00284	0	3	1	0	0	4	0.75	No	Modified protein	No	Wheat & Barley & Maize	-	-	-	-	-	GO	-	-
FGRRES_00285	898874	900113	1239	1	CEF72186	FG00285.1	Uncharacterized protein {ECO:0000313|EMBL:ESU05446.1, ECO:0000313|EnsemblFungi:FGSG_00285P0} [Source:UniProtKB/TrEMBL;Acc:I1R9X1]	FGSG_00285	0	0	1	0	0	1	0	No	Conserved protein	No	Wheat & Barley & Maize	-	-	-	-	-	No GO	-	-
FGRRES_00286	902471	903345	874	1	CEF72188	FG00286.1	Eukaryotic translation initiation factor 4E-2 {ECO:0000313|EMBL:ESU05448.1}; Uncharacterized protein {ECO:0000313|EnsemblFungi:FGSG_00286P0} [Source:UniProtKB/TrEMBL;Acc:I1R9X2]	FGSG_00286	0	0	1	0	1	2	0	No	Conserved protein	No	Wheat & Barley & Maize	-	-	-	-	-	GO	TIF_eIF_4E TIF_eIF_4E_CS TIF_eIF4e-like_dom	IPR001040, IPR019770, IPR023398
FGRRES_00287	903807	905704	1897	1	CEF72189	FG00287.1	Uncharacterized protein {ECO:0000313|EMBL:ESU05449.1, ECO:0000313|EnsemblFungi:FGSG_00287P0} [Source:UniProtKB/TrEMBL;Acc:I1R9X3]	FGSG_00287	0	0	0	0	0	0	0	No	Highly conserved genes	No	Wheat & Barley	-	-	-	-	-	GO	AMP-dep_Synth/Lig AMP-bd_C	IPR000873, IPR025110
FGRRES_00288	908484	909130	646	1	CEF72190	FG00288.1	Uncharacterized protein {ECO:0000313|EMBL:ESU05450.1, ECO:0000313|EnsemblFungi:FGSG_00288P0} [Source:UniProtKB/TrEMBL;Acc:I1R9X4]	FGSG_00288	0	0	0	0	1	1	0	No	Highly conserved genes	No	Wheat & Barley & Maize	-	-	-	-	-	No GO	BolA	IPR002634
FGRRES_00291	923136	923965	829	1	CEF72194	FG00291.1	Uncharacterized protein {ECO:0000313|EMBL:ESU05454.1, ECO:0000313|EnsemblFungi:FGSG_00291P0} [Source:UniProtKB/TrEMBL;Acc:I1R9X6]	FGSG_00291	0	0	0	0	1	1	0	No	Highly conserved genes	No	Wheat & Barley & Maize	-	-	-	-	-	GO	VPS28 VPS28_N VPS28_C	IPR007143, IPR017898, IPR017899
FGRRES_00292	924249	926558	2309	1	CEF72195	FG00292.1	Uncharacterized protein {ECO:0000313|EMBL:ESU05455.1, ECO:0000313|EnsemblFungi:FGSG_00292P0} [Source:UniProtKB/TrEMBL;Acc:I1R9X7]	FGSG_00292	0	0	3	0	0	3	0	No	Conserved protein	No	Wheat & Barley	-	-	-	-	-	GO	Noc2 ARM-type_fold	IPR005343, IPR016024
FGRRES_00293	926955	930181	3226	1	CEF72196	FG00293.1	Uncharacterized protein {ECO:0000313|EMBL:ESU05456.1, ECO:0000313|EnsemblFungi:FGSG_00293P0} [Source:UniProtKB/TrEMBL;Acc:I1R9X8]	FGSG_00293	0	0	0	0	0	0	0	No	Highly conserved genes	No	Wheat & Barley & Maize	-	-	-	-	-	GO	Cep57_MT-bd_dom PPC89_CLD	IPR024957, IPR025925
FGRRES_00294	931555	933440	1885	1	CEF72197	FG00294.1	Uncharacterized protein {ECO:0000313|EMBL:ESU05457.1, ECO:0000313|EnsemblFungi:FGSG_00294P0} [Source:UniProtKB/TrEMBL;Acc:I1R9X9]	FGSG_00294	0	1	1	0	0	2	0.5	No	Modified protein	No	Wheat & Barley & Maize	Secreted	-	-	-	-	GO	Glyco_hydro_76 6-hairpin_glycosidase-like 6hp_glycosidase	IPR005198, IPR008928, IPR012341
FGRRES_00295	934068	934535	467	1	CEF72198	FG00295.1	Uncharacterized protein {ECO:0000313|EMBL:ESU05458.1, ECO:0000313|EnsemblFungi:FGSG_00295P0} [Source:UniProtKB/TrEMBL;Acc:I1R9Y0]	FGSG_00295	0	0	0	0	1	1	0	No	Highly conserved genes	No	Wheat & Barley	-	-	-	-	-	No GO	-	-
FGRRES_00296	935210	937020	1810	1	CEF72199	FG00296.1	Threonine dehydratase {ECO:0000313|EMBL:ESU05459.1}; Uncharacterized protein {ECO:0000313|EnsemblFungi:FGSG_00296P0} [Source:UniProtKB/TrEMBL;Acc:V6QU65]	FGSG_00296	0	0	1	1	0	2	0	No	Conserved protein	No	Wheat & Barley & Maize	-	-	-	-	-	GO	Ser/Thr_deHydtase_PyrdxlP-BS ACT-like_dom TrpB-like_PLP-dep Thr_deHydtase_biosynth	IPR000634, IPR001721, IPR001926, IPR005787
FGRRES_00297	937751	940027	2276	1	CEF72200	FG00297.1	Uncharacterized protein {ECO:0000313|EMBL:ESU05460.1, ECO:0000313|EnsemblFungi:FGSG_00297P0} [Source:UniProtKB/TrEMBL;Acc:I1R9Y1]	FGSG_00297	0	2	1	0	0	3	0.666667	No	Modified protein	No	Wheat & Barley	-	-	-	-	-	GO	Znf_PHD Znf_FYVE_PHD Znf_RING/FYVE/PHD Zinc_finger_PHD-type_CS Znf_PHD-finger ING_N ING_fam	IPR001965, IPR011011, IPR013083, IPR019786, IPR019787, IPR024610, IPR028651
FGRRES_00298	941186	942380	1194	1	CEF72201	FG00298.1	Uncharacterized protein {ECO:0000313|EMBL:ESU05461.1, ECO:0000313|EnsemblFungi:FGSG_00298P0} [Source:UniProtKB/TrEMBL;Acc:I1R9Y2]	FGSG_00298	0	0	2	0	0	2	0	No	Conserved protein	No	Wheat & Barley	-	-	-	-	-	GO	UPP_synth-like UPP_synth-like_CS	IPR001441, IPR018520
FGRRES_00299	945402	948877	3475	1	CEF72203	FG00299.1	Uncharacterized protein {ECO:0000313|EMBL:ESU05462.1, ECO:0000313|EnsemblFungi:FGSG_00299P0} [Source:UniProtKB/TrEMBL;Acc:I1R9Y3]	FGSG_00299	0	0	1	0	0	1	0	No	Conserved protein	No	Wheat & Barley & Maize	-	-	-	-	-	GO	Glycoside_hydrolase_63 6-hairpin_glycosidase-like Glyco_hydro_63_C	IPR004888, IPR008928, IPR031335
FGRRES_00300	949558	950642	1084	1	CEF72204	FG00300.1	ATP synthase subunit 5 {ECO:0000313|EMBL:ESU05463.1}; Uncharacterized protein {ECO:0000313|EnsemblFungi:FGSG_00300P0} [Source:UniProtKB/TrEMBL;Acc:I1R9Y4]	FGSG_00300	0	0	1	0	0	1	0	No	Conserved protein	No	Wheat & Barley & Maize	-	-	-	-	-	GO	ATPase_OSCP/dsu ATPase_OSCP/d_CS ATPase_OSCP/delta_N	IPR000711, IPR020781, IPR026015
FGRRES_00301	951165	952188	1023	1	CEF72205	FG00301.1	Maintenance of ploidy protein mob1 {ECO:0000313|EMBL:ESU05464.1}; Uncharacterized protein {ECO:0000313|EnsemblFungi:FGSG_00301P0} [Source:UniProtKB/TrEMBL;Acc:I1R9Y5]	FGSG_00301	0	0	0	1	0	1	0	No	Conserved protein	No	Wheat & Barley	-	-	-	-	-	GO	Mob1_phocein	IPR005301
FGRRES_00302	952831	954571	1740	1	CEF72206	FG00302.1	Uncharacterized protein {ECO:0000313|EMBL:ESU05465.1, ECO:0000313|EnsemblFungi:FGSG_00302P0} [Source:UniProtKB/TrEMBL;Acc:I1R9Y6]	FGSG_00302	0	1	0	1	0	2	0.5	No	Modified protein	No	Wheat & Barley	-	-	-	-	-	GO	Calcineurin-like_PHP_apaH DBR1_C Metallo-depent_PP-like	IPR004843, IPR007708, IPR029052
FGRRES_00303	955489	956088	599	1	CEF72207	FG00303.1	Uncharacterized protein {ECO:0000313|EMBL:ESU05466.1, ECO:0000313|EnsemblFungi:FGSG_00303P0} [Source:UniProtKB/TrEMBL;Acc:I1R9Y7]	FGSG_00303	0	0	0	0	2	2	0	No	Highly conserved genes	No	Wheat & Barley & Maize	-	-	-	-	-	GO	SKP1-like BTB/POZ_fold Skp1_comp_POZ	IPR001232, IPR011333, IPR016073
FGRRES_00304	956985	957905	920	1	CEF72208	FG00304.1	Cell division control protein 42 {ECO:0000313|EMBL:ESU05467.1}; Uncharacterized protein {ECO:0000313|EnsemblFungi:FGSG_00304P0} [Source:UniProtKB/TrEMBL;Acc:V6QUU6]	FGSG_00304	0	0	1	0	0	1	0	No	Conserved protein	No	Wheat & Barley	-	-	PHI:3836	Lethal	Lethal pathogen phenotype	GO	Small_GTPase Small_GTP-bd_dom P-loop_NTPase	IPR001806, IPR005225, IPR027417
FGRRES_00305	959052	959842	790	1	CEF72209	FG00305.1	GrpE protein homolog {ECO:0000256|RuleBase:RU000640} [Source:UniProtKB/TrEMBL;Acc:I1R9Y8]	FGSG_00305	0	1	2	0	1	4	0.25	No	Modified protein	No	Wheat & Barley & Maize	-	-	-	-	-	GO	GrpE GrpE_head GrpE_coiled_coil	IPR000740, IPR009012, IPR013805
FGRRES_00306	960442	961835	1393	1	CEF72210	FG00306.1	26S proteasome non-ATPase regulatory subunit 11 {ECO:0000313|EMBL:ESU05469.1}; Uncharacterized protein {ECO:0000313|EnsemblFungi:FGSG_00306P0} [Source:UniProtKB/TrEMBL;Acc:I1R9Y9]	FGSG_00306	0	0	2	1	0	3	0	No	Conserved protein	No	Wheat & Barley & Maize	-	-	-	-	-	GO	PCI_dom TPR-like_helical_dom WHTH_DNA-bd_dom	IPR000717, IPR011990, IPR011991
FGRRES_00307	962201	966478	4277	1	CEF72211	FG00307.1	Uncharacterized protein {ECO:0000313|EMBL:ESU05470.1, ECO:0000313|EnsemblFungi:FGSG_00307P0} [Source:UniProtKB/TrEMBL;Acc:I1R9Z0]	FGSG_00307	0	10	3	0	0	13	0.769231	Yes	Modified protein	No	Wheat & Barley	-	-	PHI:1469	Unaffected pathogenicity	Triticum (related: Wheat)	GO	AT_hook_DNA-bd_motif	IPR017956
FGRRES_00308	967655	968811	1156	1	CEF72212	FG00308.1	Uncharacterized protein {ECO:0000313|EMBL:ESU05471.1, ECO:0000313|EnsemblFungi:FGSG_00308P0} [Source:UniProtKB/TrEMBL;Acc:I1R9Z1]	FGSG_00308	0	0	0	1	1	2	0	No	Conserved protein	No	Wheat & Barley & Maize	-	-	-	-	-	GO	Mitochondrial_sb/sol_carrier Mt_carrier_dom	IPR018108, IPR023395
FGRRES_00309	969148	971750	2602	1	CEF72213	FG00309.1	Uncharacterized protein {ECO:0000313|EMBL:ESU05472.1, ECO:0000313|EnsemblFungi:FGSG_00309P0} [Source:UniProtKB/TrEMBL;Acc:I1R9Z2]	FGSG_00309	0	1	0	0	1	2	0.5	No	Modified protein	No	Wheat & Barley & Maize	-	-	-	-	-	GO	NatC_AcTrfase_Mak10	IPR007244
FGRRES_00310	972423	972825	402	1	CEF72214	FG00310.1	Uncharacterized protein {ECO:0000313|EMBL:ESU05473.1, ECO:0000313|EnsemblFungi:FGSG_00310P0} [Source:UniProtKB/TrEMBL;Acc:I1R9Z3]	FGSG_00310	0	0	0	1	0	1	0	No	Conserved protein	No	Wheat & Barley & Maize	-	-	-	-	-	GO	ATPase_F1-cplx_esu_mt	IPR006721
FGRRES_00312	975869	976789	920	1	CEF72216	FG00312.1	Uncharacterized protein {ECO:0000313|EMBL:ESU05475.1, ECO:0000313|EnsemblFungi:FGSG_00312P0} [Source:UniProtKB/TrEMBL;Acc:I1R9Z5]	FGSG_00312	0	0	3	0	0	3	0	No	Conserved protein	No	Barley	-	-	-	-	-	No GO	-	-
FGRRES_00313	977340	978899	1559	1	CEF72217	FG00313.1	Uncharacterized protein {ECO:0000313|EMBL:ESU05476.1, ECO:0000313|EnsemblFungi:FGSG_00313P0} [Source:UniProtKB/TrEMBL;Acc:I1R9Z6]	FGSG_00313	0	2	0	0	1	3	0.666667	No	Modified protein	No	Wheat & Barley	-	-	PHI:1989	Unaffected pathogenicity	Triticum (related: Wheat)	GO	Zn2-C6_fun-type_DNA-bd DUF3468	IPR001138, IPR021858
FGRRES_00314	983317	984459	1142	1	CEF72219	FG00314.1	Uncharacterized protein {ECO:0000313|EMBL:ESU05478.1, ECO:0000313|EnsemblFungi:FGSG_00314P0} [Source:UniProtKB/TrEMBL;Acc:I1R9Z7]	FGSG_00314	0	0	0	0	0	0	0	No	Highly conserved genes	No	Wheat & Barley & Maize	-	-	-	-	-	GO	Glyco_hydro_catalytic_dom Glycoside_hydrolase_SF Unchr_glyco_hydro_catalytic	IPR013781, IPR017853, IPR024655
FGRRES_00316	990508	992185	1677	1	CEF72222	FG00316.1	Uncharacterized protein {ECO:0000313|EMBL:ESU05480.1, ECO:0000313|EnsemblFungi:FGSG_00316P0} [Source:UniProtKB/TrEMBL;Acc:I1R9Z9]	FGSG_00316	0	1	1	0	0	2	0.5	No	Modified protein	No	Wheat & Barley & Maize	-	-	-	-	-	GO	Znf_RING Znf_RING/FYVE/PHD	IPR001841, IPR013083
FGRRES_00317	995107	996269	1162	1	CEF72223	FG00317.1	Uncharacterized protein {ECO:0000313|EMBL:ESU05481.1, ECO:0000313|EnsemblFungi:FGSG_00317P0} [Source:UniProtKB/TrEMBL;Acc:I1RA00]	FGSG_00317	0	0	0	1	0	1	0	No	Conserved protein	No	Wheat & Barley & Maize	-	-	-	-	-	GO	Ubiquitin-like CAP-Gly_domain Ubiquitin-rel_dom	IPR000626, IPR000938, IPR029071
FGRRES_00318	1005924	1006896	972	1	CEF72224	FG00318.1	Uncharacterized protein {ECO:0000313|EMBL:ESU05482.1, ECO:0000313|EnsemblFungi:FGSG_00318P0} [Source:UniProtKB/TrEMBL;Acc:I1RA01]	FGSG_00318	0	1	1	0	1	3	0.333333	No	Modified protein	No	Wheat & Barley & Maize	-	-	PHI:1537	Unaffected pathogenicity	Triticum (related: Wheat)	GO	SANT/Myb Homeodomain-like Myb-like_dom Myb_dom	IPR001005, IPR009057, IPR017877, IPR017930
FGRRES_00319	1007710	1008576	866	1	CEF72225	FG00319.1	Uncharacterized protein {ECO:0000313|EMBL:ESU05483.1, ECO:0000313|EnsemblFungi:FGSG_00319P0} [Source:UniProtKB/TrEMBL;Acc:I1RA02]	FGSG_00319	0	0	0	0	0	0	0	No	Highly conserved genes	No	Wheat & Barley & Maize	-	-	-	-	-	GO	Methyltransf_11 SAM-dependent_MTases	IPR013216, IPR029063
FGRRES_00320	1010209	1011507	1298	1	CEF72226	FG00320.1	Uncharacterized protein {ECO:0000313|EMBL:ESU05484.1, ECO:0000313|EnsemblFungi:FGSG_00320P0} [Source:UniProtKB/TrEMBL;Acc:I1RA03]	FGSG_00320	0	0	0	0	0	0	0	No	Highly conserved genes	No	Wheat & Barley & Maize	-	-	-	-	-	GO	Oxidoreductase_N NAD(P)-bd_dom	IPR000683, IPR016040
FGRRES_00321	1012150	1013107	957	1	CEF72227	FG00321.1	Uncharacterized protein {ECO:0000313|EMBL:ESU05485.1, ECO:0000313|EnsemblFungi:FGSG_00321P0} [Source:UniProtKB/TrEMBL;Acc:I1RA04]	FGSG_00321	0	0	0	0	2	2	0	No	Highly conserved genes	No	Wheat & Barley & Maize	-	-	-	-	-	No GO	Aldo/ket_red NADP_OxRdtase_dom	IPR001395, IPR023210
FGRRES_00322_M	1013796	1015273	1477	1	CEF72228	FG00322.1	Uncharacterized protein {ECO:0000313|EMBL:ESU05486.1, ECO:0000313|EnsemblFungi:FGSG_00322P0} [Source:UniProtKB/TrEMBL;Acc:I1RA05]	FGSG_00322	0	3	0	1	2	6	0.5	No	Modified protein	No	Wheat	-	-	-	-	-	No GO	-	-
FGRRES_00323	1015596	1016752	1156	1	CEF72229	DHS	Deoxyhypusine synthase {ECO:0000313|EMBL:ADE59475.1}; Uncharacterized protein {ECO:0000313|EMBL:EYB30631.1} [Source:UniProtKB/TrEMBL;Acc:D5L6Z2]	FGSG_00323	0	0	0	0	2	2	0	No	Highly conserved genes	No	Wheat & Barley & Maize	-	-	-	-	-	GO	Deoxyhypusine_synthase DHS-like_NAD/FAD-binding_dom	IPR002773, IPR029035
FGRRES_00324	1017202	1024541	7339	1	CEF72230	FG00324.1	Uncharacterized protein {ECO:0000313|EMBL:ESU05488.1, ECO:0000313|EnsemblFungi:FGSG_00324P0} [Source:UniProtKB/TrEMBL;Acc:I1RA07]	FGSG_00324	0	10	13	1	0	24	0.416667	No	Modified protein	No	Wheat & Barley & Maize	-	-	PHI:1538	Reduced virulence	Triticum (related: Wheat)	GO	SANT/Myb Homeodomain-like SANT_dom	IPR001005, IPR009057, IPR017884
FGRRES_00325	1024974	1025401	427	1	CEF72231	FG00325.1	Uncharacterized protein {ECO:0000313|EMBL:ESU05489.1, ECO:0000313|EnsemblFungi:FGSG_00325P0} [Source:UniProtKB/TrEMBL;Acc:I1RA08]	FGSG_00325	0	0	0	0	0	0	0	No	Highly conserved genes	No	Wheat & Barley	-	-	-	-	-	GO	DASH_Dad1	IPR013958
FGRRES_00326_M	1026305	1029543	3238	1	CEF72232	FG00326.1	Uncharacterized protein {ECO:0000313|EMBL:ESU05490.1, ECO:0000313|EnsemblFungi:FGSG_00326P0} [Source:UniProtKB/TrEMBL;Acc:I1RA09]	FGSG_00326	0	5	0	0	1	6	0.833333	Yes	Modified protein	No	Wheat	-	-	-	-	-	No GO	-	-
FGRRES_00327	1030272	1033634	3362	1	CEF72233	FG00327.1	Replication factor C subunit 1 {ECO:0000313|EMBL:ESU05491.1}; Uncharacterized protein {ECO:0000313|EnsemblFungi:FGSG_00327P0} [Source:UniProtKB/TrEMBL;Acc:I1RA10]	FGSG_00327	0	0	3	0	1	4	0	No	Conserved protein	No	Wheat & Barley	-	-	-	-	-	GO	BRCT_dom AAA+_ATPase ATPase_AAA_core DNA_pol3_clamp-load_cplx_C DNA_replication_fac_C_lsu DNA_replication_fac_RFC1_C P-loop_NTPase	IPR001357, IPR003593, IPR003959, IPR008921, IPR012178, IPR013725, IPR027417
FGRRES_00328	1033973	1034829	856	1	CEF72234	FG00328.1	60S ribosomal protein L16 {ECO:0000313|EMBL:ESU05492.1}; Uncharacterized protein {ECO:0000313|EnsemblFungi:FGSG_00328P0} [Source:UniProtKB/TrEMBL;Acc:I1RA11]	FGSG_00328	0	0	0	0	1	1	0	No	Highly conserved genes	No	Wheat & Barley & Maize	-	-	-	-	-	GO	Ribosomal_L16 Ribosomal_L10e/L16 Ribosomal_L16_CS	IPR000114, IPR016180, IPR020798
FGRRES_00329	1035248	1036426	1178	1	CEF72235	FG00329.1	Replication factor C subunit 5 {ECO:0000313|EMBL:ESU05493.1}; Uncharacterized protein {ECO:0000313|EnsemblFungi:FGSG_00329P0} [Source:UniProtKB/TrEMBL;Acc:I1RA12]	FGSG_00329	0	2	2	0	0	4	0.5	No	Modified protein	No	Wheat & Barley	-	-	-	-	-	GO	AAA+_ATPase DNA_pol3_clamp-load_cplx_C P-loop_NTPase	IPR003593, IPR008921, IPR027417
FGRRES_00330	1039980	1042488	2508	1	CEF72236	FG00330.1	Acetyl-coenzyme A synthetase {ECO:0000256|RuleBase:RU361147} [Source:UniProtKB/TrEMBL;Acc:I1RA13]	FGSG_00330	0	0	4	1	1	6	0	No	Conserved protein	No	Wheat & Barley & Maize	-	-	-	-	-	GO	AMP-dep_Synth/Lig Ac_CoA_lig AMP-binding_CS AMP-bd_C ACAS_N	IPR000873, IPR011904, IPR020845, IPR025110, IPR032387
FGRRES_00331	1047619	1048117	498	1	CEF72238	FG00331.1	Uncharacterized protein {ECO:0000313|EMBL:ESU05496.1, ECO:0000313|EnsemblFungi:FGSG_00331P0} [Source:UniProtKB/TrEMBL;Acc:I1RA14]	FGSG_00331	0	1	0	0	0	1	1	No	Modified protein	No	Wheat & Barley & Maize	-	-	-	-	-	No GO	-	-
FGRRES_00332	1050408	1052784	2376	1	CEF72239	-	Uncharacterized protein {ECO:0000313|EMBL:ESU05497.1, ECO:0000313|EnsemblFungi:FGSG_00332P0} [Source:UniProtKB/TrEMBL;Acc:I1RA15]	FGSG_00332	0	0	0	0	0	0	0	No	Highly conserved genes	No	Wheat & Barley	-	-	PHI:446	Reduced virulence	Wheat	GO	WD40_repeat WD40/YVTN_repeat-like_dom WD40_repeat_dom WD40_repeat_CS	IPR001680, IPR015943, IPR017986, IPR019775
FGRRES_00333	1057891	1059030	1139	1	CEF72240	FG00333.1	Uncharacterized protein {ECO:0000313|EMBL:ESU05498.1, ECO:0000313|EnsemblFungi:FGSG_00333P0} [Source:UniProtKB/TrEMBL;Acc:I1RA16]	FGSG_00333	0	0	2	0	0	2	0	No	Conserved protein	No	Wheat & Barley & Maize	-	-	-	-	-	GO	DUF1751_Mem_euk Peptidase_S54_rhomboid_dom	IPR013861, IPR022764
FGRRES_00334	1059715	1061471	1756	1	CEF72241	FG00334.1	Uncharacterized protein {ECO:0000313|EMBL:ESU05499.1, ECO:0000313|EnsemblFungi:FGSG_00334P0} [Source:UniProtKB/TrEMBL;Acc:I1RA17]	FGSG_00334	0	2	0	0	0	2	1	No	Modified protein	No	Wheat & Barley & Maize	-	-	-	-	-	GO	FAD-bd_8 Fe_red_NAD-bd_6 Fe3_Rdtase_TM_dom Fd_Rdtase_FAD-bd NOX5	IPR013112, IPR013121, IPR013130, IPR017927, IPR029648
FGRRES_00335	1062290	1064913	2623	1	CEF72242	FG00335.1	Uncharacterized protein {ECO:0000313|EMBL:ESU05500.1, ECO:0000313|EnsemblFungi:FGSG_00335P0} [Source:UniProtKB/TrEMBL;Acc:I1RA18]	FGSG_00335	0	1	2	0	0	3	0.333333	No	Modified protein	No	Wheat & Barley	-	-	-	-	-	GO	RRM_dom Anticodon-bd Nucleotide-bd_a/b_plait	IPR000504, IPR004154, IPR012677
FGRRES_00336	1065868	1066524	656	1	CEF72243	FG00336.1	Uncharacterized protein {ECO:0000313|EMBL:ESU05501.1, ECO:0000313|EnsemblFungi:FGSG_00336P0} [Source:UniProtKB/TrEMBL;Acc:I1RA19]	FGSG_00336	0	0	0	0	0	0	0	No	Highly conserved genes	No	Wheat & Barley	-	-	-	-	-	GO	Pep_chain_release_fac_I_II	IPR000352
FGRRES_00337	1067620	1068934	1314	1	CEF72244	FG00337.1	Calcium/calmodulin-dependent protein kinase type I {ECO:0000313|EMBL:ESU05502.1}; Uncharacterized protein {ECO:0000313|EnsemblFungi:FGSG_00337P0} [Source:UniProtKB/TrEMBL;Acc:I1RA20]	FGSG_00337	0	0	0	0	0	0	0	No	Highly conserved genes	No	Wheat & Barley	-	-	PHI:1244	Unaffected pathogenicity	Triticum (related: Wheat)	GO	Prot_kinase_dom Ser/Thr_kinase_AS Kinase-like_dom Protein_kinase_ATP_BS Ca/CaM-dep_Ca-dep_prot_Kinase	IPR000719, IPR008271, IPR011009, IPR017441, IPR020636
FGRRES_00338	1070467	1071879	1412	1	CEF72245	FG00338.1	Uncharacterized protein {ECO:0000313|EMBL:ESU05503.1, ECO:0000313|EnsemblFungi:FGSG_00338P0} [Source:UniProtKB/TrEMBL;Acc:I1RA21]	FGSG_00338	0	0	1	0	0	1	0	No	Conserved protein	No	Wheat & Barley & Maize	-	-	-	-	-	GO	P_Acid_Pase_2/haloperoxidase Aur1/Ipt1	IPR000326, IPR026841
FGRRES_00339	1079098	1081224	2126	1	CEF72249	FG00339.1	Uncharacterized protein {ECO:0000313|EMBL:ESU05506.1, ECO:0000313|EnsemblFungi:FGSG_00339P0} [Source:UniProtKB/TrEMBL;Acc:I1RA22]	FGSG_00339	0	4	1	0	0	5	0.8	Yes	Modified protein	No	Wheat & Barley	-	-	-	-	-	No GO	DNA-dir_RNA_pol1_su_RPA34 Treacle-like_TCS	IPR013240, IPR017859
FGRRES_00340	1081785	1084173	2388	1	CEF72250	GRC3	Polynucleotide 5'-hydroxyl-kinase GRC3 [Source:UniProtKB/Swiss-Prot;Acc:Q4IR18]	FGSG_00340	0	0	2	0	0	2	0	No	Conserved protein	No	Wheat	-	-	-	-	-	GO	CLP1_P	IPR032319
FGRRES_00342	1100860	1101555	695	1	CEF72257	FG00342.1	Uncharacterized protein {ECO:0000313|EMBL:ESU05513.1, ECO:0000313|EnsemblFungi:FGSG_00342P0} [Source:UniProtKB/TrEMBL;Acc:I1RA24]	FGSG_00342	0	0	0	0	0	0	0	No	Highly conserved genes	No	Wheat & Barley & Maize	-	-	PHI:1342	Unaffected pathogenicity	Triticum (related: Wheat)	GO	Znf_C2H2 Znf_C2H2/integrase_DNA-bd Znf_C2H2-like	IPR007087, IPR013087, IPR015880
FGRRES_00343	1103847	1106938	3091	1	CEF72258	FG00343.1	Uncharacterized protein {ECO:0000313|EMBL:ESU05514.1, ECO:0000313|EnsemblFungi:FGSG_00343P0} [Source:UniProtKB/TrEMBL;Acc:I1RA25]	FGSG_00343	0	0	2	0	0	2	0	No	Conserved protein	No	Wheat & Barley & Maize	-	-	-	-	-	GO	WD40_repeat Lgl_C_dom WD40/YVTN_repeat-like_dom WD40_repeat_dom	IPR001680, IPR013905, IPR015943, IPR017986
FGRRES_00344_M	1107291	1108260	969	1	CEF72259	FG00344.1	Uncharacterized protein {ECO:0000313|EMBL:ESU05515.1, ECO:0000313|EnsemblFungi:FGSG_00344P0} [Source:UniProtKB/TrEMBL;Acc:I1RA26]	FGSG_00344	0	1	1	0	0	2	0.5	No	Modified protein	No	-	-	-	-	-	-	No GO	-	-
FGRRES_00345	1108737	1110422	1685	1	CEF72260	FG00345.1	Uncharacterized protein {ECO:0000313|EMBL:ESU05516.1, ECO:0000313|EnsemblFungi:FGSG_00345P0} [Source:UniProtKB/TrEMBL;Acc:I1RA27]	FGSG_00345	0	0	0	0	0	0	0	No	Highly conserved genes	No	Wheat & Barley	-	-	-	-	-	GO	MFS MFS_dom	IPR011701, IPR020846
FGRRES_00346_M	1115217	1116980	1763	1	CEF72262	-	-	FGSG_00346	0	1	1	0	1	3	0.333333	No	Modified protein	No	Wheat & Barley & Maize	-	-	-	-	-	GO	Saccharopine_DH/HSpermid_syn NAD(P)-bd_dom Sacchrp_dh_C	IPR005097, IPR016040, IPR032095
FGRRES_00347	1117280	1118440	1160	1	CEF72263	FG00347.1	Uncharacterized protein {ECO:0000313|EMBL:ESU05519.1, ECO:0000313|EnsemblFungi:FGSG_00347P0} [Source:UniProtKB/TrEMBL;Acc:I1RA29]	FGSG_00347	0	1	0	0	0	1	1	No	Modified protein	No	Wheat	-	-	-	-	-	No GO	-	-
FGRRES_00348	1119777	1122783	3006	1	CEF72264	FG00348.1	Protein argonaute {ECO:0000256|RuleBase:RU361178} [Source:UniProtKB/TrEMBL;Acc:V6R0U9]	FGSG_00348	0	0	3	3	0	6	0	No	Conserved protein	No	-	-	-	-	-	-	GO	PAZ_dom Piwi RNaseH-like_dom DUF1785 ArgoL2 Argonaute_N	IPR003100, IPR003165, IPR012337, IPR014811, IPR032472, IPR032474
FGRRES_00349	1124300	1127439	3139	1	CEF72265	RNA14	mRNA 3'-end-processing protein RNA14 [Source:UniProtKB/Swiss-Prot;Acc:Q4IR09]	FGSG_00349	0	1	0	0	0	1	1	No	Modified protein	No	Wheat & Barley	-	-	-	-	-	GO	HAT Suf TPR-like_helical_dom	IPR003107, IPR008847, IPR011990
FGRRES_00350	1129140	1130136	996	1	CEF72266	ASF1	Histone chaperone ASF1 [Source:UniProtKB/Swiss-Prot;Acc:Q4IR08]	FGSG_00350	0	0	2	1	0	3	0	No	Conserved protein	No	Wheat & Barley & Maize	-	-	PHI:1608	Unaffected pathogenicity	Triticum (related: Wheat)	GO	Histone_chaperone_ASF1-like Hist_deposition_Asf1	IPR006818, IPR017282
FGRRES_00351_M	1131466	1133900	2434	1	CEF72267	FG00351.1	Uncharacterized protein {ECO:0000313|EMBL:EYB30658.1} [Source:UniProtKB/TrEMBL;Acc:A0A016PYV5]	FGSG_00351	0	1	0	0	1	2	0.5	No	Modified protein	No	-	-	-	-	-	-	GO	MgTranspt_CorA/ZnTranspt_ZntB	IPR002523
FGRRES_00352	1134993	1135916	923	1	CEF72268	FG00352.1	Uncharacterized protein {ECO:0000313|EMBL:ESU05524.1, ECO:0000313|EnsemblFungi:FGSG_00352P0} [Source:UniProtKB/TrEMBL;Acc:I1RA31]	FGSG_00352	0	0	0	0	0	0	0	No	Highly conserved genes	No	Wheat & Barley & Maize	-	-	PHI:1461	Unaffected pathogenicity	Triticum (related: Wheat)	GO	TF_CBFB	IPR001289
FGRRES_00353	1144225	1144995	770	1	CEF72269	FG00353.1	Uncharacterized protein {ECO:0000313|EMBL:ESU05525.1, ECO:0000313|EnsemblFungi:FGSG_00353P0} [Source:UniProtKB/TrEMBL;Acc:I1RA32]	FGSG_00353	0	0	0	2	0	2	0	No	Conserved protein	No	Wheat & Barley & Maize	-	-	-	-	-	GO	Thioredoxin-like_fold Redoxin Thioredoxin_domain	IPR012336, IPR013740, IPR013766
FGRRES_00354	1145813	1146529	716	1	CEF72270	FG00354.1	Uncharacterized protein {ECO:0000313|EMBL:ESU05526.1, ECO:0000313|EnsemblFungi:FGSG_00354P0} [Source:UniProtKB/TrEMBL;Acc:I1RA33]	FGSG_00354	0	0	0	1	1	2	0	No	Conserved protein	No	-	-	-	-	-	-	No GO	-	-
FGRRES_00355	1152703	1155169	2466	1	CEF72272	FG00355.1	Uncharacterized protein {ECO:0000313|EMBL:ESU05527.1, ECO:0000313|EnsemblFungi:FGSG_00355P0} [Source:UniProtKB/TrEMBL;Acc:I1RA34]	FGSG_00355	0	0	7	0	0	7	0	No	Conserved protein	No	Wheat & Barley	-	-	-	-	-	GO	RasGAP_C RasGAP_dom Rho_GTPase_activation_prot RasGAP_CS	IPR000593, IPR001936, IPR008936, IPR023152
FGRRES_00357	1161343	1162107	764	1	CEF72275	FG00357.1	Uncharacterized protein {ECO:0000313|EMBL:ESU05530.1, ECO:0000313|EnsemblFungi:FGSG_00357P0} [Source:UniProtKB/TrEMBL;Acc:I1RA35]	FGSG_00357	0	0	0	0	1	1	0	No	Highly conserved genes	No	Wheat & Barley	-	-	-	-	-	GO	DNA_methylase_N6_adenine_CS SAM-dependent_MTases	IPR002052, IPR029063
FGRRES_00358	1162393	1162839	446	1	CEF72276	FG00358.1	Small nuclear ribonucleoprotein Sm D1 {ECO:0000313|EMBL:ESU05531.1}; Uncharacterized protein {ECO:0000313|EnsemblFungi:FGSG_00358P0} [Source:UniProtKB/TrEMBL;Acc:I1RA36]	FGSG_00358	0	0	0	0	0	0	0	No	Highly conserved genes	No	Wheat & Barley	-	-	-	-	-	GO	Ribonucl_LSM LSM_dom LSm4/Sm_D1/D3	IPR001163, IPR010920, IPR027141
FGRRES_00359	1164073	1166698	2625	1	CEF72277	FG00359.1	Uncharacterized protein {ECO:0000313|EMBL:ESU05532.1, ECO:0000313|EnsemblFungi:FGSG_00359P0} [Source:UniProtKB/TrEMBL;Acc:V6QV09]	FGSG_00359	0	0	2	1	1	4	0	No	Conserved protein	No	Wheat & Barley	-	-	-	-	-	GO	Cullin_N WHTH_DNA-bd_dom Cullin_homology Cullin_repeat-like_dom Cullin_neddylation_domain	IPR001373, IPR011991, IPR016158, IPR016159, IPR019559
FGRRES_00360_M	1167517	1168024	507	1	CEF72278	-	-	FGSG_00360	0	0	0	2	0	2	0	No	Conserved protein	No	Wheat & Barley	-	-	-	-	-	GO	Ribonucl_LSM LSM_dom U6_snRNA_Lsm2	IPR001163, IPR010920, IPR016654
FGRRES_00361	1168339	1170876	2537	1	CEF72279	FG00361.1	Uncharacterized protein {ECO:0000313|EMBL:ESU05534.1, ECO:0000313|EnsemblFungi:FGSG_00361P0} [Source:UniProtKB/TrEMBL;Acc:I1RA38]	FGSG_00361	0	1	1	0	1	3	0.333333	No	Modified protein	No	Wheat & Barley	-	-	-	-	-	GO	Beta-lactamas-like DRMBL	IPR001279, IPR011084
FGRRES_00362	1172876	1175386	2510	1	CEF72281	FG00362.1	Uncharacterized protein {ECO:0000313|EMBL:ESU05536.1, ECO:0000313|EnsemblFungi:FGSG_00362P0} [Source:UniProtKB/TrEMBL;Acc:I1RA39]	FGSG_00362	0	2	1	0	1	4	0.5	No	Modified protein	No	Wheat & Barley	-	-	PHI:1205	Reduced virulence	Triticum (related: Wheat)	GO	Prot_kinase_dom Ser/Thr_kinase_AS Kinase-like_dom Protein_kinase_ATP_BS	IPR000719, IPR008271, IPR011009, IPR017441
FGRRES_00363	1175580	1178659	3079	1	CEF72282	FG00363.1	Uncharacterized protein {ECO:0000313|EMBL:ESU05537.1, ECO:0000313|EnsemblFungi:FGSG_00363P0} [Source:UniProtKB/TrEMBL;Acc:I1RA40]	FGSG_00363	0	7	2	0	0	9	0.777778	Yes	Modified protein	No	Wheat & Barley & Maize	-	-	-	-	-	No GO	Telomere_length_regulation_dom	IPR019337
FGRRES_00364	1179005	1180569	1564	1	CEF72283	FG00364.1	NEDD8-activating enzyme E1 catalytic subunit {ECO:0000313|EMBL:ESU05538.1}; Uncharacterized protein {ECO:0000313|EnsemblFungi:FGSG_00364P0} [Source:UniProtKB/TrEMBL;Acc:I1RA41]	FGSG_00364	0	0	2	0	1	3	0	No	Conserved protein	No	Wheat & Barley & Maize	-	-	-	-	-	GO	ThiF_NAD_FAD-bd E2_binding NAD(P)-bd_dom Ub_act_enz_dom_a Uba3	IPR000594, IPR014929, IPR016040, IPR023318, IPR030468
FGRRES_00365	1180864	1182071	1207	1	CEF72284	FG00365.1	DNA-directed RNA polymerases I and III 40 kDa polypeptide {ECO:0000313|EMBL:ESU05539.1}; Uncharacterized protein {ECO:0000313|EnsemblFungi:FGSG_00365P0} [Source:UniProtKB/TrEMBL;Acc:V6QUE6]	FGSG_00365	0	2	0	0	0	2	1	No	Modified protein	No	Wheat & Barley & Maize	-	-	-	-	-	GO	DNA-dir_RNA_pol_30-40kDasu_CS RBP11-like_dimer DNA-dir_RNA_pol_insert DNA-dir_RNA_pol_RpoA/D/Rpb3	IPR001514, IPR009025, IPR011262, IPR011263
FGRRES_00367	1189218	1190128	910	1	CEF72287	FG00367.1	Proteasome subunit beta type {ECO:0000256|RuleBase:RU004203} [Source:UniProtKB/TrEMBL;Acc:I1RA43]	FGSG_00367	0	1	0	0	1	2	0.5	No	Modified protein	No	Wheat & Barley & Maize	-	-	-	-	-	GO	Pept_T1A_subB Proteasome_sua/b Proteasome_suB-type Proteasome_bsu_C Ntn_hydrolases_N	IPR000243, IPR001353, IPR023333, IPR024689, IPR029055
FGRRES_00369	1197399	1198851	1452	1	CEF72291	FG00369.1	Uncharacterized protein {ECO:0000313|EMBL:ESU05546.1, ECO:0000313|EnsemblFungi:FGSG_00369P0} [Source:UniProtKB/TrEMBL;Acc:I1RA45]	FGSG_00369	0	0	1	0	2	3	0	No	Conserved protein	No	Wheat & Barley & Maize	-	-	-	-	-	GO	Erv_C	IPR012936
FGRRES_00370	1199994	1200985	991	1	CEF72292	FG00370.1	Uncharacterized protein {ECO:0000313|EMBL:ESU05547.1, ECO:0000313|EnsemblFungi:FGSG_00370P0} [Source:UniProtKB/TrEMBL;Acc:I1RA46]	FGSG_00370	0	0	0	1	0	1	0	No	Conserved protein	No	Wheat & Barley	-	-	-	-	-	GO	RRM_dom Nucleotide-bd_a/b_plait CSTF2_hinge CSTF_C	IPR000504, IPR012677, IPR025742, IPR026896
FGRRES_00371	1202039	1204653	2614	1	CEF72293	FG00371.1	Uncharacterized protein {ECO:0000313|EMBL:ESU05548.1, ECO:0000313|EnsemblFungi:FGSG_00371P0} [Source:UniProtKB/TrEMBL;Acc:I1RA47]	FGSG_00371	0	0	1	0	0	1	0	No	Conserved protein	No	Wheat & Barley & Maize	-	-	-	-	-	GO	MgTranspt_CorA/ZnTranspt_ZntB	IPR002523
FGRRES_00372	1206052	1207754	1702	1	CEF72294	FG00372.1	Uncharacterized protein {ECO:0000313|EMBL:ESU05549.1, ECO:0000313|EnsemblFungi:FGSG_00372P0} [Source:UniProtKB/TrEMBL;Acc:I1RA48]	FGSG_00372	0	1	1	0	0	2	0.5	No	Modified protein	No	Wheat & Barley & Maize	-	-	-	-	-	GO	CCAAT-binding_factor Noc4	IPR005612, IPR027193
FGRRES_00373	1208130	1209065	935	1	CEF72295	FG00373.1	ATP synthase subunit 4 {ECO:0000313|EMBL:ESU05550.1}; Uncharacterized protein {ECO:0000313|EnsemblFungi:FGSG_00373P0} [Source:UniProtKB/TrEMBL;Acc:I1RA49]	FGSG_00373	0	0	0	0	1	1	0	No	Highly conserved genes	No	Wheat & Barley & Maize	-	-	-	-	-	GO	ATPase_B_chain/sub_B/MI25 ATPase_F0_sub_B/B_chain	IPR008688, IPR013837
FGRRES_00374	1209726	1211877	2151	1	CEF72296	FG00374.1	Uncharacterized protein {ECO:0000313|EMBL:ESU05551.1, ECO:0000313|EnsemblFungi:FGSG_00374P0} [Source:UniProtKB/TrEMBL;Acc:I1RA50]	FGSG_00374	0	1	2	0	0	3	0.333333	No	Modified protein	No	Wheat & Barley & Maize	-	-	PHI:1453	Lethal	Triticum (related: Wheat)	GO	LEM/LEM-like_dom Inner-Nucl-membr_MAN1 HeH/LEM_domain	IPR011015, IPR018996, IPR025856
FGRRES_00375	1212526	1214034	1508	1	CEF72297	FG00375.1	Uncharacterized protein {ECO:0000313|EMBL:ESU05552.1, ECO:0000313|EnsemblFungi:FGSG_00375P0} [Source:UniProtKB/TrEMBL;Acc:I1RA51]	FGSG_00375	0	2	0	0	1	3	0.666667	No	Modified protein	No	Wheat & Barley & Maize	-	-	-	-	-	GO	UbQ_biosynth_mOase mOase_FAD-bd Ubi_Hdrxlases Ubi_Hdrlase_CS Pyr_nucl-diS_OxRdtase_FAD/NAD	IPR000689, IPR002938, IPR010971, IPR018168, IPR023753
FGRRES_00376	1214274	1215781	1507	1	CEF72298	FG00376.1	NADH dehydrogenase iron-sulfur protein 2 {ECO:0000313|EMBL:ESU05553.1}; Uncharacterized protein {ECO:0000313|EnsemblFungi:FGSG_00376P0} [Source:UniProtKB/TrEMBL;Acc:I1RA52]	FGSG_00376	0	1	1	0	1	3	0.333333	No	Modified protein	No	Wheat & Barley & Maize	-	-	PHI:445	Reduced virulence	Maize	GO	NADH_Q_OxRdtase_suD NADH_UbQ_OxRdtase_49kDa_CS NDH1_su_D/H NiFe_Hase-like	IPR001135, IPR014029, IPR022885, IPR029014
FGRRES_00377	1216761	1217306	545	1	CEF72299	FG00377.1	Uncharacterized protein {ECO:0000313|EMBL:ESU05554.1, ECO:0000313|EnsemblFungi:FGSG_00377P0} [Source:UniProtKB/TrEMBL;Acc:I1RA53]	FGSG_00377	0	0	0	0	0	0	0	No	Highly conserved genes	No	Wheat & Barley & Maize	-	-	-	-	-	GO	GNAT_dom Acyl_CoA_acyltransferase	IPR000182, IPR016181
FGRRES_00378	1218503	1221412	2909	1	CEF72300	-	Uncharacterized protein {ECO:0000313|EMBL:ESU05555.1, ECO:0000313|EnsemblFungi:FGSG_00378P0} [Source:UniProtKB/TrEMBL;Acc:I1RA54]	FGSG_00378	0	0	0	1	0	1	0	No	Conserved protein	No	Wheat & Barley & Maize	-	-	-	-	-	GO	Zn2-C6_fun-type_DNA-bd	IPR001138
FGRRES_00379	1225551	1226963	1412	1	CEF72301	FG00379.1	Uncharacterized protein {ECO:0000313|EMBL:ESU05556.1, ECO:0000313|EnsemblFungi:FGSG_00379P0} [Source:UniProtKB/TrEMBL;Acc:I1RA55]	FGSG_00379	0	0	0	0	0	0	0	No	Highly conserved genes	No	Wheat & Barley & Maize	-	-	-	-	-	No GO	Pan_app	IPR003609
FGRRES_00380	1227972	1229843	1871	1	CEF72302	FG00380.1	Ubiquitin carboxyl-terminal hydrolase {ECO:0000256|RuleBase:RU004435} [Source:UniProtKB/TrEMBL;Acc:I1RA56]	FGSG_00380	0	0	1	0	0	1	0	No	Conserved protein	No	Wheat & Barley & Maize	-	-	-	-	-	GO	Peptidase_C19_UCH USP_CS USP_dom	IPR001394, IPR018200, IPR028889
FGRRES_00381	1231340	1232344	1004	1	CEF72303	FG00381.1	Uncharacterized protein {ECO:0000313|EMBL:ESU05558.1, ECO:0000313|EnsemblFungi:FGSG_00381P0} [Source:UniProtKB/TrEMBL;Acc:I1RA57]	FGSG_00381	0	0	1	0	0	1	0	No	Conserved protein	No	Barley	-	-	-	-	-	No GO	-	-
FGRRES_00383	1237690	1238487	797	1	CEF72305	FG00383.1	Uncharacterized protein {ECO:0000313|EMBL:ESU05560.1, ECO:0000313|EnsemblFungi:FGSG_00383P0} [Source:UniProtKB/TrEMBL;Acc:I1RA59]	FGSG_00383	0	1	1	1	0	3	0.333333	No	Modified protein	No	Wheat & Barley	-	-	-	-	-	GO	CENP-H	IPR008426
FGRRES_00384	1239346	1240563	1217	1	CEF72306	FG00384.1	Uncharacterized protein {ECO:0000313|EMBL:ESU05561.1, ECO:0000313|EnsemblFungi:FGSG_00384P0} [Source:UniProtKB/TrEMBL;Acc:I1RA60]	FGSG_00384	2	1	0	1	0	2	0.75	No	Non-functional	No	-	-	-	-	-	-	No GO	-	-
FGRRES_00385	1243229	1243698	469	1	CEF72307	NHP6	Non-histone chromosomal protein 6 [Source:UniProtKB/Swiss-Prot;Acc:Q4IQX3]	FGSG_00385	0	0	0	0	2	2	0	No	Highly conserved genes	No	Wheat & Barley & Maize	-	-	PHI:1470	Reduced virulence	Triticum (related: Wheat)	GO	HMG_box_dom	IPR009071
FGRRES_00387	1248338	1250292	1954	1	CEF72309	FG00387.1	Phosphoglucomutase {ECO:0000313|EMBL:ESU05564.1}; Uncharacterized protein {ECO:0000313|EnsemblFungi:FGSG_00387P0} [Source:UniProtKB/TrEMBL;Acc:I1RA62]	FGSG_00387	0	0	0	1	1	2	0	No	Conserved protein	No	Wheat & Barley & Maize	-	-	-	-	-	GO	Alpha-D-phosphohexomutase_SF A-D-PHexomutase_C A-D-PHexomutase_a/b/a-I A-D-PHexomutase_a/b/a-II A-D-PHexomutase_a/b/a-III A-D-PHexomutase_a/b/a-I/II/III A-D-PHexomutase_CS	IPR005841, IPR005843, IPR005844, IPR005845, IPR005846, IPR016055, IPR016066
FGRRES_00388	1250890	1251595	705	1	CEF72310	FG00388.1	Uncharacterized protein {ECO:0000313|EMBL:ESU05565.1, ECO:0000313|EnsemblFungi:FGSG_00388P0} [Source:UniProtKB/TrEMBL;Acc:I1RA63]	FGSG_00388	0	0	0	0	0	0	0	No	Highly conserved genes	No	Wheat & Barley & Maize	-	-	-	-	-	GO	RNaseH-like_dom Exonuclease_RNaseT/DNA_pol3	IPR012337, IPR013520
FGRRES_00389	1252110	1253723	1613	1	CEF72311	FG00389.1	Uncharacterized protein {ECO:0000313|EMBL:ESU05566.1, ECO:0000313|EnsemblFungi:FGSG_00389P0} [Source:UniProtKB/TrEMBL;Acc:I1RA64]	FGSG_00389	0	1	0	0	0	1	1	No	Modified protein	No	Wheat & Barley & Maize	-	-	-	-	-	GO	Oxidoreductase_N OxRdtase_C NAD(P)-bd_dom	IPR000683, IPR004104, IPR016040
FGRRES_00390	1254045	1255456	1411	1	CEF72312	FG00390.1	Uncharacterized protein {ECO:0000313|EMBL:ESU05567.1, ECO:0000313|EnsemblFungi:FGSG_00390P0} [Source:UniProtKB/TrEMBL;Acc:I1RA65]	FGSG_00390	0	2	1	0	0	3	0.666667	No	Modified protein	No	Wheat & Barley & Maize	-	-	-	-	-	No GO	-	-
FGRRES_00391	1259554	1260666	1112	1	CEF72314	FG00391.1	Uncharacterized protein {ECO:0000313|EMBL:ESU05568.1, ECO:0000313|EnsemblFungi:FGSG_00391P0} [Source:UniProtKB/TrEMBL;Acc:I1RA66]	FGSG_00391	0	0	0	0	0	0	0	No	Highly conserved genes	No	Wheat & Barley	-	-	-	-	-	GO	NUDIX_hydrolase_dom NUDIX_hydrolase_dom-like	IPR000086, IPR015797
FGRRES_00392	1262462	1262779	317	1	CEF72315	FG00392.1	Uncharacterized protein {ECO:0000313|EMBL:ESU05569.1, ECO:0000313|EnsemblFungi:FGSG_00392P0} [Source:UniProtKB/TrEMBL;Acc:I1RA67]	FGSG_00392	0	0	0	0	0	0	0	No	Highly conserved genes	No	Wheat & Barley & Maize	-	-	-	-	-	No GO	-	-
FGRRES_00393	1266709	1267392	683	1	CEF72317	FG00393.1	Uncharacterized protein {ECO:0000313|EMBL:ESU05570.1, ECO:0000313|EnsemblFungi:FGSG_00393P0} [Source:UniProtKB/TrEMBL;Acc:I1RA68]	FGSG_00393	0	0	0	1	0	1	0	No	Conserved protein	No	Wheat & Barley & Maize	-	-	-	-	-	No GO	-	-
FGRRES_00394	1267837	1268325	488	1	CEF72318	FG00394.1	Uncharacterized protein {ECO:0000313|EMBL:ESU05571.1, ECO:0000313|EnsemblFungi:FGSG_00394P0} [Source:UniProtKB/TrEMBL;Acc:I1RA69]	FGSG_00394	0	1	0	0	1	2	0.5	No	Modified protein	No	Barley	-	-	-	-	-	No GO	-	-
FGRRES_00395	1269073	1269874	801	1	CEF72319	FG00395.1	40S ribosomal protein S15 {ECO:0000313|EMBL:ESU05572.1}; Uncharacterized protein {ECO:0000313|EnsemblFungi:FGSG_00395P0} [Source:UniProtKB/TrEMBL;Acc:I1RA70]	FGSG_00395	0	0	0	1	0	1	0	No	Conserved protein	No	-	-	-	-	-	-	GO	Ribosomal_S19 Ribosomal_S19A/S15e Ribosomal_S19_CS Ribosomal_S19_SF	IPR002222, IPR005713, IPR020934, IPR023575
FGRRES_00397	1274975	1276488	1513	1	CEF72321	FG00397.1	Tubulin alpha chain {ECO:0000313|EMBL:ESU05574.1}; Uncharacterized protein {ECO:0000313|EnsemblFungi:FGSG_00397P0} [Source:UniProtKB/TrEMBL;Acc:I1RA72]	FGSG_00397	0	0	0	0	0	0	0	No	Highly conserved genes	No	Wheat & Barley & Maize	-	-	-	-	-	GO	Tubulin Alpha_tubulin Tubulin_FtsZ_GTPase Tub_FtsZ_C Tubulin_CS Tubulin/FtsZ_2-layer-sand-dom Tubulin_C	IPR000217, IPR002452, IPR003008, IPR008280, IPR017975, IPR018316, IPR023123
FGRRES_00398	1277245	1279034	1789	1	CEF72322	NOP12	Nucleolar protein 12 [Source:UniProtKB/Swiss-Prot;Acc:Q4IQW0]	FGSG_00398	0	0	1	0	0	1	0	No	Conserved protein	No	Wheat & Barley & Maize	-	-	-	-	-	GO	RRM_dom Nucleotide-bd_a/b_plait	IPR000504, IPR012677
FGRRES_00399	1279809	1281897	2088	1	CEF72323	-	Uncharacterized protein {ECO:0000313|EMBL:ESU05576.1, ECO:0000313|EnsemblFungi:FGSG_00399P0} [Source:UniProtKB/TrEMBL;Acc:I1RA73]	FGSG_00399	0	0	1	1	0	2	0	No	Conserved protein	No	Wheat	-	-	-	-	-	GO	Sds3 Dep1	IPR013907, IPR033487
FGRRES_00402	1286822	1288395	1573	1	CEF72325	FG00402.1	Uncharacterized protein {ECO:0000313|EMBL:ESU05579.1, ECO:0000313|EnsemblFungi:FGSG_00402P0} [Source:UniProtKB/TrEMBL;Acc:I1RA75]	FGSG_00402	0	1	0	0	1	2	0.5	No	Modified protein	No	Wheat & Barley	-	-	-	-	-	No GO	-	-
FGRRES_00404	1294964	1297671	2707	1	CEF72327	FG00404.1	Uncharacterized protein {ECO:0000313|EMBL:ESU05581.1, ECO:0000313|EnsemblFungi:FGSG_00404P0} [Source:UniProtKB/TrEMBL;Acc:I1RA77]	FGSG_00404	0	2	0	0	0	2	1	No	Modified protein	No	Wheat	-	-	PHI:1986	Unaffected pathogenicity	Triticum (related: Wheat)	GO	Zn2-C6_fun-type_DNA-bd Transcription_factor_dom_fun	IPR001138, IPR007219
FGRRES_00405	1301748	1303724	1976	1	CEF72329	FG00405.1	Uncharacterized protein {ECO:0000313|EMBL:ESU05583.1, ECO:0000313|EnsemblFungi:FGSG_00405P0} [Source:UniProtKB/TrEMBL;Acc:I1RA78]	FGSG_00405	0	1	2	0	0	3	0.333333	No	Modified protein	No	Wheat & Barley	-	-	-	-	-	GO	MFS MFS_dom	IPR011701, IPR020846
FGRRES_00406	1303971	1305454	1483	1	CEF72330	FG00406.1	Uncharacterized protein {ECO:0000313|EMBL:ESU05584.1, ECO:0000313|EnsemblFungi:FGSG_00406P0} [Source:UniProtKB/TrEMBL;Acc:I1RA79]	FGSG_00406	0	1	2	0	0	3	0.333333	No	Modified protein	No	Wheat & Barley & Maize	-	-	-	-	-	GO	His_PPase_superfam	IPR029033
FGRRES_00407	1306538	1307633	1095	1	CEF72331	FG00407.1	Sporulation protein SPS19 {ECO:0000313|EMBL:ESU05585.1}; Uncharacterized protein {ECO:0000313|EnsemblFungi:FGSG_00407P0} [Source:UniProtKB/TrEMBL;Acc:I1RA80]	FGSG_00407	0	0	0	0	0	0	0	No	Highly conserved genes	No	Wheat & Barley & Maize	-	-	-	-	-	No GO	Glc/ribitol_DH NAD(P)-bd_dom	IPR002347, IPR016040
FGRRES_00408	1315785	1319863	4078	1	CEF72336	FG00408.1	Uncharacterized protein {ECO:0000313|EMBL:ESU05589.1, ECO:0000313|EnsemblFungi:FGSG_00408P0} [Source:UniProtKB/TrEMBL;Acc:I1RA81]	FGSG_00408	0	0	0	0	0	0	0	No	Highly conserved genes	No	Wheat & Barley & Maize	-	-	PHI:1198	Reduced virulence	Triticum (related: Wheat)	GO	Prot_kinase_dom Ser/Thr_kinase_AS Kinase-like_dom MAPKKK_SSK22 Protein_kinase_ATP_BS	IPR000719, IPR008271, IPR011009, IPR017240, IPR017441
FGRRES_00409	1320498	1321123	625	1	CEF72337	FG00409.1	Uncharacterized protein {ECO:0000313|EMBL:ESU05590.1, ECO:0000313|EnsemblFungi:FGSG_00409P0} [Source:UniProtKB/TrEMBL;Acc:I1RA82]	FGSG_00409	0	0	0	0	2	2	0	No	Highly conserved genes	No	Wheat & Barley & Maize	-	-	-	-	-	GO	CMP_dCMP_Zn-bd Cyt_deam_tetra APOBEC/CMP_deaminase_Zn-bd Cytidine_deaminase-like	IPR002125, IPR006262, IPR016192, IPR016193
FGRRES_00410	1324644	1325672	1028	1	CEF72338	FG00410.1	Uncharacterized protein {ECO:0000313|EMBL:ESU05591.1, ECO:0000313|EnsemblFungi:FGSG_00410P0} [Source:UniProtKB/TrEMBL;Acc:I1RA83]	FGSG_00410	0	0	1	0	0	1	0	No	Conserved protein	No	Wheat & Barley	-	-	-	-	-	No GO	-	-
FGRRES_00411	1326790	1328453	1663	1	CEF72339	FG00411.1	Uncharacterized protein {ECO:0000313|EMBL:ESU05592.1, ECO:0000313|EnsemblFungi:FGSG_00411P0} [Source:UniProtKB/TrEMBL;Acc:I1RA84]	FGSG_00411	0	1	3	0	0	4	0.25	No	Modified protein	No	Barley	Secreted	-	-	-	-	No GO	-	-
FGRRES_00412	1329125	1330458	1333	1	CEF72340	-	Uncharacterized protein {ECO:0000313|EMBL:ESU05593.1, ECO:0000313|EnsemblFungi:FGSG_00412P0} [Source:UniProtKB/TrEMBL;Acc:I1RA85]	FGSG_00412	0	0	0	0	0	0	0	No	Highly conserved genes	No	-	-	-	-	-	-	No GO	-	-
FGRRES_00413	1331302	1333473	2171	1	CEF72341	FG00413.1	Uncharacterized protein {ECO:0000313|EMBL:ESU05594.1, ECO:0000313|EnsemblFungi:FGSG_00413P0} [Source:UniProtKB/TrEMBL;Acc:I1RA86]	FGSG_00413	2	1	0	0	0	1	1	No	Non-functional	No	Barley	-	-	-	-	-	No GO	-	-
FGRRES_00414	1333712	1335230	1518	1	CEF72342	-	Uncharacterized protein {ECO:0000313|EMBL:ESU05595.1, ECO:0000313|EnsemblFungi:FGSG_00414P0} [Source:UniProtKB/TrEMBL;Acc:I1RA87]	FGSG_00414	0	0	2	0	1	3	0	No	Conserved protein	No	Wheat & Barley	-	-	-	-	-	GO	WD40_repeat WD40/YVTN_repeat-like_dom WD40_repeat_dom WD40_repeat_CS G-protein_beta_WD-40_rep	IPR001680, IPR015943, IPR017986, IPR019775, IPR020472
FGRRES_00415	1340262	1341092	830	1	CEF72343	FG00415.1	Uncharacterized protein {ECO:0000313|EMBL:ESU05596.1, ECO:0000313|EnsemblFungi:FGSG_00415P0} [Source:UniProtKB/TrEMBL;Acc:I1RA88]	FGSG_00415	0	0	1	0	0	1	0	No	Conserved protein	No	Wheat & Barley & Maize	-	-	-	-	-	No GO	GPI-anchored	IPR018466
FGRRES_00416	1342918	1344599	1681	1	CEF72344	FG00416.1	Uncharacterized protein {ECO:0000313|EMBL:ESU05597.1, ECO:0000313|EnsemblFungi:FGSG_00416P0} [Source:UniProtKB/TrEMBL;Acc:I1RA89]	FGSG_00416	0	0	0	0	1	1	0	No	Highly conserved genes	No	Wheat & Barley & Maize	-	-	PHI:1086	Reduced virulence	Triticum (related: Wheat)	GO	NO3_transporter MFS MFS_dom	IPR004737, IPR011701, IPR020846
FGRRES_00417	1347422	1348576	1154	1	CEF72345	FG00417.1	Methylenetetrahydrofolate dehydrogenase {ECO:0000313|EMBL:ESU05598.1}; Uncharacterized protein {ECO:0000313|EnsemblFungi:FGSG_00417P0} [Source:UniProtKB/TrEMBL;Acc:I1RA90]	FGSG_00417	0	0	1	0	1	2	0	No	Conserved protein	No	Wheat & Barley & Maize	-	-	-	-	-	GO	THF_DH/CycHdrlase NAD(P)-bd_dom THF_DH/CycHdrlase_cat_dom THF_DH/CycHdrlase_NAD-bd_dom	IPR000672, IPR016040, IPR020630, IPR020631
FGRRES_00418	1351002	1353755	2753	1	CEF72346	FG00418.1	Uncharacterized protein {ECO:0000313|EMBL:ESU05599.1, ECO:0000313|EnsemblFungi:FGSG_00418P0} [Source:UniProtKB/TrEMBL;Acc:I1RA91]	FGSG_00418	0	3	0	0	1	4	0.75	No	Modified protein	No	Wheat & Barley	-	-	-	-	-	No GO	-	-
FGRRES_00419	1354692	1355228	536	1	CEF72347	FG00419.1	Uncharacterized protein {ECO:0000313|EMBL:ESU05600.1, ECO:0000313|EnsemblFungi:FGSG_00419P0} [Source:UniProtKB/TrEMBL;Acc:I1RA92]	FGSG_00419	0	0	1	0	1	2	0	No	Conserved protein	No	Wheat & Barley & Maize	-	-	-	-	-	No GO	APQ12	IPR024316
FGRRES_00421	1358460	1359939	1479	1	CEF72349	FG00421.1	S-adenosylmethionine synthase {ECO:0000256|RuleBase:RU000541} [Source:UniProtKB/TrEMBL;Acc:I1RA94]	FGSG_00421	0	0	0	1	0	1	0	No	Conserved protein	No	Wheat & Barley & Maize	-	-	-	-	-	GO	S-AdoMet_synthetase S-AdoMet_synt_N S-AdoMet_synt_central S-AdoMet_synt_C ADOMET_SYNTHASE_CS S-AdoMet_synthetase_sfam	IPR002133, IPR022628, IPR022629, IPR022630, IPR022631, IPR022636
FGRRES_00422	1365853	1366494	641	1	CEF72351	FG00422.1	Uncharacterized protein {ECO:0000313|EMBL:ESU05603.1, ECO:0000313|EnsemblFungi:FGSG_00422P0} [Source:UniProtKB/TrEMBL;Acc:I1RA95]	FGSG_00422	0	0	0	0	2	2	0	No	Highly conserved genes	No	-	-	-	-	-	-	No GO	-	-
FGRRES_00423	1368028	1369422	1394	1	CEF72352	FG00423.1	Uncharacterized protein {ECO:0000313|EMBL:ESU05604.1, ECO:0000313|EnsemblFungi:FGSG_00423P0} [Source:UniProtKB/TrEMBL;Acc:I1RA96]	FGSG_00423	0	0	0	0	0	0	0	No	Highly conserved genes	No	Wheat & Barley	-	-	-	-	-	GO	PLipase_C_PInositol-sp_X_dom PLC-like_Pdiesterase_TIM-brl	IPR000909, IPR017946
FGRRES_00424	1371484	1372800	1316	1	CEF72354	FG00424.1	Uncharacterized protein {ECO:0000313|EMBL:ESU05606.1, ECO:0000313|EnsemblFungi:FGSG_00424P0} [Source:UniProtKB/TrEMBL;Acc:I1RA97]	FGSG_00424	0	2	0	0	0	2	1	No	Modified protein	No	Wheat & Barley & Maize	-	-	-	-	-	No GO	-	-
FGRRES_00425	1373653	1375509	1856	1	CEF72355	FG00425.1	Uncharacterized protein {ECO:0000313|EMBL:ESU05607.1, ECO:0000313|EnsemblFungi:FGSG_00425P0} [Source:UniProtKB/TrEMBL;Acc:I1RA98]	FGSG_00425	0	2	1	0	3	6	0.333333	No	Modified protein	No	Wheat & Barley & Maize	-	-	-	-	-	GO	CAP-Gly_domain Leu-rich_rpt_typical-subtyp L_dom-like	IPR000938, IPR003591, IPR032675
FGRRES_00426	1375744	1376682	938	1	CEF72356	FG00426.1	Uncharacterized protein {ECO:0000313|EMBL:ESU05608.1, ECO:0000313|EnsemblFungi:FGSG_00426P0} [Source:UniProtKB/TrEMBL;Acc:I1RA99]	FGSG_00426	0	3	2	0	1	6	0.5	No	Modified protein	No	-	-	-	-	-	-	GO	Znf_CCCH	IPR000571
FGRRES_00427	1377257	1378351	1094	1	CEF72357	FG00427.1	Uncharacterized protein {ECO:0000313|EMBL:ESU05609.1, ECO:0000313|EnsemblFungi:FGSG_00427P0} [Source:UniProtKB/TrEMBL;Acc:I1RAA0]	FGSG_00427	1	1	0	0	4	5	0.333333	No	Non-functional	No	Wheat & Barley	-	-	-	-	-	No GO	Aldo/ket_red NADP_OxRdtase_dom	IPR001395, IPR023210
FGRRES_00428	1378987	1381117	2130	1	CEF72358	FG00428.1	Uncharacterized protein {ECO:0000313|EMBL:ESU05610.1, ECO:0000313|EnsemblFungi:FGSG_00428P0} [Source:UniProtKB/TrEMBL;Acc:I1RAA1]	FGSG_00428	0	0	3	0	0	3	0	No	Conserved protein	No	Wheat & Barley & Maize	-	-	-	-	-	GO	WD40_repeat WD40/YVTN_repeat-like_dom WD40_repeat_dom	IPR001680, IPR015943, IPR017986
FGRRES_00429	1381839	1382370	531	1	CEF72359	FG00429.1	Uncharacterized protein {ECO:0000313|EMBL:ESU05611.1, ECO:0000313|EnsemblFungi:FGSG_00429P0} [Source:UniProtKB/TrEMBL;Acc:I1RAA2]	FGSG_00429	0	0	0	1	0	1	0	No	Conserved protein	No	Wheat & Barley & Maize	-	-	-	-	-	GO	ATPase_F0-cplx_esu_mt	IPR008386
FGRRES_00430	1383678	1386224	2546	1	CEF72360	FG00430.1	Uncharacterized protein {ECO:0000313|EMBL:ESU05612.1, ECO:0000313|EnsemblFungi:FGSG_00430P0} [Source:UniProtKB/TrEMBL;Acc:I1RAA3]	FGSG_00430	0	0	2	1	0	3	0	No	Conserved protein	No	Wheat & Barley & Maize	-	-	-	-	-	GO	Oligo_trans_STT3	IPR003674
FGRRES_00431_M	1387347	1390142	2795	1	CEF72361	FG00431.1	Uncharacterized protein {ECO:0000313|EMBL:EYB30735.1} [Source:UniProtKB/TrEMBL;Acc:A0A016PYK1]	FGSG_00431	0	3	0	0	1	4	0.75	No	Modified protein	No	-	-	-	-	-	-	No GO	-	-
FGRRES_00432	1390419	1390942	523	1	CEF72363	FG00432.1	Uncharacterized protein {ECO:0000313|EMBL:ESU05614.1, ECO:0000313|EnsemblFungi:FGSG_00432P0} [Source:UniProtKB/TrEMBL;Acc:I1RAA5]	FGSG_00432	0	0	0	0	0	0	0	No	Highly conserved genes	No	-	-	-	-	-	-	No GO	-	-
FGRRES_00433	1391320	1395212	3892	1	CEF72364	FG00433.1	Uncharacterized protein {ECO:0000313|EMBL:ESU05615.1, ECO:0000313|EnsemblFungi:FGSG_00433P0} [Source:UniProtKB/TrEMBL;Acc:I1RAA6]	FGSG_00433	0	1	1	0	0	2	0.5	No	Modified protein	No	Wheat & Barley & Maize	-	-	PHI:1256	Unaffected pathogenicity	Triticum (related: Wheat)	GO	FHA_dom Prot_kinase_dom Ser/Thr_kinase_AS SMAD_FHA_domain Kinase-like_dom Protein_kinase_ATP_BS	IPR000253, IPR000719, IPR008271, IPR008984, IPR011009, IPR017441
FGRRES_00434	1396701	1400759	4058	1	CEF72365	FG00434.1	Uncharacterized protein {ECO:0000313|EMBL:ESU05616.1, ECO:0000313|EnsemblFungi:FGSG_00434P0} [Source:UniProtKB/TrEMBL;Acc:I1RAA7]	FGSG_00434	0	1	3	0	0	4	0.25	No	Modified protein	No	Wheat & Barley & Maize	-	-	-	-	-	No GO	PH_domain PH_like_dom	IPR001849, IPR011993
FGRRES_00435	1406770	1408022	1252	1	CEF72367	FG00435.1	Uncharacterized protein {ECO:0000313|EMBL:ESU05618.1, ECO:0000313|EnsemblFungi:FGSG_00435P0} [Source:UniProtKB/TrEMBL;Acc:I1RAA8]	FGSG_00435	0	0	1	0	0	1	0	No	Conserved protein	No	Wheat & Barley	-	-	-	-	-	GO	PP2C-like_dom	IPR001932
FGRRES_00436	1408622	1409607	985	1	CEF72368	FG00436.1	Uncharacterized protein {ECO:0000313|EMBL:ESU05619.1, ECO:0000313|EnsemblFungi:FGSG_00436P0} [Source:UniProtKB/TrEMBL;Acc:I1RAA9]	FGSG_00436	0	0	2	0	2	4	0	No	Conserved protein	No	Wheat & Barley	-	-	-	-	-	GO	Fcf1/Utp23 PIN_domain-like	IPR006984, IPR029060
FGRRES_00437	1410512	1414074	3562	1	CEF72369	FG00437.1	Uncharacterized protein {ECO:0000313|EMBL:ESU05620.1, ECO:0000313|EnsemblFungi:FGSG_00437P0} [Source:UniProtKB/TrEMBL;Acc:I1RAB0]	FGSG_00437	0	0	1	0	1	2	0	No	Conserved protein	No	Wheat & Barley	-	-	-	-	-	GO	DUF726 AB_hydrolase	IPR007941, IPR029058
FGRRES_00438	1416685	1417920	1235	1	CEF72371	FG00438.1	Uncharacterized protein {ECO:0000313|EMBL:ESU05622.1, ECO:0000313|EnsemblFungi:FGSG_00438P0} [Source:UniProtKB/TrEMBL;Acc:I1RAB1]	FGSG_00438	0	0	0	0	0	0	0	No	Highly conserved genes	No	Wheat & Barley	-	-	-	-	-	No GO	-	-
FGRRES_00439	1418615	1419399	784	1	CEF72372	FG00439.1	Golgi apparatus membrane protein TVP23 {ECO:0000256|RuleBase:RU361206} [Source:UniProtKB/TrEMBL;Acc:I1RAB2]	FGSG_00439	0	0	0	1	0	1	0	No	Conserved protein	No	Wheat & Barley & Maize	-	-	-	-	-	GO	DUF846_euk	IPR008564
FGRRES_00440	1419896	1420910	1014	1	CEF72373	FG00440.1	Uncharacterized protein {ECO:0000313|EMBL:ESU05624.1, ECO:0000313|EnsemblFungi:FGSG_00440P0} [Source:UniProtKB/TrEMBL;Acc:I1RAB3]	FGSG_00440	0	1	0	0	1	2	0.5	No	Modified protein	No	Wheat & Barley & Maize	-	-	-	-	-	GO	Aldolase/citrate-lyase_domain Citrate_lyase_beta/mcl1/mcl2 Pyrv/PenolPyrv_Kinase-like_dom	IPR005000, IPR011206, IPR015813
FGRRES_00441	1421276	1423169	1893	1	CEF72374	FG00441.1	Uncharacterized protein {ECO:0000313|EMBL:ESU05625.1, ECO:0000313|EnsemblFungi:FGSG_00441P0} [Source:UniProtKB/TrEMBL;Acc:I1RAB4]	FGSG_00441	0	3	1	2	0	6	0.5	No	Modified protein	No	-	-	-	-	-	-	No GO	-	-
FGRRES_00442	1426153	1426996	843	1	CEF72375	-	Uncharacterized protein {ECO:0000313|EMBL:ESU05626.1, ECO:0000313|EnsemblFungi:FGSG_00442P0} [Source:UniProtKB/TrEMBL;Acc:I1RAB5]	FGSG_00442	0	2	1	0	1	4	0.5	No	Modified protein	No	Wheat & Barley	-	-	-	-	-	GO	RRM_dom Nucleotide-bd_a/b_plait	IPR000504, IPR012677
FGRRES_00443	1427617	1428550	933	1	CEF72376	FG00443.1	Uncharacterized protein {ECO:0000313|EMBL:ESU05627.1, ECO:0000313|EnsemblFungi:FGSG_00443P0} [Source:UniProtKB/TrEMBL;Acc:I1RAB6]	FGSG_00443	0	0	0	0	0	0	0	No	Highly conserved genes	No	Wheat & Barley & Maize	-	-	-	-	-	GO	ChaC Butirosin_synth_BtrG-like	IPR006840, IPR013024
FGRRES_00444	1429952	1431090	1138	1	CEF72377	FG00444.1	Uncharacterized protein {ECO:0000313|EMBL:ESU05628.1, ECO:0000313|EnsemblFungi:FGSG_00444P0} [Source:UniProtKB/TrEMBL;Acc:I1RAB7]	FGSG_00444	0	1	2	1	1	5	0.2	No	Modified protein	No	Wheat & Barley	-	-	-	-	-	GO	EF_hand_dom EF-hand-dom_pair EF_Hand_1_Ca_BS	IPR002048, IPR011992, IPR018247
FGRRES_00446	1438003	1439183	1180	1	CEF72380	FG00446.1	Uncharacterized protein {ECO:0000313|EMBL:ESU05630.1, ECO:0000313|EnsemblFungi:FGSG_00446P0} [Source:UniProtKB/TrEMBL;Acc:I1RAB9]	FGSG_00446	0	0	2	1	3	6	0	No	Conserved protein	No	Wheat & Barley	-	-	-	-	-	No GO	Hep_59	IPR010756
FGRRES_00447	1439581	1440060	479	1	CEF72381	-	Uncharacterized protein {ECO:0000313|EMBL:ESU05631.1, ECO:0000313|EnsemblFungi:FGSG_00447P0} [Source:UniProtKB/TrEMBL;Acc:I1RAC0]	FGSG_00447	0	0	3	0	1	4	0	No	Conserved protein	No	Wheat & Barley	-	-	-	-	-	GO	Acylphosphatase-like_dom Acylphosphatase_CS Acylphosphatase	IPR001792, IPR017968, IPR020456
FGRRES_00448	1440383	1443289	2906	1	CEF72382	FG00448.1	Pre-mRNA-splicing factor ATP-dependent RNA helicase prp16 {ECO:0000313|EMBL:ESU05632.1}; Uncharacterized protein {ECO:0000313|EnsemblFungi:FGSG_00448P0} [Source:UniProtKB/TrEMBL;Acc:I1RAC1]	FGSG_00448	0	1	3	0	1	5	0.2	No	Modified protein	No	Wheat & Barley	-	-	-	-	-	GO	Helicase_C DNA/RNA_helicase_DEAH_CS Helicase-assoc_dom DEAD/DEAH_box_helicase_dom DUF1605 Helicase_ATP-bd P-loop_NTPase	IPR001650, IPR002464, IPR007502, IPR011545, IPR011709, IPR014001, IPR027417
FGRRES_00449	1444308	1445994	1686	1	CEF72383	FG00449.1	Uncharacterized protein {ECO:0000313|EMBL:ESU05633.1, ECO:0000313|EnsemblFungi:FGSG_00449P0} [Source:UniProtKB/TrEMBL;Acc:I1RAC2]	FGSG_00449	0	1	1	0	2	4	0.25	No	Modified protein	No	Wheat & Barley & Maize	-	-	-	-	-	GO	WD40_repeat WD40/YVTN_repeat-like_dom WD40_repeat_dom WD40_repeat_CS G-protein_beta_WD-40_rep	IPR001680, IPR015943, IPR017986, IPR019775, IPR020472
FGRRES_00450	1449207	1450115	908	1	CEF72384	FG00450.1	Uncharacterized protein {ECO:0000313|EMBL:ESU05634.1, ECO:0000313|EnsemblFungi:FGSG_00450P0} [Source:UniProtKB/TrEMBL;Acc:I1RAC3]	FGSG_00450	0	0	1	0	2	3	0	No	Conserved protein	No	Wheat & Barley & Maize	-	-	-	-	-	No GO	-	-
FGRRES_00452	1452781	1453512	731	1	CEF72386	FG00452.1	Uncharacterized protein {ECO:0000313|EMBL:ESU05636.1, ECO:0000313|EnsemblFungi:FGSG_00452P0} [Source:UniProtKB/TrEMBL;Acc:I1RAC5]	FGSG_00452	0	0	1	0	0	1	0	No	Conserved protein	No	Wheat & Barley & Maize	-	-	-	-	-	GO	Polysac_deacetylase Glyco_hydro/deAcase_b/a-brl	IPR002509, IPR011330
FGRRES_00453	1455026	1455721	695	1	CEF72387	FG00453.1	Uncharacterized protein {ECO:0000313|EMBL:ESU05637.1, ECO:0000313|EnsemblFungi:FGSG_00453P0} [Source:UniProtKB/TrEMBL;Acc:I1RAC6]	FGSG_00453	0	0	0	0	0	0	0	No	Highly conserved genes	No	Barley	-	-	-	-	-	No GO	-	-
FGRRES_00455	1458531	1459550	1019	1	CEF72389	FG00455.1	Uncharacterized protein {ECO:0000313|EMBL:ESU05639.1, ECO:0000313|EnsemblFungi:FGSG_00455P0} [Source:UniProtKB/TrEMBL;Acc:I1RAC8]	FGSG_00455	0	0	0	0	0	0	0	No	Highly conserved genes	No	Wheat & Barley & Maize	-	-	-	-	-	No GO	-	-
FGRRES_00456	1462513	1463158	645	1	CEF72390	FG00456.1	Uncharacterized protein {ECO:0000313|EMBL:ESU05640.1, ECO:0000313|EnsemblFungi:FGSG_00456P0} [Source:UniProtKB/TrEMBL;Acc:I1RAC9]	FGSG_00456	0	0	0	0	0	0	0	No	Highly conserved genes	No	-	-	-	-	-	-	No GO	-	-
FGRRES_00457	1463466	1464502	1036	1	CEF72391	FG00457.1	Uncharacterized protein {ECO:0000313|EMBL:ESU05641.1, ECO:0000313|EnsemblFungi:FGSG_00457P0} [Source:UniProtKB/TrEMBL;Acc:I1RAD0]	FGSG_00457	0	0	0	0	0	0	0	No	Highly conserved genes	No	Wheat & Barley	-	-	-	-	-	GO	Methyltransf_11 SAM-dependent_MTases	IPR013216, IPR029063
FGRRES_00458	1464586	1464977	391	1	CEF72392	FG00458.1	Uncharacterized protein {ECO:0000313|EMBL:ESU05642.1, ECO:0000313|EnsemblFungi:FGSG_00458P0} [Source:UniProtKB/TrEMBL;Acc:I1RAD1]	FGSG_00458	0	0	0	0	0	0	0	No	Highly conserved genes	No	Wheat & Barley & Maize	-	-	-	-	-	GO	Ribonucl_LSM LSM_dom snRNP_SmF	IPR001163, IPR010920, IPR016487
FGRRES_00459	1465493	1467007	1514	1	CEF72393	FG00459.1	Uncharacterized protein {ECO:0000313|EMBL:ESU05643.1, ECO:0000313|EnsemblFungi:FGSG_00459P0} [Source:UniProtKB/TrEMBL;Acc:I1RAD2]	FGSG_00459	1	1	0	0	0	1	1	No	Non-functional	No	Wheat & Barley & Maize	-	-	-	-	-	No GO	Rad60/SUMO_like Ubiquitin-rel_dom	IPR022617, IPR029071
FGRRES_00460	1467523	1469346	1823	1	CEF72394	FG00460.1	Uncharacterized protein {ECO:0000313|EMBL:ESU05644.1, ECO:0000313|EnsemblFungi:FGSG_00460P0} [Source:UniProtKB/TrEMBL;Acc:I1RAD3]	FGSG_00460	0	0	1	0	1	2	0	No	Conserved protein	No	Wheat & Barley	-	-	-	-	-	GO	Sirtuin Ssirtuin_cat_dom Sirtuin_cat_small_dom DHS-like_NAD/FAD-binding_dom	IPR003000, IPR026590, IPR026591, IPR029035
FGRRES_00461	1471490	1473157	1667	1	CEF72395	FG00461.1	Uncharacterized protein {ECO:0000313|EMBL:ESU05645.1, ECO:0000313|EnsemblFungi:FGSG_00461P0} [Source:UniProtKB/TrEMBL;Acc:I1RAD4]	FGSG_00461	0	0	2	0	1	3	0	No	Conserved protein	No	Wheat & Barley & Maize	-	-	-	-	-	GO	Peptidase_S54_rhomboid Peptidase_S54_rhomboid_dom	IPR002610, IPR022764
FGRRES_00462	1473520	1474137	617	1	CEF72396	FG00462.1	Uncharacterized protein {ECO:0000313|EMBL:ESU05646.1, ECO:0000313|EnsemblFungi:FGSG_00462P0} [Source:UniProtKB/TrEMBL;Acc:I1RAD5]	FGSG_00462	0	1	1	0	0	2	0.5	No	Modified protein	No	Wheat & Barley & Maize	-	-	-	-	-	No GO	-	-
FGRRES_00463	1474808	1476019	1211	1	CEF72397	FG00463.1	Uncharacterized protein {ECO:0000313|EMBL:ESU05647.1, ECO:0000313|EnsemblFungi:FGSG_00463P0} [Source:UniProtKB/TrEMBL;Acc:I1RAD6]	FGSG_00463	0	0	1	0	0	1	0	No	Conserved protein	No	Wheat & Barley & Maize	-	-	-	-	-	No GO	-	-
FGRRES_00464	1480060	1481286	1226	1	CEF72399	FG00464.1	Uncharacterized protein {ECO:0000313|EMBL:ESU05649.1, ECO:0000313|EnsemblFungi:FGSG_00464P0} [Source:UniProtKB/TrEMBL;Acc:I1RAD7]	FGSG_00464	0	1	0	0	0	1	1	No	Modified protein	No	Wheat & Barley & Maize	-	-	-	-	-	No GO	-	-
FGRRES_00465	1483642	1485095	1453	1	CEF72400	FG00465.1	Uncharacterized protein {ECO:0000313|EMBL:ESU05650.1, ECO:0000313|EnsemblFungi:FGSG_00465P0} [Source:UniProtKB/TrEMBL;Acc:I1RAD8]	FGSG_00465	0	0	1	0	0	1	0	No	Conserved protein	No	Wheat & Barley & Maize	-	-	-	-	-	No GO	Inosine/uridine_hydrolase_dom Inosine/uridine_hydrolase	IPR001910, IPR023186
FGRRES_00466	1485367	1485780	413	1	CEF72401	-	Uncharacterized protein {ECO:0000313|EMBL:ESU05651.1, ECO:0000313|EnsemblFungi:FGSG_00466P0} [Source:UniProtKB/TrEMBL;Acc:I1RAD9]	FGSG_00466	0	0	0	0	0	0	0	No	Highly conserved genes	No	Wheat & Barley & Maize	-	-	-	-	-	GO	Ribonucl_LSM LSM_dom	IPR001163, IPR010920
FGRRES_00467	1487845	1489279	1434	1	CEF72402	FG00467.1	Uncharacterized protein {ECO:0000313|EMBL:ESU05652.1, ECO:0000313|EnsemblFungi:FGSG_00467P0} [Source:UniProtKB/TrEMBL;Acc:I1RAE0]	FGSG_00467	0	1	0	1	0	2	0.5	No	Modified protein	No	Wheat & Barley	-	-	-	-	-	GO	Cyclin_N Cyclin-like	IPR006671, IPR013763
FGRRES_00468	1489777	1491333	1556	1	CEF72403	FG00468.1	Uncharacterized protein {ECO:0000313|EMBL:ESU05653.1, ECO:0000313|EnsemblFungi:FGSG_00468P0} [Source:UniProtKB/TrEMBL;Acc:I1RAE1]	FGSG_00468	0	0	1	0	1	2	0	No	Conserved protein	No	Wheat & Barley	-	-	-	-	-	GO	WD40_repeat PRP4-like WD40/YVTN_repeat-like_dom WD40_repeat_dom WD40_repeat_CS G-protein_beta_WD-40_rep Prp4	IPR001680, IPR014906, IPR015943, IPR017986, IPR019775, IPR020472, IPR027106
FGRRES_00469	1492870	1494408	1538	1	CEF72404	FG00469.1	Serine/threonine-protein kinase psk1 {ECO:0000313|EMBL:ESU05654.1}; Uncharacterized protein {ECO:0000313|EnsemblFungi:FGSG_00469P0} [Source:UniProtKB/TrEMBL;Acc:I1RAE2]	FGSG_00469	0	0	1	0	0	1	0	No	Conserved protein	No	Wheat & Barley & Maize	-	-	PHI:1241	Unaffected pathogenicity	Triticum (related: Wheat)	GO	Prot_kinase_dom AGC-kinase_C Ser/Thr_kinase_AS Kinase-like_dom	IPR000719, IPR000961, IPR008271, IPR011009
FGRRES_00470	1496653	1497958	1305	1	CEF72406	FG00470.1	Uncharacterized protein {ECO:0000313|EMBL:ESU05656.1, ECO:0000313|EnsemblFungi:FGSG_00470P0} [Source:UniProtKB/TrEMBL;Acc:I1RAE3]	FGSG_00470	0	0	0	0	0	0	0	No	Highly conserved genes	No	Wheat & Barley	-	-	-	-	-	GO	DOMON_domain Cellobiose_DH_cyt	IPR005018, IPR015920
FGRRES_00471	1498697	1499451	754	1	CEF72407	FG00471.1	Uncharacterized protein {ECO:0000313|EMBL:ESU05657.1, ECO:0000313|EnsemblFungi:FGSG_00471P0} [Source:UniProtKB/TrEMBL;Acc:I1RAE4]	FGSG_00471	0	0	0	0	0	0	0	No	Highly conserved genes	No	Wheat & Barley & Maize	-	-	-	-	-	No GO	ATPase_F0-cplx_suH	IPR019711
FGRRES_00472	1500657	1503402	2745	1	CEF72408	FG00472.1	Serine/threonine-protein kinase SCH9 {ECO:0000313|EMBL:ESU05658.1}; Uncharacterized protein {ECO:0000313|EnsemblFungi:FGSG_00472P0} [Source:UniProtKB/TrEMBL;Acc:I1RAE5]	FGSG_00472	0	0	0	0	0	0	0	No	Highly conserved genes	No	Wheat & Barley & Maize	-	-	PHI:3131	Reduced virulence	Wheat	GO	C2_dom Prot_kinase_dom AGC-kinase_C Ser/Thr_kinase_AS Kinase-like_dom Protein_kinase_ATP_BS Pkinase_C	IPR000008, IPR000719, IPR000961, IPR008271, IPR011009, IPR017441, IPR017892
FGRRES_00474	1509903	1510811	908	1	CEF72412	FG00474.1	Uncharacterized protein {ECO:0000313|EMBL:ESU05662.1, ECO:0000313|EnsemblFungi:FGSG_00474P0} [Source:UniProtKB/TrEMBL;Acc:I1RAE7]	FGSG_00474	0	1	0	0	1	2	0.5	No	Modified protein	No	Wheat & Barley	-	-	-	-	-	No GO	SUZ	IPR024771
FGRRES_00475	1510831	1512564	1733	1	CEF72413	FG00475.1	Uncharacterized protein {ECO:0000313|EMBL:ESU05663.1, ECO:0000313|EnsemblFungi:FGSG_00475P0} [Source:UniProtKB/TrEMBL;Acc:I1RAE8]	FGSG_00475	0	2	0	0	5	7	0.285714	No	Modified protein	No	Wheat & Barley & Maize	-	-	-	-	-	GO	Fe_hydrogenase_lsu_C Fe_hydrogenase	IPR004108, IPR009016
FGRRES_00476	1513420	1514038	618	1	CEF72414	FG00476.1	Uncharacterized protein {ECO:0000313|EMBL:ESU05664.1, ECO:0000313|EnsemblFungi:FGSG_00476P0} [Source:UniProtKB/TrEMBL;Acc:I1RAE9]	FGSG_00476	0	0	0	0	1	1	0	No	Highly conserved genes	No	Wheat & Barley & Maize	-	-	-	-	-	No GO	-	-
FGRRES_00477	1514266	1515428	1162	1	CEF72415	FG00477.1	Uncharacterized protein {ECO:0000313|EMBL:ESU05665.1, ECO:0000313|EnsemblFungi:FGSG_00477P0} [Source:UniProtKB/TrEMBL;Acc:I1RAF0]	FGSG_00477	0	0	0	0	0	0	0	No	Highly conserved genes	No	Wheat & Barley	-	-	PHI:1343	Reduced virulence	Triticum (related: Wheat)	GO	Znf_C2H2 Znf_C2H2/integrase_DNA-bd Znf_C2H2-like	IPR007087, IPR013087, IPR015880
FGRRES_00478_M	1516203	1517762	1559	1	CEF72416	FG00478.1	Phospho-2-dehydro-3-deoxyheptonate aldolase {ECO:0000256|PIRNR:PIRNR001361} [Source:UniProtKB/TrEMBL;Acc:I1RAF1]	FGSG_00478	0	0	0	0	0	0	0	No	Highly conserved genes	No	Wheat & Barley & Maize	-	-	-	-	-	GO	DAHP1/KDSA DHAP_synth_1 Aldolase_TIM	IPR006218, IPR006219, IPR013785
FGRRES_00479	1518611	1519380	769	1	CEF72417	FG00479.1	Uncharacterized protein {ECO:0000313|EMBL:ESU05667.1, ECO:0000313|EnsemblFungi:FGSG_00479P0} [Source:UniProtKB/TrEMBL;Acc:I1RAF2]	FGSG_00479	1	0	0	0	0	0	1	No	Non-functional	No	Wheat & Barley	-	-	-	-	-	GO	RNaseH-like_dom	IPR012337
FGRRES_00480	1520281	1522248	1967	1	CEF72418	FG00480.1	Uncharacterized protein {ECO:0000313|EMBL:ESU05668.1, ECO:0000313|EnsemblFungi:FGSG_00480P0} [Source:UniProtKB/TrEMBL;Acc:I1RAF3]	FGSG_00480	0	0	1	0	0	1	0	No	Conserved protein	No	Wheat & Barley	-	-	-	-	-	GO	WD40_repeat Cyclophilin-type_PPIase_dom WD40/YVTN_repeat-like_dom WD40_repeat_dom Cyclophilin-type_PPIase_CS Cyclophilin-type_PPIase Cyclophilin-like_dom	IPR001680, IPR002130, IPR015943, IPR017986, IPR020892, IPR024936, IPR029000
FGRRES_00481	1522664	1523425	761	1	CEF72419	FG00481.1	Uncharacterized protein {ECO:0000313|EMBL:ESU05669.1, ECO:0000313|EnsemblFungi:FGSG_00481P0} [Source:UniProtKB/TrEMBL;Acc:I1RAF4]	FGSG_00481	0	0	0	0	0	0	0	No	Highly conserved genes	No	Wheat & Barley & Maize	-	-	-	-	-	GO	Far-17a_AIG1	IPR006838
FGRRES_00482	1523931	1524697	766	1	CEF72420	SLD5	DNA replication complex GINS protein SLD5 [Source:UniProtKB/Swiss-Prot;Acc:Q4IQM6]	FGSG_00482	0	0	0	0	0	0	0	No	Highly conserved genes	No	Wheat	-	-	-	-	-	GO	GINS_Sld5 GINS_complex SLD5_C	IPR008591, IPR021151, IPR031633
FGRRES_00483	1525720	1529325	3605	1	CEF72422	FG00483.1	Uncharacterized protein {ECO:0000313|EMBL:ESU05671.1, ECO:0000313|EnsemblFungi:FGSG_00483P0} [Source:UniProtKB/TrEMBL;Acc:I1RAF6]	FGSG_00483	0	2	3	0	2	7	0.285714	No	Modified protein	No	Wheat & Barley & Maize	-	-	-	-	-	No GO	-	-
FGRRES_00484_M	1533206	1533913	707	1	CEF72423	FG00484.1	Uncharacterized protein {ECO:0000313|EMBL:ESU05672.1, ECO:0000313|EnsemblFungi:FGSG_00484P0} [Source:UniProtKB/TrEMBL;Acc:I1RAF7]	FGSG_00484	0	0	0	0	0	0	0	No	Highly conserved genes	No	Barley	-	-	-	-	-	No GO	-	-
FGRRES_00485	1534054	1535799	1745	1	CEF72424	FG00485.1	Uncharacterized protein {ECO:0000313|EMBL:ESU05673.1, ECO:0000313|EnsemblFungi:FGSG_00485P0} [Source:UniProtKB/TrEMBL;Acc:I1RAF8]	FGSG_00485	0	2	1	0	1	4	0.5	No	Modified protein	No	Wheat & Barley & Maize	-	-	-	-	-	GO	WD40_repeat WD40/YVTN_repeat-like_dom WD40_repeat_dom	IPR001680, IPR015943, IPR017986
FGRRES_00486	1536082	1538626	2544	1	CEF72425	FG00486.1	Uncharacterized protein {ECO:0000313|EMBL:ESU05674.1, ECO:0000313|EnsemblFungi:FGSG_00486P0} [Source:UniProtKB/TrEMBL;Acc:I1RAF9]	FGSG_00486	0	0	2	0	0	2	0	No	Conserved protein	No	Wheat & Barley & Maize	-	-	-	-	-	GO	PsuG PfkB_dom Ribokinase-like	IPR007342, IPR011611, IPR029056
FGRRES_00487	1539484	1540350	866	1	CEF72426	FG00487.1	Uncharacterized protein {ECO:0000313|EMBL:ESU05675.1, ECO:0000313|EnsemblFungi:FGSG_00487P0} [Source:UniProtKB/TrEMBL;Acc:I1RAG0]	FGSG_00487	0	0	0	0	0	0	0	No	Highly conserved genes	No	Wheat & Barley & Maize	-	-	-	-	-	No GO	-	-
FGRRES_00489	1545233	1547368	2135	1	CEF72428	FG00489.1	Uncharacterized protein {ECO:0000313|EMBL:ESU05677.1, ECO:0000313|EnsemblFungi:FGSG_00489P0} [Source:UniProtKB/TrEMBL;Acc:I1RAG2]	FGSG_00489	0	0	0	0	0	0	0	No	Highly conserved genes	No	Wheat & Barley & Maize	-	-	-	-	-	GO	mOase_FAD-bd Thioredoxin-like_fold Phe_hydrox_C_dim_dom Pyr_nucl-diS_OxRdtase_FAD/NAD	IPR002938, IPR012336, IPR012941, IPR023753
FGRRES_00490	1548659	1550414	1755	1	CEF72429	FG00490.1	Methylmalonate-semialdehyde dehydrogenase {ECO:0000313|EMBL:ESU05678.1}; Uncharacterized protein {ECO:0000313|EnsemblFungi:FGSG_00490P0} [Source:UniProtKB/TrEMBL;Acc:I1RAG3]	FGSG_00490	0	0	0	0	0	0	0	No	Highly conserved genes	No	Wheat & Barley & Maize	-	-	-	-	-	GO	MeMal-semiAld_DH Aldehyde_DH_dom Ald_DH_CS_CYS Ald_DH/histidinol_DH Ald_DH_N Ald_DH_C	IPR010061, IPR015590, IPR016160, IPR016161, IPR016162, IPR016163
FGRRES_00491	1551510	1553354	1844	1	CEF72430	FG00491.1	Uncharacterized protein {ECO:0000313|EMBL:ESU05679.1, ECO:0000313|EnsemblFungi:FGSG_00491P0} [Source:UniProtKB/TrEMBL;Acc:V6QUV7]	FGSG_00491	0	0	0	0	0	0	0	No	Highly conserved genes	No	Wheat & Barley & Maize	-	-	-	-	-	GO	Calret/calnex Calreticulin/calnexin_P_dom ConA-like_dom Calret/calnex_CS	IPR001580, IPR009033, IPR013320, IPR018124
FGRRES_00492	1555061	1555718	657	1	CEF72431	FG00492.1	Uncharacterized protein {ECO:0000313|EMBL:ESU05680.1, ECO:0000313|EnsemblFungi:FGSG_00492P0} [Source:UniProtKB/TrEMBL;Acc:I1RAG4]	FGSG_00492	0	1	1	0	0	2	0.5	No	Modified protein	No	Wheat & Barley & Maize	-	-	-	-	-	No GO	-	-
FGRRES_00493	1559128	1560202	1074	1	CEF72433	FG00493.1	Methylthioribulose-1-phosphate dehydratase {ECO:0000256|HAMAP-Rule:MF_03116} [Source:UniProtKB/TrEMBL;Acc:I1RAG5]	FGSG_00493	0	0	0	1	0	1	0	No	Conserved protein	No	Wheat & Barley & Maize	-	-	-	-	-	GO	Aldolase_II/adducin_N MethylthioRu-1-P_deHdtase_MtnB Salvage_MtnB_euk	IPR001303, IPR017714, IPR027514
FGRRES_00494	1560541	1561747	1206	1	CEF72434	FG00494.1	Uncharacterized protein {ECO:0000313|EMBL:ESU05683.1, ECO:0000313|EnsemblFungi:FGSG_00494P0} [Source:UniProtKB/TrEMBL;Acc:I1RAG6]	FGSG_00494	0	1	0	0	0	1	1	No	Modified protein	No	Wheat & Barley & Maize	-	-	-	-	-	GO	Sec20 t-SNARE	IPR005606, IPR010989
FGRRES_00495	1562030	1562375	345	1	CEF72435	-	Uncharacterized protein {ECO:0000313|EMBL:ESU05684.1, ECO:0000313|EnsemblFungi:FGSG_00495P0} [Source:UniProtKB/TrEMBL;Acc:I1RAG7]	FGSG_00495	0	0	1	0	1	2	0	No	Conserved protein	No	Wheat & Barley	-	-	-	-	-	GO	Ribosomal_L53_mit	IPR019716
FGRRES_00496	1562588	1563801	1213	1	CEF72436	FG00496.1	Inorganic pyrophosphatase {ECO:0000313|EMBL:ESU05685.1}; Uncharacterized protein {ECO:0000313|EnsemblFungi:FGSG_00496P0} [Source:UniProtKB/TrEMBL;Acc:I1RAG8]	FGSG_00496	0	0	0	0	0	0	0	No	Highly conserved genes	No	-	-	-	-	-	-	GO	Pyrophosphatase	IPR008162
FGRRES_00497	1565997	1567079	1082	1	CEF72438	FG00497.1	Uncharacterized protein {ECO:0000313|EMBL:ESU05687.1, ECO:0000313|EnsemblFungi:FGSG_00497P0} [Source:UniProtKB/TrEMBL;Acc:I1RAG9]	FGSG_00497	0	0	1	0	0	1	0	No	Conserved protein	No	Wheat & Barley & Maize	-	-	-	-	-	GO	PIL1/LSP1	IPR028245
FGRRES_00499	1569118	1570701	1583	1	CEF72440	FG00499.1	Dolichyl-diphosphooligosaccharide--protein glycosyltransferase subunit 1 {ECO:0000256|RuleBase:RU361143} [Source:UniProtKB/TrEMBL;Acc:I1RAH0]	FGSG_00499	0	1	0	0	0	1	1	No	Modified protein	No	Wheat & Barley & Maize	-	-	-	-	-	GO	Ribophorin_I	IPR007676
FGRRES_00500	1572194	1574517	2323	1	CEF72441	FG00500.1	Hexokinase {ECO:0000313|EMBL:ESU05689.1}; Uncharacterized protein {ECO:0000313|EnsemblFungi:FGSG_00500P0} [Source:UniProtKB/TrEMBL;Acc:I1RAH1]	FGSG_00500	0	0	0	1	0	1	0	No	Conserved protein	No	Wheat & Barley & Maize	-	-	PHI:4658	Reduced virulence	Wheat	GO	Hexokinase Hexokinase_CS Hexokinase_N Hexokinase_C	IPR001312, IPR019807, IPR022672, IPR022673
FGRRES_00501	1574829	1576161	1332	1	CEF72442	RMT2	Protein arginine N-methyltransferase 2 {ECO:0000250|UniProtKB:Q03305} [Source:UniProtKB/Swiss-Prot;Acc:Q4IQK7]	FGSG_00501	0	0	0	0	0	0	0	No	Highly conserved genes	No	Wheat & Barley	-	-	-	-	-	GO	Arginine_N-MeTrfase_2 Ankyrin_rpt-contain_dom RMT2_dom SAM-dependent_MTases	IPR017408, IPR020683, IPR026480, IPR029063
FGRRES_00502	1577566	1580113	2547	1	CEF72443	FG00502.1	Uncharacterized protein {ECO:0000313|EnsemblFungi:FGSG_00502P0}; Vacuolar transporter chaperone 4 {ECO:0000313|EMBL:ESU05691.1} [Source:UniProtKB/TrEMBL;Acc:I1RAH2]	FGSG_00502	0	0	0	0	0	0	0	No	Highly conserved genes	No	Wheat & Barley & Maize	-	-	PHI:1629	Unaffected pathogenicity	Triticum (related: Wheat)	GO	DUF202 SPX_N VTC_domain	IPR003807, IPR004331, IPR018966
FGRRES_00503	1580827	1582594	1767	1	CEF72444	FG00503.1	Uncharacterized protein {ECO:0000313|EMBL:ESU05692.1, ECO:0000313|EnsemblFungi:FGSG_00503P0} [Source:UniProtKB/TrEMBL;Acc:I1RAH3]	FGSG_00503	0	0	0	0	0	0	0	No	Highly conserved genes	No	-	-	-	-	-	-	GO	Cys/Met-Metab_PyrdxlP-dep_enz PyrdxlP-dep_Trfase_major_sub1 PyrdxlP-dep_Trfase_major_sub2 PyrdxlP-dep_Trfase	IPR000277, IPR015421, IPR015422, IPR015424
FGRRES_00504	1582795	1585957	3162	1	CEF72445	FG00504.1	DNA replication licensing factor mcm4 {ECO:0000313|EMBL:ESU05693.1}; Uncharacterized protein {ECO:0000313|EnsemblFungi:FGSG_00504P0} [Source:UniProtKB/TrEMBL;Acc:I1RAH4]	FGSG_00504	0	0	1	0	0	1	0	No	Conserved protein	No	Wheat & Barley & Maize	-	-	PHI:1562	Lethal	Triticum (related: Wheat)	GO	MCM_DNA-dep_ATPase Rubredoxin-type_fold MCM_4 NA-bd_OB-fold MCM_CS P-loop_NTPase MCM_N MCM MCM_OB	IPR001208, IPR004039, IPR008047, IPR012340, IPR018525, IPR027417, IPR027925, IPR031327, IPR033762
FGRRES_00505	1586308	1587037	729	1	CEF72446	FG00505.1	Uncharacterized protein {ECO:0000313|EMBL:ESU05694.1, ECO:0000313|EnsemblFungi:FGSG_00505P0} [Source:UniProtKB/TrEMBL;Acc:I1RAH5]	FGSG_00505	0	0	0	0	1	1	0	No	Highly conserved genes	No	Wheat & Barley & Maize	-	-	-	-	-	GO	Longin-like_dom AP_mu_sigma_su	IPR011012, IPR022775
FGRRES_00506	1587214	1588515	1301	1	CEF72447	FG00506.1	Threonylcarbamoyl-AMP synthase {ECO:0000256|PIRNR:PIRNR004930} [Source:UniProtKB/TrEMBL;Acc:I1RAH6]	FGSG_00506	0	3	2	0	0	5	0.6	Yes	Modified protein	No	Wheat & Barley	-	-	-	-	-	GO	SUA5 YrdC-like_dom t(6)A37_SUA5 DHBP_synth_RibB-like_a/b_dom	IPR005145, IPR006070, IPR010923, IPR017945
FGRRES_00507	1589224	1591685	2461	1	CEF72448	FG00507.1	Uncharacterized protein {ECO:0000313|EMBL:ESU05696.1, ECO:0000313|EnsemblFungi:FGSG_00507P0} [Source:UniProtKB/TrEMBL;Acc:I1RAH7]	FGSG_00507	0	0	0	0	0	0	0	No	Highly conserved genes	No	Wheat & Barley & Maize	-	-	-	-	-	GO	COG_su4	IPR013167
FGRRES_00508	1592113	1595485	3372	1	CEF72449	FG00508.1	Calcium-transporting ATPase 1 {ECO:0000313|EMBL:ESU05697.1}; Uncharacterized protein {ECO:0000313|EnsemblFungi:FGSG_00508P0} [Source:UniProtKB/TrEMBL;Acc:I1RAH8]	FGSG_00508	0	0	0	0	0	0	0	No	Highly conserved genes	No	Wheat & Barley & Maize	-	-	-	-	-	GO	P_typ_ATPase ATPase_P-typ_cation-transptr_N ATPase_P-typ_cation-transptr_C P-type_ATPase_IIA_PMR1 ATPase_P-typ_transduc_dom_A ATPase_P-typ_P_site HAD-like_dom ATPase_P-typ_TM_dom ATPase_P-typ_cyto_domN	IPR001757, IPR004014, IPR006068, IPR006413, IPR008250, IPR018303, IPR023214, IPR023298, IPR023299
FGRRES_00509	1597093	1599016	1923	1	CEF72450	FG00509.1	Uncharacterized protein {ECO:0000313|EMBL:ESU05698.1, ECO:0000313|EnsemblFungi:FGSG_00509P0} [Source:UniProtKB/TrEMBL;Acc:I1RAH9]	FGSG_00509	0	0	2	0	0	2	0	No	Conserved protein	No	Wheat & Barley & Maize	-	-	-	-	-	GO	Rad21/Rec8_C_eu Rad21_Rec8_N WHTH_DNA-bd_dom Rad21/Rec8_C	IPR006909, IPR006910, IPR011991, IPR023093
FGRRES_00510	1599605	1600029	424	1	CEF72451	FG00510.1	Uncharacterized protein {ECO:0000313|EMBL:ESU05699.1, ECO:0000313|EnsemblFungi:FGSG_00510P0} [Source:UniProtKB/TrEMBL;Acc:I1RAI0]	FGSG_00510	0	1	0	0	0	1	1	No	Modified protein	No	Wheat & Barley & Maize	-	-	-	-	-	GO	CofA_tubulin-bd	IPR004226
FGRRES_00511	1600300	1601352	1052	1	CEF72452	FG00511.1	Uncharacterized protein {ECO:0000313|EMBL:ESU05700.1, ECO:0000313|EnsemblFungi:FGSG_00511P0} [Source:UniProtKB/TrEMBL;Acc:I1RAI1]	FGSG_00511	0	0	0	0	1	1	0	No	Highly conserved genes	No	Wheat & Barley & Maize	-	-	-	-	-	GO	THOC7/Mft1	IPR008501
FGRRES_00512	1601775	1603324	1549	1	CEF72453	FG00512.1	Uncharacterized protein {ECO:0000313|EMBL:ESU05701.1, ECO:0000313|EnsemblFungi:FGSG_00512P0} [Source:UniProtKB/TrEMBL;Acc:I1RAI2]	FGSG_00512	0	0	0	0	0	0	0	No	Highly conserved genes	No	Wheat & Barley & Maize	-	-	-	-	-	GO	Znf_CCCH	IPR000571
FGRRES_00513	1605011	1605904	893	1	CEF72454	FG00513.1	Uncharacterized protein {ECO:0000313|EMBL:ESU05703.1, ECO:0000313|EnsemblFungi:FGSG_00513P0} [Source:UniProtKB/TrEMBL;Acc:I1RAI3]	FGSG_00513	0	0	0	0	1	1	0	No	Highly conserved genes	No	Wheat	-	-	-	-	-	GO	F-box_dom	IPR001810
FGRRES_00514	1606758	1608710	1952	1	CEF72455	-	Uncharacterized protein {ECO:0000313|EMBL:ESU05702.1, ECO:0000313|EnsemblFungi:FGSG_00514P0} [Source:UniProtKB/TrEMBL;Acc:I1RAI4]	FGSG_00514	0	0	0	0	0	0	0	No	Highly conserved genes	No	Wheat & Barley & Maize	-	-	-	-	-	GO	Sel1-like TPR-like_helical_dom	IPR006597, IPR011990
FGRRES_00515	1611213	1613069	1856	1	CEF72456	FG00515.1	Uncharacterized protein {ECO:0000313|EMBL:ESU05704.1, ECO:0000313|EnsemblFungi:FGSG_00515P0} [Source:UniProtKB/TrEMBL;Acc:I1RAI5]	FGSG_00515	0	0	1	0	0	1	0	No	Conserved protein	No	Wheat & Barley & Maize	-	-	PHI:1319	Reduced virulence	Triticum (related: Wheat)	GO	bZIP	IPR004827
FGRRES_00516	1620134	1620966	832	1	CEF72459	FG00516.1	Uncharacterized protein {ECO:0000313|EMBL:ESU05707.1, ECO:0000313|EnsemblFungi:FGSG_00516P0} [Source:UniProtKB/TrEMBL;Acc:I1RAI6]	FGSG_00516	0	0	0	0	0	0	0	No	Highly conserved genes	No	-	-	-	-	-	-	No GO	-	-
FGRRES_00517	1621462	1622220	758	1	CEF72460	FG00517.1	Uncharacterized protein {ECO:0000313|EMBL:ESU05708.1, ECO:0000313|EnsemblFungi:FGSG_00517P0} [Source:UniProtKB/TrEMBL;Acc:I1RAI7]	FGSG_00517	0	0	0	1	1	2	0	No	Conserved protein	No	Wheat & Barley	-	-	-	-	-	GO	OMP/PagP_b-brl UPF0311	IPR011250, IPR020915
FGRRES_00518_M	1622710	1623980	1270	1	CEF72461	FG00518.1	Uncharacterized protein {ECO:0000313|EMBL:ESU05709.1, ECO:0000313|EnsemblFungi:FGSG_00518P0} [Source:UniProtKB/TrEMBL;Acc:I1RAI8]	FGSG_00518	0	0	0	0	1	1	0	No	Highly conserved genes	No	Wheat & Barley & Maize	-	-	-	-	-	No GO	Mob1_phocein	IPR005301
FGRRES_00519	1625409	1626685	1276	1	CEF72462	FG00519.1	Uncharacterized protein {ECO:0000313|EMBL:ESU05710.1, ECO:0000313|EnsemblFungi:FGSG_00519P0} [Source:UniProtKB/TrEMBL;Acc:I1RAI9]	FGSG_00519	0	1	0	0	0	1	1	No	Modified protein	No	Wheat & Barley & Maize	-	-	-	-	-	GO	Leo1	IPR007149
FGRRES_00520	1627473	1629256	1783	1	CEF72464	FG00520.1	Uncharacterized protein {ECO:0000313|EMBL:ESU05711.1, ECO:0000313|EnsemblFungi:FGSG_00520P0} [Source:UniProtKB/TrEMBL;Acc:I1RAJ0]	FGSG_00520	0	0	0	0	1	1	0	No	Highly conserved genes	No	Wheat & Barley & Maize	-	-	-	-	-	GO	Patatin/PLipase_A2-rel Acyl_Trfase/lysoPLipase Triacylglycerol_lipase	IPR002641, IPR016035, IPR021771
FGRRES_00521	1629696	1630514	818	1	CEF72465	FG00521.1	Uncharacterized protein {ECO:0000313|EMBL:ESU05712.1, ECO:0000313|EnsemblFungi:FGSG_00521P0} [Source:UniProtKB/TrEMBL;Acc:I1RAJ1]	FGSG_00521	0	0	0	0	0	0	0	No	Highly conserved genes	No	Wheat	-	-	-	-	-	No GO	AB_hydrolase	IPR029058
FGRRES_00522	1631707	1632285	578	1	CEF72466	FG00522.1	Uncharacterized protein {ECO:0000313|EMBL:ESU05713.1, ECO:0000313|EnsemblFungi:FGSG_00522P0} [Source:UniProtKB/TrEMBL;Acc:I1RAJ2]	FGSG_00522	0	0	0	0	0	0	0	No	Highly conserved genes	No	-	-	-	-	-	-	No GO	-	-
FGRRES_00523	1634134	1634822	688	1	CEF72467	FG00523.1	Uncharacterized protein {ECO:0000313|EMBL:ESU05714.1, ECO:0000313|EnsemblFungi:FGSG_00523P0} [Source:UniProtKB/TrEMBL;Acc:I1RAJ3]	FGSG_00523	0	0	0	0	0	0	0	No	Highly conserved genes	No	Wheat & Barley & Maize	-	-	-	-	-	No GO	GPI-anchored	IPR018466
FGRRES_00524	1639807	1641941	2134	1	CEF72470	FG00524.1	UTP-glucose-1-phosphate uridylyltransferase {ECO:0000313|EMBL:ESU05715.1}; Uncharacterized protein {ECO:0000313|EnsemblFungi:FGSG_00524P0} [Source:UniProtKB/TrEMBL;Acc:I1RAJ4]	FGSG_00524	0	0	2	1	0	3	0	No	Conserved protein	No	Wheat & Barley & Maize	-	-	-	-	-	GO	UDPGP_trans_fam UDPGP_trans Nucleotide-diphossugar_trans	IPR002618, IPR016267, IPR029044
FGRRES_00525	1644451	1645178	727	1	CEF72471	FG00525.1	Uncharacterized protein {ECO:0000313|EMBL:ESU05716.1, ECO:0000313|EnsemblFungi:FGSG_00525P0} [Source:UniProtKB/TrEMBL;Acc:I1RAJ5]	FGSG_00525	0	0	0	0	0	0	0	No	Highly conserved genes	No	Wheat & Barley	-	-	-	-	-	No GO	DUF3605	IPR022036
FGRRES_00526	1645438	1646451	1013	1	CEF72472	FG00526.1	Uncharacterized protein {ECO:0000313|EMBL:ESU05717.1, ECO:0000313|EnsemblFungi:FGSG_00526P0} [Source:UniProtKB/TrEMBL;Acc:I1RAJ6]	FGSG_00526	0	2	0	0	0	2	1	No	Modified protein	No	Wheat & Barley	-	-	-	-	-	GO	FolB_dom	IPR006157
FGRRES_00528_M	1659436	1661867	2431	1	CEF72476	-	Uncharacterized protein {ECO:0000313|EMBL:EYB28079.1} [Source:UniProtKB/TrEMBL;Acc:A0A016PQC7]	FGSG_00528	0	1	1	0	0	2	0.5	No	Modified protein	No	Wheat & Barley	-	-	-	-	-	GO	RNR_trans_reg_CRT10 WD40/YVTN_repeat-like_dom	IPR014839, IPR015943
FGRRES_00529	1666215	1667892	1677	1	CEF72477	FG00529.1	Ammonium transporter MEP1 {ECO:0000313|EMBL:ESU05722.1}; Uncharacterized protein {ECO:0000313|EnsemblFungi:FGSG_00529P0} [Source:UniProtKB/TrEMBL;Acc:V6QVL9]	FGSG_00529	0	0	0	0	0	0	0	No	Highly conserved genes	No	Wheat & Barley & Maize	-	-	-	-	-	GO	Ammonium_transpt Ammonium_transpt_CS NH4_transpt_AmtB-like_dom Ammonium/urea_transptr	IPR001905, IPR018047, IPR024041, IPR029020
FGRRES_00530	1668468	1670513	2045	1	CEF72478	FG00530.1	Uncharacterized protein {ECO:0000313|EMBL:ESU05723.1, ECO:0000313|EnsemblFungi:FGSG_00530P0} [Source:UniProtKB/TrEMBL;Acc:I1RAJ9]	FGSG_00530	0	1	0	0	1	2	0.5	No	Modified protein	No	Wheat & Barley & Maize	-	-	-	-	-	GO	His_Pase_superF_clade-2 His_PPase_superfam Acid_Pase_AS	IPR000560, IPR029033, IPR033379
FGRRES_00531	1673262	1674634	1372	1	CEF72479	FG00531.1	Uncharacterized protein {ECO:0000313|EMBL:ESU05724.1, ECO:0000313|EnsemblFungi:FGSG_00531P0} [Source:UniProtKB/TrEMBL;Acc:I1RAK0]	FGSG_00531	0	0	2	0	0	2	0	No	Conserved protein	No	Wheat & Barley & Maize	-	-	-	-	-	GO	Taurine_dOase	IPR003819
FGRRES_00534	1687625	1689352	1727	1	CEF72483	FG00534.1	Uncharacterized protein {ECO:0000313|EMBL:ESU05728.1, ECO:0000313|EnsemblFungi:FGSG_00534P0} [Source:UniProtKB/TrEMBL;Acc:I1RAK3]	FGSG_00534	0	1	0	0	0	1	1	No	Modified protein	No	Wheat & Barley & Maize	-	-	-	-	-	GO	Prot_kinase_dom Kinase-like_dom	IPR000719, IPR011009
FGRRES_00535	1689579	1691021	1442	1	CEF72484	FG00535.1	Uncharacterized protein {ECO:0000313|EMBL:ESU05729.1, ECO:0000313|EnsemblFungi:FGSG_00535P0} [Source:UniProtKB/TrEMBL;Acc:I1RAK4]	FGSG_00535	0	0	0	0	0	0	0	No	Highly conserved genes	No	Wheat & Barley & Maize	-	-	-	-	-	GO	Znf_SWIM	IPR007527
FGRRES_00536	1693417	1694210	793	1	CEF72485	FG00536.1	Uncharacterized protein {ECO:0000313|EMBL:ESU05730.1, ECO:0000313|EnsemblFungi:FGSG_00536P0} [Source:UniProtKB/TrEMBL;Acc:I1RAK5]	FGSG_00536	0	0	0	0	0	0	0	No	Highly conserved genes	No	Wheat & Barley & Maize	-	-	-	-	-	GO	RRM_dom Nucleotide-bd_a/b_plait	IPR000504, IPR012677
FGRRES_00537	1695850	1697364	1514	1	CEF72486	FG00537.1	Uncharacterized protein {ECO:0000313|EMBL:ESU05731.1, ECO:0000313|EnsemblFungi:FGSG_00537P0} [Source:UniProtKB/TrEMBL;Acc:I1RAK6]	FGSG_00537	0	1	0	0	0	1	1	No	Modified protein	No	Wheat & Barley & Maize	-	-	-	-	-	GO	DNA_glycosylase	IPR011257
FGRRES_00538	1698478	1699577	1099	1	CEF72487	FG00538.1	Uncharacterized protein {ECO:0000313|EMBL:ESU05732.1, ECO:0000313|EnsemblFungi:FGSG_00538P0} [Source:UniProtKB/TrEMBL;Acc:I1RAK7]	FGSG_00538	0	0	0	0	0	0	0	No	Highly conserved genes	No	Wheat & Barley & Maize	-	-	-	-	-	GO	Surf4	IPR002995
FGRRES_00539	1700645	1702592	1947	1	CEF72488	FG00539.1	Siderophore iron transporter mirB {ECO:0000313|EMBL:ESU05733.1}; Uncharacterized protein {ECO:0000313|EnsemblFungi:FGSG_00539P0} [Source:UniProtKB/TrEMBL;Acc:I1RAK8]	FGSG_00539	0	0	0	0	0	0	0	No	Highly conserved genes	No	Wheat & Barley & Maize	-	-	-	-	-	No GO	MFS_dom	IPR020846
FGRRES_00540	1704274	1704858	584	1	CEF72489	FG00540.1	Uncharacterized protein {ECO:0000313|EMBL:ESU05734.1, ECO:0000313|EnsemblFungi:FGSG_00540P0} [Source:UniProtKB/TrEMBL;Acc:I1RAK9]	FGSG_00540	0	0	0	0	0	0	0	No	Highly conserved genes	No	Wheat & Barley	-	-	-	-	-	GO	GNAT_dom Acyl_CoA_acyltransferase	IPR000182, IPR016181
FGRRES_00541	1707047	1711158	4111	1	CEF72491	FG00541.1	Uncharacterized protein {ECO:0000313|EMBL:ESU05735.1, ECO:0000313|EnsemblFungi:FGSG_00541P0} [Source:UniProtKB/TrEMBL;Acc:I1RAL0]	FGSG_00541	0	1	1	0	1	3	0.333333	No	Modified protein	No	Wheat & Barley	-	-	-	-	-	GO	ABC_transporter-like AAA+_ATPase ABC1_TM_dom ABC_transporter_CS P-loop_NTPase	IPR003439, IPR003593, IPR011527, IPR017871, IPR027417
FGRRES_00542	1711518	1713308	1790	1	CEF72492	FG00542.1	Uncharacterized protein {ECO:0000313|EMBL:ESU05736.1, ECO:0000313|EnsemblFungi:FGSG_00542P0} [Source:UniProtKB/TrEMBL;Acc:I1RAL1]	FGSG_00542	0	3	0	0	0	3	1	No	Modified protein	No	Wheat & Barley	-	-	-	-	-	GO	Prot_kinase_dom Kinase-like_dom HeLo_dom	IPR000719, IPR011009, IPR029498
FGRRES_00543	1713974	1716125	2151	1	CEF72493	FG00543.1	Uncharacterized protein {ECO:0000313|EMBL:ESU05737.1, ECO:0000313|EnsemblFungi:FGSG_00543P0} [Source:UniProtKB/TrEMBL;Acc:I1RAL2]	FGSG_00543	0	0	2	0	1	3	0	No	Conserved protein	No	Wheat & Barley	-	-	-	-	-	GO	Dual-sp_phosphatase_cat-dom Tyr/Dual-sp_Pase Tyr_Pase_cat Tyr_Pase_AS Dual-sp_phosphatase_subgr_cat CDC14 Prot-tyrosine_phosphatase-like DSPn	IPR000340, IPR000387, IPR003595, IPR016130, IPR020422, IPR026070, IPR029021, IPR029260
FGRRES_00545	1718810	1720850	2040	1	CEF72495	FG00545.1	Uncharacterized protein {ECO:0000313|EMBL:ESU05739.1, ECO:0000313|EnsemblFungi:FGSG_00545P0} [Source:UniProtKB/TrEMBL;Acc:I1RAL4]	FGSG_00545	0	1	0	0	0	1	1	No	Modified protein	No	Wheat & Barley & Maize	-	-	PHI:1300	Unaffected pathogenicity	Triticum (related: Wheat)	GO	bHLH_dom	IPR011598
FGRRES_00546	1725260	1727614	2354	1	CEF72497	FG00546.1	Uncharacterized protein {ECO:0000313|EMBL:ESU05741.1, ECO:0000313|EnsemblFungi:FGSG_00546P0} [Source:UniProtKB/TrEMBL;Acc:I1RAL5]	FGSG_00546	0	1	0	0	0	1	1	No	Modified protein	No	Wheat & Barley	-	-	-	-	-	GO	Kelch-typ_b-propeller	IPR015915
FGRRES_00549	1738596	1739391	795	1	CEF72501	FG00549.1	Uncharacterized protein {ECO:0000313|EMBL:ESU05745.1, ECO:0000313|EnsemblFungi:FGSG_00549P0} [Source:UniProtKB/TrEMBL;Acc:I1RAL7]	FGSG_00549	0	0	0	1	0	1	0	No	Conserved protein	No	Wheat & Barley & Maize	-	-	-	-	-	No GO	DUF1772	IPR013901
FGRRES_00550	1739657	1745485	5828	1	CEF72502	FG00550.1	Uncharacterized protein {ECO:0000313|EMBL:ESU05746.1, ECO:0000313|EnsemblFungi:FGSG_00550P0} [Source:UniProtKB/TrEMBL;Acc:I1RAL8]	FGSG_00550	0	1	0	0	0	1	1	No	Modified protein	No	Wheat & Barley & Maize	-	-	-	-	-	GO	Ankyrin_rpt Ankyrin_rpt-contain_dom	IPR002110, IPR020683
FGRRES_00551	1746916	1751934	5018	1	CEF72503	FG00551.1	Uncharacterized protein {ECO:0000313|EMBL:ESU05747.1, ECO:0000313|EnsemblFungi:FGSG_00551P0} [Source:UniProtKB/TrEMBL;Acc:I1RAL9]	FGSG_00551	0	0	4	0	1	5	0	No	Conserved protein	No	Wheat & Barley	-	-	-	-	-	GO	Helicase_C HRDC_dom DNA/RNA_helicase_DEAH_CS DNA_helicase_ATP-dep_RecQ DEAD/DEAH_box_helicase_dom WHTH_DNA-bd_dom Helicase_ATP-bd RQC_domain P-loop_NTPase RecQ_Zn-bd	IPR001650, IPR002121, IPR002464, IPR004589, IPR011545, IPR011991, IPR014001, IPR018982, IPR027417, IPR032284
FGRRES_00552	1752991	1756227	3236	1	CEF72504	FG00552.1	Uncharacterized protein {ECO:0000313|EMBL:ESU05748.1, ECO:0000313|EnsemblFungi:FGSG_00552P0} [Source:UniProtKB/TrEMBL;Acc:I1RAM0]	FGSG_00552	0	1	1	0	0	2	0.5	No	Modified protein	No	Wheat & Barley	-	-	-	-	-	No GO	Karyogamy_KAR9	IPR013889
FGRRES_00553	1760014	1761615	1601	1	CEF72506	FG00553.1	Uncharacterized protein {ECO:0000313|EMBL:ESU05749.1, ECO:0000313|EnsemblFungi:FGSG_00553P0} [Source:UniProtKB/TrEMBL;Acc:I1RAM1]	FGSG_00553	0	0	0	0	0	0	0	No	Highly conserved genes	No	Wheat & Barley	-	-	-	-	-	GO	CH-domain	IPR001715
FGRRES_00554	1762437	1763462	1025	1	CEF72507	FG00554.1	Uncharacterized protein {ECO:0000313|EMBL:ESU05750.1, ECO:0000313|EnsemblFungi:FGSG_00554P0} [Source:UniProtKB/TrEMBL;Acc:I1RAM2]	FGSG_00554	0	2	1	0	0	3	0.666667	No	Modified protein	No	Wheat & Barley & Maize	-	-	-	-	-	No GO	a-crystallin/Hsp20_dom HSP20-like_chaperone HSP20	IPR002068, IPR008978, IPR031107
FGRRES_00555	1764547	1765719	1172	1	CEF72508	FG00555.1	Uncharacterized protein {ECO:0000313|EMBL:ESU05751.1, ECO:0000313|EnsemblFungi:FGSG_00555P0} [Source:UniProtKB/TrEMBL;Acc:I1RAM3]	FGSG_00555	0	0	2	1	0	3	0	No	Conserved protein	No	Wheat & Barley & Maize	-	-	-	-	-	GO	AB_hydrolase_3 AB_hydrolase	IPR013094, IPR029058
FGRRES_00556	1766096	1766445	349	1	CEF72509	FG00556.1	Uncharacterized protein {ECO:0000313|EMBL:ESU05752.1, ECO:0000313|EnsemblFungi:FGSG_00556P0} [Source:UniProtKB/TrEMBL;Acc:I1RAM4]	FGSG_00556	0	0	0	0	0	0	0	No	Highly conserved genes	No	Wheat & Barley & Maize	-	-	-	-	-	GO	Cyt_c_oxidase_Cu-chaperone Cys_alpha_HP_mot_SF	IPR007745, IPR009069
FGRRES_00557	1766814	1767317	503	1	CEF72510	FG00557.1	Uncharacterized protein {ECO:0000313|EMBL:ESU05753.1, ECO:0000313|EnsemblFungi:FGSG_00557P0} [Source:UniProtKB/TrEMBL;Acc:I1RAM5]	FGSG_00557	0	0	0	0	0	0	0	No	Highly conserved genes	No	Barley	-	-	-	-	-	No GO	-	-
FGRRES_00558	1768625	1770397	1772	1	CEF72511	FG00558.1	T-complex protein 1 subunit delta {ECO:0000256|RuleBase:RU004192} [Source:UniProtKB/TrEMBL;Acc:I1RAM6]	FGSG_00558	0	0	0	0	0	0	0	No	Highly conserved genes	No	Wheat & Barley & Maize	-	-	-	-	-	GO	Chaperonin_TCP-1_CS Cpn60/TCP-1 Chap_CCT_delta Chaperone_TCP-1 GroEL-like_apical_dom TCP-1-like_intermed GROEL-like_equatorial	IPR002194, IPR002423, IPR012717, IPR017998, IPR027409, IPR027410, IPR027413
FGRRES_00559_M	1770873	1772358	1485	1	CEF72512	FG00559.1	26S protease regulatory subunit 7 {ECO:0000313|EMBL:ESU05755.1}; Uncharacterized protein {ECO:0000313|EnsemblFungi:FGSG_00559P0} [Source:UniProtKB/TrEMBL;Acc:I1RAM7]	FGSG_00559	0	0	0	0	0	0	0	No	Highly conserved genes	No	Wheat & Barley & Maize	-	-	-	-	-	GO	AAA+_ATPase ATPase_AAA_core ATPase_AAA_CS 26S_Psome_P45 P-loop_NTPase	IPR003593, IPR003959, IPR003960, IPR005937, IPR027417
FGRRES_00560	1772793	1773449	656	1	CEF72513	-	Uncharacterized protein {ECO:0000313|EMBL:ESU05756.1, ECO:0000313|EnsemblFungi:FGSG_00560P0} [Source:UniProtKB/TrEMBL;Acc:I1RAM8]	FGSG_00560	0	0	1	0	1	2	0	No	Conserved protein	No	Wheat & Barley & Maize	-	-	-	-	-	No GO	-	-
FGRRES_00561	1774427	1775732	1305	1	CEF72514	FG00561.1	Cytochrome c1 {ECO:0000313|EMBL:ESU05757.1}; Uncharacterized protein {ECO:0000313|EnsemblFungi:FGSG_00561P0} [Source:UniProtKB/TrEMBL;Acc:I1RAM9]	FGSG_00561	0	0	1	0	0	1	0	No	Conserved protein	No	-	-	-	-	-	-	GO	Cyt_c1 Cyt_c-like_dom Cyt_c1_TM_anchor_C	IPR002326, IPR009056, IPR021157
FGRRES_00562	1776288	1777600	1312	1	CEF72515	FG00562.1	Uncharacterized protein {ECO:0000313|EMBL:ESU05758.1, ECO:0000313|EnsemblFungi:FGSG_00562P0} [Source:UniProtKB/TrEMBL;Acc:I1RAN0]	FGSG_00562	0	2	1	0	0	3	0.666667	No	Modified protein	No	Wheat & Barley & Maize	-	-	-	-	-	GO	Leu-rich_rpt RanGap L_dom-like	IPR001611, IPR027038, IPR032675
FGRRES_00563	1778508	1779287	779	1	CEF72516	FG00563.1	Uncharacterized protein {ECO:0000313|EMBL:ESU05759.1, ECO:0000313|EnsemblFungi:FGSG_00563P0} [Source:UniProtKB/TrEMBL;Acc:I1RAN1]	FGSG_00563	0	0	0	0	0	0	0	No	Highly conserved genes	No	Wheat & Barley & Maize	-	-	-	-	-	No GO	-	-
FGRRES_00564	1781526	1782468	942	1	CEF72517	FG00564.1	Proteasome subunit alpha type {ECO:0000256|RuleBase:RU000551} [Source:UniProtKB/TrEMBL;Acc:I1RAN2]	FGSG_00564	0	0	0	0	0	0	0	No	Highly conserved genes	No	Wheat & Barley & Maize	-	-	-	-	-	GO	Proteasome_asu_N Proteasome_sua/b Proteasome_suA-type Ntn_hydrolases_N	IPR000426, IPR001353, IPR023332, IPR029055
FGRRES_00565	1799449	1801321	1872	1	CEF72520	FG00565.1	Uncharacterized protein {ECO:0000313|EMBL:ESU05763.1, ECO:0000313|EnsemblFungi:FGSG_00565P0} [Source:UniProtKB/TrEMBL;Acc:I1RAN3]	FGSG_00565	0	0	1	1	0	2	0	No	Conserved protein	No	-	-	-	-	-	-	GO	MPI_Phosphatase Rhodanese-like_dom	IPR000751, IPR001763
FGRRES_00566	1802867	1804587	1720	1	CEF72521	FG00566.1	Uncharacterized protein {ECO:0000313|EMBL:ESU05764.1, ECO:0000313|EnsemblFungi:FGSG_00566P0} [Source:UniProtKB/TrEMBL;Acc:I1RAN4]	FGSG_00566	0	0	0	0	0	0	0	No	Highly conserved genes	No	Wheat & Barley	-	-	-	-	-	GO	Cwf19-like_C_dom-2 Cwf19-like_C_dom-1 Metallo-depent_PP-like	IPR006767, IPR006768, IPR029052
FGRRES_00567	1804916	1812849	7933	1	CEF72522	FG00567.1	Uncharacterized protein {ECO:0000313|EMBL:ESU05765.1, ECO:0000313|EnsemblFungi:FGSG_00567P0} [Source:UniProtKB/TrEMBL;Acc:I1RAN5]	FGSG_00567	0	2	1	0	0	3	0.666667	No	Modified protein	No	Wheat & Barley & Maize	-	-	-	-	-	GO	DRIM ARM-like ARM-type_fold	IPR011430, IPR011989, IPR016024
FGRRES_00568	1813118	1813672	554	1	CEF72523	FG00568.1	Uncharacterized protein {ECO:0000313|EMBL:ESU05766.1, ECO:0000313|EnsemblFungi:FGSG_00568P0} [Source:UniProtKB/TrEMBL;Acc:I1RAN6]	FGSG_00568	0	0	0	0	0	0	0	No	Highly conserved genes	No	Wheat & Barley & Maize	-	-	PHI:1768	Unaffected pathogenicity	Triticum (related: Wheat)	GO	Znf_DNL-typ Mt_import_TIM15	IPR007853, IPR024158
FGRRES_00569	1814273	1815018	745	1	CEF72524	FG00569.1	Uncharacterized protein {ECO:0000313|EMBL:ESU05767.1, ECO:0000313|EnsemblFungi:FGSG_00569P0} [Source:UniProtKB/TrEMBL;Acc:I1RAN7]	FGSG_00569	0	0	0	0	0	0	0	No	Highly conserved genes	No	Wheat	Secreted	-	-	-	-	No GO	CAP_domain	IPR014044
FGRRES_00570	1815620	1817418	1798	1	CEF72525	FG00570.1	Uncharacterized protein {ECO:0000313|EMBL:ESU05768.1, ECO:0000313|EnsemblFungi:FGSG_00570P0} [Source:UniProtKB/TrEMBL;Acc:I1RAN8]	FGSG_00570	0	0	0	0	0	0	0	No	Highly conserved genes	No	Wheat & Barley	-	-	-	-	-	GO	SNF5 Znf_NHR/GATA	IPR006939, IPR013088
FGRRES_00571	1820323	1821971	1648	1	CEF72527	FG00571.1	Glucanase {ECO:0000256|RuleBase:RU361164} [Source:UniProtKB/TrEMBL;Acc:Q6XZE4]	FGSG_00571	0	0	0	0	0	0	0	No	Highly conserved genes	No	Wheat & Barley & Maize	Secreted	-	-	-	-	GO	Cellulose-bd_dom_fun Glyco_hydro_7 ConA-like_dom	IPR000254, IPR001722, IPR013320
FGRRES_00572	1822778	1824522	1744	1	CEF72528	FG00572.1	Uncharacterized protein {ECO:0000313|EMBL:ESU05771.1, ECO:0000313|EnsemblFungi:FGSG_00572P0} [Source:UniProtKB/TrEMBL;Acc:I1RAP0]	FGSG_00572	0	0	1	0	0	1	0	No	Conserved protein	No	Wheat & Barley & Maize	-	-	-	-	-	GO	Sugar/inositol_transpt Sub_transporter Sugar_transporter_CS MFS_dom	IPR003663, IPR005828, IPR005829, IPR020846
FGRRES_00573	1826707	1828988	2281	1	CEF72530	FG00573.1	Uncharacterized protein {ECO:0000313|EMBL:ESU05773.1, ECO:0000313|EnsemblFungi:FGSG_00573P0} [Source:UniProtKB/TrEMBL;Acc:I1RAP1]	FGSG_00573	0	3	1	1	0	5	0.6	Yes	Modified protein	No	Wheat & Barley	-	-	PHI:1988	Unaffected pathogenicity	Triticum (related: Wheat)	GO	Zn2-C6_fun-type_DNA-bd Transcription_factor_dom_fun EF_Hand_1_Ca_BS	IPR001138, IPR007219, IPR018247
FGRRES_00574	1832219	1835184	2965	1	CEF72531	FG00574.1	Uncharacterized protein {ECO:0000313|EMBL:ESU05774.1, ECO:0000313|EnsemblFungi:FGSG_00574P0} [Source:UniProtKB/TrEMBL;Acc:I1RAP2]	FGSG_00574	0	0	1	0	0	1	0	No	Conserved protein	No	Wheat & Barley & Maize	-	-	PHI:1987	Reduced virulence	Triticum (related: Wheat)	GO	Zn2-C6_fun-type_DNA-bd Transcription_factor_dom_fun	IPR001138, IPR007219
FGRRES_00576	1842178	1843029	851	1	CEF72534	FG00576.1	Uncharacterized protein {ECO:0000313|EMBL:ESU05777.1, ECO:0000313|EnsemblFungi:FGSG_00576P0} [Source:UniProtKB/TrEMBL;Acc:I1RAP3]	FGSG_00576	0	0	0	0	1	1	0	No	Highly conserved genes	No	Wheat & Barley	-	-	-	-	-	GO	SOD_Cu_Zn_dom SOD_Cu/Zn_/chaperone	IPR001424, IPR024134
FGRRES_00577	1845202	1845583	381	1	CEF72535	FG00577.1	Uncharacterized protein {ECO:0000313|EMBL:ESU05778.1, ECO:0000313|EnsemblFungi:FGSG_00577P0} [Source:UniProtKB/TrEMBL;Acc:I1RAP4]	FGSG_00577	0	0	0	0	0	0	0	No	Highly conserved genes	No	Wheat & Barley & Maize	-	-	-	-	-	GO	RNase_K	IPR026770
FGRRES_00578	1846693	1847783	1090	1	CEF72536	FG00578.1	General stress protein 39 {ECO:0000313|EMBL:ESU05779.1}; Uncharacterized protein {ECO:0000313|EnsemblFungi:FGSG_00578P0} [Source:UniProtKB/TrEMBL;Acc:I1RAP5]	FGSG_00578	0	0	1	1	0	2	0	No	Conserved protein	No	Wheat & Barley	-	-	-	-	-	GO	Glc/ribitol_DH NAD(P)-bd_dom Sc_DH/Rdtase_CS	IPR002347, IPR016040, IPR020904
FGRRES_00581	1851737	1854288	2551	1	CEF72539	FG00581.1	Uncharacterized protein {ECO:0000313|EMBL:ESU05781.1, ECO:0000313|EnsemblFungi:FGSG_00581P0} [Source:UniProtKB/TrEMBL;Acc:I1RAP7]	FGSG_00581	0	2	2	0	1	5	0.4	No	Modified protein	No	Wheat & Barley	-	-	-	-	-	GO	VPS9 CUE UBA-like	IPR003123, IPR003892, IPR009060
FGRRES_00582	1855062	1856174	1112	1	CEF72540	-	Uncharacterized protein {ECO:0000313|EMBL:ESU05782.1, ECO:0000313|EnsemblFungi:FGSG_00582P0} [Source:UniProtKB/TrEMBL;Acc:I1RAP8]	FGSG_00582	0	0	0	0	0	0	0	No	Highly conserved genes	No	Wheat & Barley	-	-	-	-	-	No GO	RNA_ligase_DRB0094 RNA_ligase_dom_REL/Rnl2	IPR012646, IPR021122
FGRRES_00583	1856531	1858867	2336	1	CEF72541	FG00583.1	Uncharacterized protein {ECO:0000313|EMBL:ESU05783.1, ECO:0000313|EnsemblFungi:FGSG_00583P0} [Source:UniProtKB/TrEMBL;Acc:I1RAP9]	FGSG_00583	0	1	1	0	0	2	0.5	No	Modified protein	No	Wheat & Barley & Maize	-	-	-	-	-	No GO	TRP-like_family TRP_N	IPR010308, IPR032800
FGRRES_00584	1862247	1865696	3449	1	CEF72542	FG00584.1	Uncharacterized protein {ECO:0000313|EMBL:ESU05784.1, ECO:0000313|EnsemblFungi:FGSG_00584P0} [Source:UniProtKB/TrEMBL;Acc:I1RAQ0]	FGSG_00584	0	0	0	0	0	0	0	No	Highly conserved genes	No	Wheat & Barley	-	-	PHI:1344	Unaffected pathogenicity	Triticum (related: Wheat)	GO	Znf_C2H2 Znf_C2H2-like	IPR007087, IPR015880
FGRRES_00585	1868836	1869462	626	1	CEF72544	FG00585.1	Uncharacterized protein {ECO:0000313|EMBL:ESU05785.1, ECO:0000313|EnsemblFungi:FGSG_00585P0} [Source:UniProtKB/TrEMBL;Acc:I1RAQ1]	FGSG_00585	0	1	1	0	0	2	0.5	No	Modified protein	No	Wheat & Barley & Maize	-	-	-	-	-	No GO	DUF202	IPR003807
FGRRES_00586	1870078	1871583	1505	1	CEF72545	FG00586.1	Uncharacterized protein {ECO:0000313|EMBL:ESU05786.1, ECO:0000313|EnsemblFungi:FGSG_00586P0} [Source:UniProtKB/TrEMBL;Acc:I1RAQ2]	FGSG_00586	0	1	1	0	0	2	0.5	No	Modified protein	No	Wheat & Barley	-	-	-	-	-	GO	Zn2-C6_fun-type_DNA-bd	IPR001138
FGRRES_00587	1878964	1880273	1309	1	CEF72549	PPE1	Protein phosphatase methylesterase 1 [Source:UniProtKB/Swiss-Prot;Acc:Q4IQC1]	FGSG_00587	0	0	1	0	1	2	0	No	Conserved protein	No	Wheat & Barley	-	-	-	-	-	GO	AB_hydrolase_1 PPase_methylesterase_euk AB_hydrolase	IPR000073, IPR016812, IPR029058
FGRRES_00588	1881630	1882204	574	1	CEF72550	FG00588.1	Uncharacterized protein {ECO:0000313|EMBL:ESU05790.1, ECO:0000313|EnsemblFungi:FGSG_00588P0} [Source:UniProtKB/TrEMBL;Acc:I1RAQ3]	FGSG_00588	0	0	0	0	0	0	0	No	Highly conserved genes	No	Wheat & Barley & Maize	-	-	-	-	-	No GO	Extracellular_membr_CFEM_dom	IPR008427
FGRRES_00589	1882871	1883786	915	1	CEF72551	FG00589.1	Ribulose-phosphate 3-epimerase {ECO:0000256|PIRNR:PIRNR001461} [Source:UniProtKB/TrEMBL;Acc:I1RAQ4]	FGSG_00589	0	0	0	0	0	0	0	No	Highly conserved genes	No	Wheat & Barley & Maize	-	-	-	-	-	GO	Ribul_P_3_epim-like RibuloseP-bd_barrel Aldolase_TIM Ribul_P_3_epim	IPR000056, IPR011060, IPR013785, IPR026019
FGRRES_00590	1884611	1886552	1941	1	CEF72552	FG00590.1	Uncharacterized protein {ECO:0000313|EMBL:ESU05792.1, ECO:0000313|EnsemblFungi:FGSG_00590P0} [Source:UniProtKB/TrEMBL;Acc:I1RAQ5]	FGSG_00590	0	1	0	0	0	1	1	No	Modified protein	No	Wheat & Barley & Maize	-	-	-	-	-	GO	Oxoglu/Fe-dep_dioxygenase Pro_4_hyd_alph Oxoglutarate/Fe-dep_Oase_C	IPR005123, IPR006620, IPR019601
FGRRES_00591	1886812	1888023	1211	1	CEF72553	FG00591.1	Uncharacterized protein {ECO:0000313|EMBL:ESU05793.1, ECO:0000313|EnsemblFungi:FGSG_00591P0} [Source:UniProtKB/TrEMBL;Acc:I1RAQ6]	FGSG_00591	0	0	0	0	1	1	0	No	Highly conserved genes	No	Wheat & Barley & Maize	-	-	-	-	-	No GO	-	-
FGRRES_00592	1889815	1892802	2987	1	CEF72554	FG00592.1	Uncharacterized protein {ECO:0000313|EMBL:ESU05794.1, ECO:0000313|EnsemblFungi:FGSG_00592P0} [Source:UniProtKB/TrEMBL;Acc:I1RAQ7]	FGSG_00592	0	2	2	0	1	5	0.4	No	Modified protein	No	Wheat & Barley & Maize	-	-	-	-	-	GO	CUE UBA-like	IPR003892, IPR009060
FGRRES_00593	1894393	1896322	1929	1	CEF72555	FG00593.1	Uncharacterized protein {ECO:0000313|EMBL:ESU05795.1, ECO:0000313|EnsemblFungi:FGSG_00593P0} [Source:UniProtKB/TrEMBL;Acc:I1RAQ8]	FGSG_00593	0	0	1	0	0	1	0	No	Conserved protein	No	Wheat & Barley	-	-	-	-	-	GO	MFS MFS_dom	IPR011701, IPR020846
FGRRES_00594	1896842	1898249	1407	1	CEF72556	-	Uncharacterized protein {ECO:0000313|EMBL:ESU05796.1, ECO:0000313|EnsemblFungi:FGSG_00594P0} [Source:UniProtKB/TrEMBL;Acc:I1RAQ9]	FGSG_00594	0	1	0	0	0	1	1	No	Modified protein	No	Wheat	-	-	-	-	-	GO	Saccharopine_DH/HSpermid_syn NAD(P)-bd_dom	IPR005097, IPR016040
FGRRES_00595	1898378	1902809	4431	1	CEF72557	FG00595.1	Uncharacterized protein {ECO:0000313|EMBL:ESU05797.1, ECO:0000313|EnsemblFungi:FGSG_00595P0} [Source:UniProtKB/TrEMBL;Acc:I1RAR0]	FGSG_00595	0	3	0	0	0	3	1	No	Modified protein	No	Wheat & Barley & Maize	-	-	-	-	-	GO	P_typ_ATPase P-type_ATPase_IV ATPase_P-typ_transduc_dom_A ATPase_P-typ_P_site HAD-like_dom ATPase_P-typ_cyto_domN P_typ_ATPase_c P-type_ATPase_N	IPR001757, IPR006539, IPR008250, IPR018303, IPR023214, IPR023299, IPR032630, IPR032631
FGRRES_00596	1904741	1906096	1355	1	CEF72559	FG00596.1	Uncharacterized protein {ECO:0000313|EMBL:ESU05799.1, ECO:0000313|EnsemblFungi:FGSG_00596P0} [Source:UniProtKB/TrEMBL;Acc:I1RAR1]	FGSG_00596	0	1	0	0	0	1	1	No	Modified protein	No	Wheat & Barley	-	-	-	-	-	GO	AsnASE_II Asparaginase/glutaminase Asparaginase/glutaminase_AS1 L-asparaginase_C L-asparaginase_N Asparaginase/glutaminase_AS2	IPR004550, IPR006034, IPR020827, IPR027473, IPR027474, IPR027475
FGRRES_00597	1910405	1911451	1046	1	CEF72560	FG00597.1	Uncharacterized protein {ECO:0000313|EMBL:ESU05800.1, ECO:0000313|EnsemblFungi:FGSG_00597P0} [Source:UniProtKB/TrEMBL;Acc:I1RAR2]	FGSG_00597	0	0	1	0	0	1	0	No	Conserved protein	No	Wheat & Barley & Maize	-	-	-	-	-	GO	TFIIB Znf_TFIIB TFIIB_cyclin Cyclin-like TFIIB_CS	IPR000812, IPR013137, IPR013150, IPR013763, IPR023486
FGRRES_00598	1913148	1914429	1281	1	CEF72561	FG00598.1	Uncharacterized protein {ECO:0000313|EMBL:ESU05801.1, ECO:0000313|EnsemblFungi:FGSG_00598P0} [Source:UniProtKB/TrEMBL;Acc:I1RAR3]	FGSG_00598	0	0	0	0	0	0	0	No	Highly conserved genes	No	Wheat & Barley & Maize	-	-	-	-	-	GO	Glycosyl_Trfase_fam3 Anthranilate_Pribosyl_Tfrase Glycosyl_Trfase_fam3_N_dom	IPR000312, IPR005940, IPR017459
FGRRES_00599	1914688	1915176	488	1	CEF72562	FG00599.1	Uncharacterized protein {ECO:0000313|EMBL:ESU05802.1, ECO:0000313|EnsemblFungi:FGSG_00599P0} [Source:UniProtKB/TrEMBL;Acc:I1RAR4]	FGSG_00599	0	0	0	0	0	0	0	No	Highly conserved genes	No	Wheat & Barley	-	-	-	-	-	No GO	-	-
FGRRES_00600	1916977	1918512	1535	1	CEF72563	FG00600.1	Uncharacterized protein {ECO:0000313|EMBL:ESU05803.1, ECO:0000313|EnsemblFungi:FGSG_00600P0} [Source:UniProtKB/TrEMBL;Acc:I1RAR5]	FGSG_00600	0	0	1	0	0	1	0	No	Conserved protein	No	Wheat & Barley & Maize	-	-	-	-	-	GO	CoA-Trfase_fam_III CoA-Trfase_III_dom	IPR003673, IPR023606
FGRRES_00602	1920708	1921625	917	1	CEF72565	FG00602.1	Uncharacterized protein {ECO:0000313|EMBL:ESU05805.1, ECO:0000313|EnsemblFungi:FGSG_00602P0} [Source:UniProtKB/TrEMBL;Acc:I1RAR7]	FGSG_00602	0	0	0	0	0	0	0	No	Highly conserved genes	No	Wheat & Barley	-	-	-	-	-	No GO	-	-
FGRRES_00603	1924448	1925470	1022	1	CEF72566	FG00603.1	Uncharacterized protein {ECO:0000313|EMBL:ESU05806.1, ECO:0000313|EnsemblFungi:FGSG_00603P0} [Source:UniProtKB/TrEMBL;Acc:I1RAR8]	FGSG_00603	0	0	0	0	0	0	0	No	Highly conserved genes	No	Wheat & Barley & Maize	-	-	-	-	-	No GO	-	-
FGRRES_00604	1926876	1928652	1776	1	CEF72567	FG00604.1	Uncharacterized protein {ECO:0000313|EMBL:ESU05807.1, ECO:0000313|EnsemblFungi:FGSG_00604P0} [Source:UniProtKB/TrEMBL;Acc:I1RAR9]	FGSG_00604	0	0	1	0	0	1	0	No	Conserved protein	No	Wheat & Barley & Maize	-	-	-	-	-	GO	Asn_synthase Rossmann-like_a/b/a_fold GATase_2_dom Ntn_hydrolases_N	IPR001962, IPR014729, IPR017932, IPR029055
FGRRES_00605	1935945	1936796	851	1	CEF72569	FG00605.1	Uncharacterized protein {ECO:0000313|EMBL:ESU05810.1, ECO:0000313|EnsemblFungi:FGSG_00605P0} [Source:UniProtKB/TrEMBL;Acc:I1RAS0]	FGSG_00605	0	2	0	0	0	2	1	No	Modified protein	No	-	-	-	-	-	-	No GO	-	-
FGRRES_00606	1937566	1938399	833	1	CEF72570	FG00606.1	Uncharacterized protein {ECO:0000313|EMBL:ESU05811.1, ECO:0000313|EnsemblFungi:FGSG_00606P0} [Source:UniProtKB/TrEMBL;Acc:I1RAS1]	FGSG_00606	0	1	0	0	0	1	1	No	Modified protein	No	Barley	-	-	-	-	-	No GO	-	-
FGRRES_00607	1938747	1940070	1323	1	CEF72571	FG00607.1	Uncharacterized protein {ECO:0000313|EMBL:ESU05812.1, ECO:0000313|EnsemblFungi:FGSG_00607P0} [Source:UniProtKB/TrEMBL;Acc:I1RAS2]	FGSG_00607	0	1	1	0	0	2	0.5	No	Modified protein	No	Wheat & Barley & Maize	-	-	-	-	-	No GO	Mannosyltransferase_CMT1	IPR021047
FGRRES_00608	1940900	1943325	2425	1	CEF72572	FG00608.1	Dolichyl-phosphate-mannose-protein mannosyltransferase 4 {ECO:0000313|EMBL:ESU05813.1}; Uncharacterized protein {ECO:0000313|EnsemblFungi:FGSG_00608P0} [Source:UniProtKB/TrEMBL;Acc:I1RAS3]	FGSG_00608	0	0	0	0	0	0	0	No	Highly conserved genes	No	Wheat & Barley & Maize	-	-	-	-	-	GO	Glyco_trans_39 MIR_motif GlyclTrfase_39_like PMT_4TMC	IPR003342, IPR016093, IPR027005, IPR032421
FGRRES_00609	1945402	1945939	537	1	CEF72574	FG00609.1	Uncharacterized protein {ECO:0000313|EMBL:ESU05814.1, ECO:0000313|EnsemblFungi:FGSG_00609P0} [Source:UniProtKB/TrEMBL;Acc:I1RAS4]	FGSG_00609	0	0	0	1	0	1	0	No	Conserved protein	No	Wheat & Barley & Maize	-	-	-	-	-	GO	YjgF-like YjgF/Yer057p/UK114 Endoribo_LPSP/chorism_mut-like	IPR006056, IPR006175, IPR013813
FGRRES_00610	1946249	1947447	1198	1	CEF72575	FG00610.1	Uncharacterized protein {ECO:0000313|EMBL:ESU05815.1, ECO:0000313|EnsemblFungi:FGSG_00610P0} [Source:UniProtKB/TrEMBL;Acc:I1RAS5]	FGSG_00610	0	0	0	0	0	0	0	No	Highly conserved genes	No	Wheat & Barley & Maize	-	-	-	-	-	GO	WD40_repeat WD40/YVTN_repeat-like_dom ARPC1 WD40_repeat_dom	IPR001680, IPR015943, IPR017383, IPR017986
FGRRES_00612	1950352	1952532	2180	1	CEF72578	FG00612.1	alpha-1,2-Mannosidase {ECO:0000256|RuleBase:RU361193} [Source:UniProtKB/TrEMBL;Acc:V6QU20]	FGSG_00612	0	0	0	0	0	0	0	No	Highly conserved genes	No	Wheat & Barley & Maize	-	-	-	-	-	GO	Glyco_hydro_47	IPR001382
FGRRES_00613	1954440	1956429	1989	1	CEF72580	FG00613.1	General amino-acid permease GAP1 {ECO:0000313|EMBL:ESU05819.1}; Uncharacterized protein {ECO:0000313|EnsemblFungi:FGSG_00613P0} [Source:UniProtKB/TrEMBL;Acc:I1RAS7]	FGSG_00613	0	0	0	0	1	1	0	No	Highly conserved genes	No	Wheat & Barley	-	-	-	-	-	GO	AA/rel_permease1 Amino_acid_permease_fungi Amoino_acid_permease_CS AA-permease/SLC12A_dom	IPR002293, IPR004762, IPR004840, IPR004841
FGRRES_00614_M	1957189	1959371	2182	1	CEF72581	FG00614.1	Uncharacterized protein {ECO:0000313|EMBL:EYB28300.1} [Source:UniProtKB/TrEMBL;Acc:A0A016PRJ1]	FGSG_00614	0	0	2	0	1	3	0	No	Conserved protein	No	Wheat & Barley & Maize	-	-	-	-	-	No GO	NTF2-like_dom	IPR032710
FGRRES_00615	1961741	1966327	4586	1	CEF72582	FG00615.1	Uncharacterized protein {ECO:0000313|EMBL:ESU05821.1, ECO:0000313|EnsemblFungi:FGSG_00615P0} [Source:UniProtKB/TrEMBL;Acc:I1RAS9]	FGSG_00615	0	0	3	0	0	3	0	No	Conserved protein	No	Wheat & Barley & Maize	-	-	-	-	-	GO	VPS10 Sortilin_C Sortilin_N	IPR006581, IPR031777, IPR031778
FGRRES_00616	1967870	1971190	3320	1	CEF72583	FG00616.1	Uncharacterized protein {ECO:0000313|EMBL:ESU05822.1, ECO:0000313|EnsemblFungi:FGSG_00616P0} [Source:UniProtKB/TrEMBL;Acc:I1RAT0]	FGSG_00616	0	0	0	0	0	0	0	No	Highly conserved genes	No	Wheat & Barley	-	-	-	-	-	No GO	-	-
FGRRES_00618	1982886	1986501	3615	1	CEF72585	-	Uncharacterized protein {ECO:0000313|EMBL:ESU05824.1, ECO:0000313|EnsemblFungi:FGSG_00618P0} [Source:UniProtKB/TrEMBL;Acc:I1RAT2]	FGSG_00618	0	1	0	0	0	1	1	No	Modified protein	No	Wheat & Barley	-	-	-	-	-	No GO	-	-
FGRRES_00619	1988003	1988699	696	1	CEF72586	FG00619.1	Uncharacterized protein {ECO:0000313|EMBL:ESU05825.1, ECO:0000313|EnsemblFungi:FGSG_00619P0} [Source:UniProtKB/TrEMBL;Acc:I1RAT3]	FGSG_00619	0	0	0	0	0	0	0	No	Highly conserved genes	No	Wheat	-	-	-	-	-	No GO	-	-
FGRRES_00620	1991203	1993193	1990	1	CEF72587	FG00620.1	Ammonium transporter MEP2 {ECO:0000313|EMBL:ESU05826.1}; Uncharacterized protein {ECO:0000313|EnsemblFungi:FGSG_00620P0} [Source:UniProtKB/TrEMBL;Acc:I1RAT4]	FGSG_00620	0	1	0	0	1	2	0.5	No	Modified protein	No	Wheat & Barley & Maize	-	-	-	-	-	GO	Ammonium_transpt RhesusRHD Ammonium_transpt_CS NH4_transpt_AmtB-like_dom Ammonium/urea_transptr	IPR001905, IPR002229, IPR018047, IPR024041, IPR029020
FGRRES_00621	1993844	1996276	2432	1	CEF72588	FG00621.1	Uncharacterized protein {ECO:0000313|EMBL:ESU05827.1, ECO:0000313|EnsemblFungi:FGSG_00621P0} [Source:UniProtKB/TrEMBL;Acc:I1RAT5]	FGSG_00621	0	0	1	0	0	1	0	No	Conserved protein	No	Wheat	-	-	-	-	-	GO	BRCT_dom DNA_pol_X_beta-like DNA-dir_DNA_pol_X DNA_pol_b-like_N DNA_pol_lambd_fingers_domain DNA_pol-X_BS DNA_pol_X DNA_pol_X_lyase_dom DNA_pol_B_palm_palm PolB_thumb	IPR001357, IPR002008, IPR002054, IPR010996, IPR018944, IPR019843, IPR022312, IPR027421, IPR028207, IPR029398
FGRRES_00622	1997048	1997968	920	1	CEF72589	FG00622.1	Uncharacterized protein {ECO:0000313|EMBL:ESU05828.1, ECO:0000313|EnsemblFungi:FGSG_00622P0} [Source:UniProtKB/TrEMBL;Acc:I1RAT6]	FGSG_00622	0	0	0	0	0	0	0	No	Highly conserved genes	No	Wheat & Barley	-	-	-	-	-	GO	Tim17/Tim22/Tim23/PMP24 Pmp4	IPR003397, IPR019531
FGRRES_00623	1998579	1999902	1323	1	CEF72590	FG00623.1	Uncharacterized protein {ECO:0000313|EMBL:ESU05829.1, ECO:0000313|EnsemblFungi:FGSG_00623P0} [Source:UniProtKB/TrEMBL;Acc:I1RAT7]	FGSG_00623	0	0	0	0	1	1	0	No	Highly conserved genes	No	Wheat & Barley & Maize	-	-	-	-	-	GO	PCI_dom WHTH_DNA-bd_dom	IPR000717, IPR011991
FGRRES_00624	2000232	2001134	902	1	CEF72591	FG00624.1	Uncharacterized protein {ECO:0000313|EMBL:ESU05830.1, ECO:0000313|EnsemblFungi:FGSG_00624P0} [Source:UniProtKB/TrEMBL;Acc:I1RAT8]	FGSG_00624	0	0	1	0	0	1	0	No	Conserved protein	No	-	-	-	-	-	-	No GO	-	-
FGRRES_00625	2003400	2005778	2378	1	CEF72592	FG00625.1	Uncharacterized protein {ECO:0000313|EMBL:ESU05831.1, ECO:0000313|EnsemblFungi:FGSG_00625P0} [Source:UniProtKB/TrEMBL;Acc:I1RAT9]	FGSG_00625	0	0	0	0	0	0	0	No	Highly conserved genes	No	Wheat	-	-	PHI:1985	Unaffected pathogenicity	Triticum (related: Wheat)	GO	Zn2-C6_fun-type_DNA-bd Transcription_factor_dom_fun	IPR001138, IPR007219
FGRRES_00626	2005857	2007472	1615	1	CEF72593	FG00626.1	Uncharacterized protein {ECO:0000313|EMBL:ESU05832.1, ECO:0000313|EnsemblFungi:FGSG_00626P0} [Source:UniProtKB/TrEMBL;Acc:I1RAU0]	FGSG_00626	0	0	0	0	0	0	0	No	Highly conserved genes	No	Wheat & Barley	-	-	-	-	-	GO	Helicase_C DNA_helicase_ATP-dep_RecQ DEAD/DEAH_box_helicase_dom WHTH_DNA-bd_dom Helicase_ATP-bd P-loop_NTPase RecQ_Zn-bd	IPR001650, IPR004589, IPR011545, IPR011991, IPR014001, IPR027417, IPR032284
FGRRES_00627	2009905	2012897	2992	1	CEF72595	FG00627.1	Uncharacterized protein {ECO:0000313|EMBL:ESU05833.1, ECO:0000313|EnsemblFungi:FGSG_00627P0} [Source:UniProtKB/TrEMBL;Acc:I1RAU1]	FGSG_00627	0	1	1	0	1	3	0.333333	No	Modified protein	No	Wheat & Barley	-	-	-	-	-	GO	Leu-rich_rpt Leu-rich_rpt_typical-subtyp RAM_signalling_pathway_SOG2 L_dom-like	IPR001611, IPR003591, IPR019487, IPR032675
FGRRES_00628	2013676	2014497	821	1	CEF72596	FG00628.1	Uncharacterized protein {ECO:0000313|EMBL:ESU05834.1, ECO:0000313|EnsemblFungi:FGSG_00628P0} [Source:UniProtKB/TrEMBL;Acc:I1RAU2]	FGSG_00628	0	1	0	0	0	1	1	No	Modified protein	No	Wheat & Barley & Maize	-	-	-	-	-	GO	GCN5L1	IPR009395
FGRRES_00629	2014751	2015794	1043	1	CEF72597	FG00629.1	Uncharacterized protein {ECO:0000313|EMBL:ESU05835.1, ECO:0000313|EnsemblFungi:FGSG_00629P0} [Source:UniProtKB/TrEMBL;Acc:I1RAU3]	FGSG_00629	0	0	0	0	1	1	0	No	Highly conserved genes	No	Wheat & Barley & Maize	-	-	-	-	-	GO	3-oxo-5_a-steroid_4-DH_C	IPR001104
FGRRES_00631	2020555	2021238	683	1	CEF72599	FG00631.1	40S ribosomal protein S8 {ECO:0000256|RuleBase:RU000669} [Source:UniProtKB/TrEMBL;Acc:I1RAU5]	FGSG_00631	0	0	0	0	0	0	0	No	Highly conserved genes	No	-	-	-	-	-	-	GO	Ribosomal_S8e Ribosomal_S8e/biogenesis_NSA2	IPR001047, IPR022309
FGRRES_00633	2028369	2040495	12126	1	CEF72601	FG00633.1	Uncharacterized protein {ECO:0000313|EMBL:ESU05840.1, ECO:0000313|EnsemblFungi:FGSG_00633P0} [Source:UniProtKB/TrEMBL;Acc:I1RAU6]	FGSG_00633	0	5	8	0	0	13	0.384615	No	Modified protein	No	Wheat & Barley & Maize	-	-	-	-	-	GO	HECT E3_Ub_ligase_DUF908 E3_Ub_ligase_DUF913 ARM-type_fold DUF4414	IPR000569, IPR010309, IPR010314, IPR016024, IPR025527
FGRRES_00634	2041185	2042226	1041	1	CEF72602	FG00634.1	40S ribosomal protein S6 {ECO:0000256|PIRNR:PIRNR002129} [Source:UniProtKB/TrEMBL;Acc:I1RAU7]	FGSG_00634	0	0	0	1	0	1	0	No	Conserved protein	No	Wheat & Barley & Maize	-	-	-	-	-	GO	Ribosomal_S6e Ribosomal_S6_euk Ribosomal_S6e_CS	IPR001377, IPR014401, IPR018282
FGRRES_00635	2042882	2043322	440	1	CEF72603	FG00635.1	Uncharacterized protein {ECO:0000313|EMBL:ESU05842.1, ECO:0000313|EnsemblFungi:FGSG_00635P0} [Source:UniProtKB/TrEMBL;Acc:I1RAU8]	FGSG_00635	0	0	1	0	0	1	0	No	Conserved protein	No	Wheat & Barley	-	-	-	-	-	GO	Chromosome_trans_fidel_Ctf8	IPR018607
FGRRES_00636	2043784	2045229	1445	1	CEF72604	DPH1	Diphthamide biosynthesis protein 1 [Source:UniProtKB/Swiss-Prot;Acc:Q4IQ72]	FGSG_00636	0	1	0	0	0	1	1	No	Modified protein	No	Wheat & Barley & Maize	-	-	-	-	-	GO	DPH1_eu/DPH2_arc	IPR016435
FGRRES_00637	2045707	2047571	1864	1	CEF72605	FG00637.1	Uncharacterized protein {ECO:0000313|EnsemblFungi:FGSG_00637P0}; Vacuolar ATP synthase subunit B {ECO:0000313|EMBL:ESU05844.1} [Source:UniProtKB/TrEMBL;Acc:I1RAU9]	FGSG_00637	0	0	0	4	0	4	0	No	Conserved protein	No	Wheat & Barley & Maize	-	-	-	-	-	GO	ATPase_F1/V1/A1_a/bsu_nucl-bd ATPase_F1_a/bsu_N ATPase_V1-cplx_bsu ATPase_a/bsu_AS V-ATPase_su_B/beta P-loop_NTPase	IPR000194, IPR004100, IPR005723, IPR020003, IPR022879, IPR027417
FGRRES_00638	2047977	2049174	1197	1	CEF72606	FG00638.1	Uncharacterized protein {ECO:0000313|EMBL:ESU05845.1, ECO:0000313|EnsemblFungi:FGSG_00638P0} [Source:UniProtKB/TrEMBL;Acc:I1RAV0]	FGSG_00638	0	0	1	0	0	1	0	No	Conserved protein	No	Wheat & Barley & Maize	-	-	-	-	-	GO	PYR_CT Aldolase_TIM	IPR000891, IPR013785
FGRRES_00639	2049717	2051434	1717	1	CEF72607	TUB1	Tubulin alpha chain [Source:UniProtKB/Swiss-Prot;Acc:Q5I2J3]	FGSG_00639	0	0	1	0	0	1	0	No	Conserved protein	No	Wheat & Barley & Maize	-	-	-	-	-	GO	Tubulin Alpha_tubulin Tubulin_FtsZ_GTPase Tub_FtsZ_C Tubulin_CS Tubulin/FtsZ_2-layer-sand-dom Tubulin_C	IPR000217, IPR002452, IPR003008, IPR008280, IPR017975, IPR018316, IPR023123
FGRRES_00640	2053538	2054324	786	1	CEF72608	FG00640.1	Uncharacterized protein {ECO:0000313|EMBL:ESU05847.1, ECO:0000313|EnsemblFungi:FGSG_00640P0} [Source:UniProtKB/TrEMBL;Acc:I1RAV1]	FGSG_00640	0	1	2	0	0	3	0.333333	No	Modified protein	No	Wheat & Barley	-	-	-	-	-	No GO	GPI_ManTrfase_II_coact_Pga1	IPR019433
FGRRES_00641	2054686	2056393	1707	1	CEF72609	FG00641.1	Uncharacterized protein {ECO:0000313|EMBL:ESU05848.1, ECO:0000313|EnsemblFungi:FGSG_00641P0} [Source:UniProtKB/TrEMBL;Acc:I1RAV2]	FGSG_00641	0	1	4	1	2	8	0.125	No	Modified protein	No	Wheat & Barley & Maize	-	-	-	-	-	GO	WW_dom	IPR001202
FGRRES_00642	2057944	2059341	1397	1	CEF72610	FG00642.1	Uncharacterized protein {ECO:0000313|EMBL:ESU05849.1, ECO:0000313|EnsemblFungi:FGSG_00642P0} [Source:UniProtKB/TrEMBL;Acc:I1RAV3]	FGSG_00642	0	6	6	0	0	12	0.5	No	Modified protein	No	Wheat & Barley & Maize	Secreted	-	-	-	-	No GO	-	-
FGRRES_00643	2064346	2067288	2942	1	CEF72611	FG00643.1	Uncharacterized protein {ECO:0000313|EMBL:ESU05850.1, ECO:0000313|EnsemblFungi:FGSG_00643P0} [Source:UniProtKB/TrEMBL;Acc:I1RAV4]	FGSG_00643	0	1	3	0	0	4	0.25	No	Modified protein	No	Barley	-	-	-	-	-	No GO	LsmAD_domain	IPR009604
FGRRES_00644	2069627	2071179	1552	1	CEF72612	FG00644.1	Uncharacterized protein {ECO:0000313|EMBL:ESU05851.1, ECO:0000313|EnsemblFungi:FGSG_00644P0} [Source:UniProtKB/TrEMBL;Acc:I1RAV5]	FGSG_00644	0	0	2	0	0	2	0	No	Conserved protein	No	Wheat & Barley & Maize	-	-	-	-	-	GO	Peptidase_M16_C Pept_M16_dom Metalloenz_LuxS/M16 Pept_M16_N	IPR007863, IPR011237, IPR011249, IPR011765
FGRRES_00645_M	2071786	2073819	2033	1	CEF72613	FG00645.1	Uncharacterized protein {ECO:0000313|EMBL:ESU05852.1, ECO:0000313|EnsemblFungi:FGSG_00645P0} [Source:UniProtKB/TrEMBL;Acc:I1RAV6]	FGSG_00645	0	2	1	0	0	3	0.666667	No	Modified protein	No	Wheat & Barley & Maize	-	-	-	-	-	GO	RNA_pol_III_Rpc82_C WHTH_DNA-bd_dom RNA_pol_III_RPC82-rel_HTH	IPR008806, IPR011991, IPR013197
FGRRES_00646	2074912	2076253	1341	1	CEF72614	FG00646.1	Uncharacterized protein {ECO:0000313|EMBL:ESU05853.1, ECO:0000313|EnsemblFungi:FGSG_00646P0} [Source:UniProtKB/TrEMBL;Acc:I1RAV7]	FGSG_00646	0	0	1	1	0	2	0	No	Conserved protein	No	Wheat & Barley & Maize	-	-	-	-	-	GO	Mitochondrial_sb/sol_carrier Mt_carrier_dom	IPR018108, IPR023395
FGRRES_00648	2085095	2085430	335	1	CEF72616	FG00648.1	Uncharacterized protein {ECO:0000313|EMBL:ESU05855.1, ECO:0000313|EnsemblFungi:FGSG_00648P0} [Source:UniProtKB/TrEMBL;Acc:I1RAV9]	FGSG_00648	0	0	1	0	0	1	0	No	Conserved protein	No	Wheat & Barley	-	-	-	-	-	GO	DASH_Dad3	IPR013965
FGRRES_00649	2085701	2087267	1566	1	CEF72617	FG00649.1	Uncharacterized protein {ECO:0000313|EMBL:ESU05856.1, ECO:0000313|EnsemblFungi:FGSG_00649P0} [Source:UniProtKB/TrEMBL;Acc:I1RAW0]	FGSG_00649	0	0	0	1	0	1	0	No	Conserved protein	No	Wheat & Barley & Maize	-	-	-	-	-	GO	Ribosomal_S5 Ribosomal_S5_C Ribosomal_S5_N dsRNA-bd_dom Ribosomal_S5_D2-typ_fold_subgr Ribosomal_S5_D2-typ_fold	IPR000851, IPR005324, IPR013810, IPR014720, IPR014721, IPR020568
FGRRES_00652	2098268	2099566	1298	1	CEF72622	FG00652.1	Uncharacterized protein {ECO:0000313|EMBL:ESU05859.1, ECO:0000313|EnsemblFungi:FGSG_00652P0} [Source:UniProtKB/TrEMBL;Acc:I1RAW1]	FGSG_00652	0	0	1	0	0	1	0	No	Conserved protein	No	Wheat	-	-	-	-	-	No GO	-	-
FGRRES_00653	2099747	2100525	778	1	CEF72623	FG00653.1	Uncharacterized protein {ECO:0000313|EMBL:ESU05860.1, ECO:0000313|EnsemblFungi:FGSG_00653P0} [Source:UniProtKB/TrEMBL;Acc:I1RAW2]	FGSG_00653	0	0	0	0	0	0	0	No	Highly conserved genes	No	Wheat & Barley	-	-	PHI:1345	Unaffected pathogenicity	Triticum (related: Wheat)	No GO	Znf_HIT	IPR007529
FGRRES_00654	2101050	2102019	969	1	CEF72624	FG00654.1	Uncharacterized protein {ECO:0000313|EMBL:ESU05861.1, ECO:0000313|EnsemblFungi:FGSG_00654P0} [Source:UniProtKB/TrEMBL;Acc:V6QUG0]	FGSG_00654	0	1	0	0	3	4	0.25	No	Modified protein	No	Wheat & Barley & Maize	-	-	-	-	-	GO	NIF_FeS_clus_asmbl_NifU_C Nfu/NifU_N HIRA-interacting_protein_5	IPR001075, IPR014824, IPR017065
FGRRES_00655	2103966	2105152	1186	1	CEF72626	FG00655.1	Uncharacterized protein {ECO:0000313|EMBL:ESU05863.1, ECO:0000313|EnsemblFungi:FGSG_00655P0} [Source:UniProtKB/TrEMBL;Acc:V6QU63]	FGSG_00655	0	1	0	0	0	1	1	No	Modified protein	No	Wheat & Barley & Maize	-	-	-	-	-	GO	ADH_SF_Zn-type GroES-like ADH_C ADH_GroES-like NAD(P)-bd_dom	IPR002085, IPR011032, IPR013149, IPR013154, IPR016040
FGRRES_00656	2105747	2106429	682	1	CEF72627	FG00656.1	Uncharacterized protein {ECO:0000313|EMBL:ESU05864.1, ECO:0000313|EnsemblFungi:FGSG_00656P0} [Source:UniProtKB/TrEMBL;Acc:I1RAW3]	FGSG_00656	0	0	1	0	0	1	0	No	Conserved protein	No	Wheat & Barley & Maize	-	-	-	-	-	GO	ATPase_F0-cplx_gsu_mt	IPR006808
FGRRES_00659	2120458	2122278	1820	1	CEF72631	FG00659.1	alpha-1,2-Mannosidase {ECO:0000256|RuleBase:RU361193} [Source:UniProtKB/TrEMBL;Acc:I1RAW6]	FGSG_00659	0	0	1	0	2	3	0	No	Conserved protein	No	Wheat & Barley	-	-	-	-	-	GO	Glyco_hydro_47	IPR001382
FGRRES_00660	2125429	2127278	1849	1	CEF72632	FG00660.1	Uncharacterized protein {ECO:0000313|EnsemblFungi:FGSG_00660P0}; WD repeat-containing protein slp1 {ECO:0000313|EMBL:ESU05868.1} [Source:UniProtKB/TrEMBL;Acc:I1RAW7]	FGSG_00660	0	0	0	0	0	0	0	No	Highly conserved genes	No	Wheat & Barley & Maize	-	-	-	-	-	GO	WD40_repeat WD40/YVTN_repeat-like_dom WD40_repeat_dom WD40_repeat_CS Apc4_WD40_dom Cdc20/Fizzy	IPR001680, IPR015943, IPR017986, IPR019775, IPR024977, IPR033010
FGRRES_00661	2128441	2130797	2356	1	CEF72633	FG00661.1	Uncharacterized protein {ECO:0000313|EMBL:ESU05869.1, ECO:0000313|EnsemblFungi:FGSG_00661P0} [Source:UniProtKB/TrEMBL;Acc:I1RAW8]	FGSG_00661	0	0	1	0	0	1	0	No	Conserved protein	No	Wheat & Barley	-	-	-	-	-	GO	BTB/POZ-like BTB/POZ_fold Kelch-typ_b-propeller	IPR000210, IPR011333, IPR015915
FGRRES_00663	2144828	2145581	753	1	CEF72637	FG00663.1	Uncharacterized protein {ECO:0000313|EMBL:ESU05873.1, ECO:0000313|EnsemblFungi:FGSG_00663P0} [Source:UniProtKB/TrEMBL;Acc:I1RAW9]	FGSG_00663	0	0	1	0	0	1	0	No	Conserved protein	No	Wheat & Barley & Maize	-	-	-	-	-	GO	Hypoxia_induced_domain	IPR007667
FGRRES_00664	2146160	2147680	1520	1	CEF72638	FG00664.1	Uncharacterized protein {ECO:0000313|EMBL:ESU05874.1, ECO:0000313|EnsemblFungi:FGSG_00664P0} [Source:UniProtKB/TrEMBL;Acc:I1RAX0]	FGSG_00664	0	0	0	0	2	2	0	No	Highly conserved genes	No	Wheat & Barley & Maize	-	-	-	-	-	GO	Kelch_1 Gal_Oxase/kelch_b-propeller Kelch-typ_b-propeller	IPR006652, IPR011043, IPR015915
FGRRES_00665	2148666	2151059	2393	1	CEF72639	FG00665.1	tRNA-dihydrouridine(47) synthase [NAD(P)(+)] {ECO:0000256|RuleBase:RU291113} [Source:UniProtKB/TrEMBL;Acc:I1RAX1]	FGSG_00665	0	0	1	0	2	3	0	No	Conserved protein	No	Wheat & Barley	-	-	-	-	-	GO	Znf_CCCH tRNA_hU_synthase Aldolase_TIM tRNA_hU_synthase_CS	IPR000571, IPR001269, IPR013785, IPR018517
FGRRES_00666	2152042	2153446	1404	1	CEF72640	FG00666.1	Uncharacterized protein {ECO:0000313|EMBL:ESU05876.1, ECO:0000313|EnsemblFungi:FGSG_00666P0} [Source:UniProtKB/TrEMBL;Acc:I1RAX2]	FGSG_00666	0	0	1	1	1	3	0	No	Conserved protein	No	Wheat & Barley	-	-	-	-	-	GO	SH3_domain Peroxin-13_N SH3_2	IPR001452, IPR007223, IPR011511
FGRRES_00667	2155782	2158081	2299	1	CEF72641	FG00667.1	Uncharacterized protein {ECO:0000313|EMBL:ESU05877.1, ECO:0000313|EnsemblFungi:FGSG_00667P0} [Source:UniProtKB/TrEMBL;Acc:I1RAX3]	FGSG_00667	0	0	1	0	0	1	0	No	Conserved protein	No	Wheat & Barley	-	-	-	-	-	GO	WD40_repeat WD40/YVTN_repeat-like_dom WD40_repeat_dom Apc4_WD40_dom	IPR001680, IPR015943, IPR017986, IPR024977
FGRRES_00668	2159028	2159360	332	1	CEF72642	FG00668.1	Uncharacterized protein {ECO:0000313|EMBL:ESU05878.1, ECO:0000313|EnsemblFungi:FGSG_00668P0} [Source:UniProtKB/TrEMBL;Acc:I1RAX4]	FGSG_00668	0	0	0	0	1	1	0	No	Highly conserved genes	No	-	-	-	-	-	-	No GO	-	-
FGRRES_00669	2164702	2169500	4798	1	CEF72644	FG00669.1	Uncharacterized protein {ECO:0000313|EMBL:ESU05880.1, ECO:0000313|EnsemblFungi:FGSG_00669P0} [Source:UniProtKB/TrEMBL;Acc:I1RAX5]	FGSG_00669	0	1	2	0	0	3	0.333333	No	Modified protein	No	Wheat & Barley & Maize	-	-	-	-	-	GO	ABC_transporter-like AAA+_ATPase ABC1_TM_dom ABC_transporter_CS P-loop_NTPase	IPR003439, IPR003593, IPR011527, IPR017871, IPR027417
FGRRES_00670	2170305	2171277	972	1	CEF72645	FG00670.1	Uncharacterized protein {ECO:0000313|EMBL:ESU05881.1, ECO:0000313|EnsemblFungi:FGSG_00670P0} [Source:UniProtKB/TrEMBL;Acc:I1RAX6]	FGSG_00670	0	0	0	0	0	0	0	No	Highly conserved genes	No	Wheat & Barley & Maize	-	-	-	-	-	No GO	-	-
FGRRES_00671	2171951	2172673	722	1	CEF72646	FG00671.1	40S ribosomal protein S11 {ECO:0000313|EMBL:ESU05882.1}; Uncharacterized protein {ECO:0000313|EnsemblFungi:FGSG_00671P0} [Source:UniProtKB/TrEMBL;Acc:I1RAX7]	FGSG_00671	0	0	0	0	0	0	0	No	Highly conserved genes	No	-	-	-	PHI:1563	Unaffected pathogenicity	Triticum (related: Wheat)	GO	Ribosomal_S17 NA-bd_OB-fold Ribosomal_S17_CS Ribosomal_S17_arc-typ Ribosomal_S11_N	IPR000266, IPR012340, IPR019979, IPR028333, IPR032440
FGRRES_00672	2173205	2177723	4518	1	CEF72647	FG00672.1	Uncharacterized protein {ECO:0000313|EMBL:ESU05883.1, ECO:0000313|EnsemblFungi:FGSG_00672P0} [Source:UniProtKB/TrEMBL;Acc:I1RAX8]	FGSG_00672	0	3	2	0	0	5	0.6	Yes	Modified protein	No	Wheat & Barley & Maize	-	-	-	-	-	No GO	Spc7_domain Spc7_C2	IPR013253, IPR028972
FGRRES_00674	2180612	2181340	728	1	CEF72649	FG00674.1	Uncharacterized protein {ECO:0000313|EMBL:ESU05885.1, ECO:0000313|EnsemblFungi:FGSG_00674P0} [Source:UniProtKB/TrEMBL;Acc:I1RAY0]	FGSG_00674.2/FGSG_15769	1	0	1	0	2	3	0.25	No	Non-functional	No	-	-	-	-	-	-	No GO	-	-
FGRRES_00675	2181618	2183039	1421	1	CEF72650	FG00675.1	Uncharacterized protein {ECO:0000313|EMBL:ESU05886.1, ECO:0000313|EnsemblFungi:FGSG_00675P0} [Source:UniProtKB/TrEMBL;Acc:I1RAY1]	FGSG_00675	0	1	0	0	0	1	1	No	Modified protein	No	Wheat & Barley & Maize	-	-	-	-	-	GO	UV_resistance/autophagy_Atg14	IPR018791
FGRRES_00677	2186540	2187848	1308	1	CEF72653	FG00677.1	Casein kinase II subunit alpha {ECO:0000313|EMBL:ESU05889.1}; Uncharacterized protein {ECO:0000313|EnsemblFungi:FGSG_00677P0} [Source:UniProtKB/TrEMBL;Acc:I1RAY2]	FGSG_00677	0	1	0	0	0	1	1	No	Modified protein	No	Wheat & Barley	-	-	PHI:1218	Lethal	Triticum (related: Wheat)	GO	Prot_kinase_dom Ser/Thr_kinase_AS Kinase-like_dom Protein_kinase_ATP_BS	IPR000719, IPR008271, IPR011009, IPR017441
FGRRES_00678	2188415	2191538	3123	1	CEF72654	FG00678.1	Uncharacterized protein {ECO:0000313|EMBL:ESU05890.1, ECO:0000313|EnsemblFungi:FGSG_00678P0} [Source:UniProtKB/TrEMBL;Acc:I1RAY3]	FGSG_00678	0	1	5	0	0	6	0.166667	No	Modified protein	No	Wheat & Barley	-	-	PHI:1471	Unaffected pathogenicity	Triticum (related: Wheat)	GO	AT_hook_DNA-bd_motif Scm3/HJURP	IPR017956, IPR018465
FGRRES_00680	2195916	2198503	2587	1	CEF72657	FG00680.1	Uncharacterized protein {ECO:0000313|EMBL:ESU05893.1, ECO:0000313|EnsemblFungi:FGSG_00680P0} [Source:UniProtKB/TrEMBL;Acc:I1RAY4]	FGSG_00680	0	3	2	0	3	8	0.375	No	Modified protein	No	Wheat & Barley & Maize	-	-	-	-	-	GO	AAA+_ATPase ATPase_AAA_core P-loop_NTPase	IPR003593, IPR003959, IPR027417
FGRRES_00681	2202034	2202261	227	1	CEF72659	FG00681.1	Uncharacterized protein {ECO:0000313|EMBL:ESU05895.1, ECO:0000313|EnsemblFungi:FGSG_00681P0} [Source:UniProtKB/TrEMBL;Acc:I1RAY5]	FGSG_00681	0	0	0	0	0	0	0	No	Highly conserved genes	No	Wheat & Barley & Maize	-	-	-	-	-	No GO	-	-
FGRRES_00682	2203511	2205346	1835	1	CEF72660	FG00682.1	Uncharacterized protein {ECO:0000313|EMBL:ESU05896.1, ECO:0000313|EnsemblFungi:FGSG_00682P0} [Source:UniProtKB/TrEMBL;Acc:I1RAY6]	FGSG_00682	0	0	1	0	0	1	0	No	Conserved protein	No	Wheat & Barley & Maize	-	-	-	-	-	No GO	Prefoldin DUF3835	IPR009053, IPR024325
FGRRES_00683	2206023	2207093	1070	1	CEF72661	FG00683.1	Uncharacterized protein {ECO:0000313|EMBL:ESU05897.1, ECO:0000313|EnsemblFungi:FGSG_00683P0} [Source:UniProtKB/TrEMBL;Acc:I1RAY7]	FGSG_00683	0	0	0	0	0	0	0	No	Highly conserved genes	No	Wheat & Barley	-	-	-	-	-	GO	GFA/CENP-V Mss4-like	IPR006913, IPR011057
FGRRES_00684	2207665	2209297	1632	1	CEF72662	FG00684.1	Folylpolyglutamate synthase {ECO:0000256|PIRNR:PIRNR038895} [Source:UniProtKB/TrEMBL;Acc:I1RAY8]	FGSG_00684	0	0	1	0	1	2	0	No	Conserved protein	No	Wheat & Barley	-	-	-	-	-	GO	Folylpolyglutamate_synth Mur_ligase_C Mur_ligase_cen Folylpolyglutamate_synth_CS Folylpolyglutamate_synth_euk	IPR001645, IPR004101, IPR013221, IPR018109, IPR023600
FGRRES_00685	2209352	2210908	1556	1	CEF72663	FG00685.1	Folylpolyglutamate synthase {ECO:0000256|PIRNR:PIRNR038895} [Source:UniProtKB/TrEMBL;Acc:I1RAY9]	FGSG_00685	0	3	2	0	0	5	0.6	Yes	Modified protein	No	Wheat	-	-	-	-	-	GO	Folylpolyglutamate_synth Mur_ligase_C Mur_ligase_cen Folylpolyglutamate_synth_CS Folylpolyglutamate_synth_euk	IPR001645, IPR004101, IPR013221, IPR018109, IPR023600
FGRRES_00686	2211431	2213451	2020	1	CEF72664	FG00686.1	Uncharacterized protein {ECO:0000313|EMBL:ESU05900.1, ECO:0000313|EnsemblFungi:FGSG_00686P0} [Source:UniProtKB/TrEMBL;Acc:V6R1X4]	FGSG_00686	0	1	2	0	1	4	0.25	No	Modified protein	No	Wheat & Barley & Maize	-	-	-	-	-	GO	Mt-IM_prot_Mitofilin	IPR019133
FGRRES_00687_M	2213800	2214360	560	1	CEF72665	FG00687.1	Uncharacterized protein {ECO:0000313|EMBL:ESU05901.1, ECO:0000313|EnsemblFungi:FGSG_00687P0} [Source:UniProtKB/TrEMBL;Acc:I1RAZ0]	FGSG_00687	0	2	0	0	0	2	1	No	Modified protein	No	-	-	-	-	-	-	No GO	-	-
FGRRES_00688	2216344	2218597	2253	1	CEF72667	FG00688.1	Uncharacterized protein {ECO:0000313|EMBL:ESU05903.1, ECO:0000313|EnsemblFungi:FGSG_00688P0} [Source:UniProtKB/TrEMBL;Acc:I1RAZ1]	FGSG_00688	0	0	3	0	0	3	0	No	Conserved protein	No	Wheat & Barley & Maize	-	-	-	-	-	GO	SAC_dom	IPR002013
FGRRES_00689	2219338	2222988	3650	1	CEF72668	FG00689.1	Uncharacterized protein {ECO:0000313|EMBL:ESU05904.1, ECO:0000313|EnsemblFungi:FGSG_00689P0} [Source:UniProtKB/TrEMBL;Acc:I1RAZ2]	FGSG_00689	0	1	1	0	0	2	0.5	No	Modified protein	No	Wheat & Barley	-	-	-	-	-	No GO	-	-
FGRRES_00690	2224165	2227128	2963	1	CEF72669	FG00690.1	Uncharacterized protein {ECO:0000313|EMBL:ESU05905.1, ECO:0000313|EnsemblFungi:FGSG_00690P0} [Source:UniProtKB/TrEMBL;Acc:I1RAZ3]	FGSG_00690	0	2	1	1	0	4	0.5	No	Modified protein	No	Wheat & Barley & Maize	-	-	-	-	-	GO	aa-tRNA-synth_I_CS aa-tRNA-synth_Ia Ile-tRNA-ligase Val/Leu/Ile-tRNA-synth_edit tRNAsynth_1a_anticodon-bd M/V/L/I-tRNA-synth_anticd-bd Rossmann-like_a/b/a_fold	IPR001412, IPR002300, IPR002301, IPR009008, IPR009080, IPR013155, IPR014729
FGRRES_00691	2227459	2228356	897	1	CEF72670	FG00691.1	Uncharacterized protein {ECO:0000313|EMBL:ESU05906.1, ECO:0000313|EnsemblFungi:FGSG_00691P0} [Source:UniProtKB/TrEMBL;Acc:I1RAZ4]	FGSG_00691	0	1	1	0	0	2	0.5	No	Modified protein	No	Wheat	-	-	-	-	-	No GO	-	-
FGRRES_00692	2232170	2233258	1088	1	CEF72671	FG00692.1	Uncharacterized protein {ECO:0000313|EMBL:ESU05907.1, ECO:0000313|EnsemblFungi:FGSG_00692P0} [Source:UniProtKB/TrEMBL;Acc:I1RAZ5]	FGSG_00692	0	0	0	0	0	0	0	No	Highly conserved genes	No	-	-	-	-	-	-	No GO	-	-
FGRRES_00693	2246839	2248204	1365	1	CEF72674	FG00693.1	Uncharacterized protein {ECO:0000313|EMBL:ESU05909.1, ECO:0000313|EnsemblFungi:FGSG_00693P0} [Source:UniProtKB/TrEMBL;Acc:I1RAZ6]	FGSG_00693	0	0	0	0	0	0	0	No	Highly conserved genes	No	Wheat & Barley & Maize	-	-	-	-	-	GO	Sam37/metaxin Metaxin_GST	IPR019564, IPR033468
FGRRES_00694	2248409	2249787	1378	1	CEF72675	FG00694.1	Uncharacterized protein {ECO:0000313|EMBL:ESU05910.1, ECO:0000313|EnsemblFungi:FGSG_00694P0} [Source:UniProtKB/TrEMBL;Acc:I1RAZ7]	FGSG_00694	0	0	1	0	1	2	0	No	Conserved protein	No	Wheat & Barley	-	-	-	-	-	GO	PIG-U	IPR009600
FGRRES_00695	2250243	2252207	1964	1	CEF72676	NOP7	Pescadillo homolog {ECO:0000256|HAMAP-Rule:MF_03028} [Source:UniProtKB/TrEMBL;Acc:I1RAZ8]	FGSG_00695	0	1	2	0	0	3	0.333333	No	Modified protein	No	Wheat & Barley & Maize	-	-	-	-	-	GO	BRCT_dom PES	IPR001357, IPR010613
FGRRES_00696	2252537	2254496	1959	1	CEF72677	FG00696.1	Uncharacterized protein {ECO:0000313|EMBL:ESU05912.1, ECO:0000313|EnsemblFungi:FGSG_00696P0} [Source:UniProtKB/TrEMBL;Acc:I1RAZ9]	FGSG_00696	0	1	1	0	0	2	0.5	No	Modified protein	No	Wheat & Barley & Maize	-	-	PHI:1472	Unaffected pathogenicity	Triticum (related: Wheat)	GO	RNA_pol_I_RRN9	IPR019622
FGRRES_00698	2261182	2262414	1232	1	CEF72680	FG00698.1	Uncharacterized protein {ECO:0000313|EMBL:ESU05915.1, ECO:0000313|EnsemblFungi:FGSG_00698P0} [Source:UniProtKB/TrEMBL;Acc:I1RB01]	FGSG_00698	0	2	0	0	0	2	1	No	Modified protein	No	Wheat & Barley & Maize	-	-	-	-	-	GO	-	-
FGRRES_00700	2277666	2279259	1593	1	CEF72683	GWT1	GPI-anchored wall transfer protein 1 [Source:UniProtKB/Swiss-Prot;Acc:Q4IQ08]	FGSG_00700	0	1	0	0	0	1	1	No	Modified protein	No	Wheat & Barley & Maize	-	-	-	-	-	GO	GWT1	IPR009447
FGRRES_00701	2280113	2281364	1251	1	CEF72684	FG00701.1	Uncharacterized protein {ECO:0000313|EMBL:ESU05919.1, ECO:0000313|EnsemblFungi:FGSG_00701P0} [Source:UniProtKB/TrEMBL;Acc:I1RB02]	FGSG_00701	0	2	2	0	2	6	0.333333	No	Modified protein	No	Wheat & Barley	-	-	-	-	-	No GO	-	-
FGRRES_00702	2288225	2290034	1809	1	CEF72686	FG00702.1	Uncharacterized protein {ECO:0000313|EMBL:ESU05920.1, ECO:0000313|EnsemblFungi:FGSG_00702P0} [Source:UniProtKB/TrEMBL;Acc:I1RB03]	FGSG_00702	0	0	0	0	0	0	0	No	Highly conserved genes	No	Wheat & Barley & Maize	-	-	-	-	-	No GO	Nucleotide-diphossugar_trans	IPR029044
FGRRES_00703	2302113	2303525	1412	1	CEF72690	FG00703.1	Uncharacterized protein {ECO:0000313|EMBL:ESU05921.1, ECO:0000313|EnsemblFungi:FGSG_00703P0} [Source:UniProtKB/TrEMBL;Acc:I1RB04]	FGSG_00703	0	0	2	0	3	5	0	No	Conserved protein	No	Wheat & Barley	-	-	-	-	-	No GO	-	-
FGRRES_00704	2305071	2305979	908	1	CEF72691	FG00704.1	Uncharacterized protein {ECO:0000313|EMBL:ESU05922.1, ECO:0000313|EnsemblFungi:FGSG_00704P0} [Source:UniProtKB/TrEMBL;Acc:I1RB05]	FGSG_00704	0	0	1	0	2	3	0	No	Conserved protein	No	Wheat & Barley & Maize	-	-	-	-	-	GO	Crotonase_core_superfam ClpP/crotonase-like_dom	IPR001753, IPR029045
FGRRES_00705	2306460	2308552	2092	1	CEF72692	FG00705.1	Uncharacterized protein {ECO:0000313|EMBL:ESU05923.1, ECO:0000313|EnsemblFungi:FGSG_00705P0} [Source:UniProtKB/TrEMBL;Acc:I1RB06]	FGSG_00705	0	1	1	0	2	4	0.25	No	Modified protein	No	Wheat & Barley	-	-	-	-	-	No GO	Clr5_dom	IPR025676
FGRRES_00706	2309588	2311544	1956	1	CEF72693	FG00706.1	Uncharacterized protein {ECO:0000313|EMBL:ESU05924.1, ECO:0000313|EnsemblFungi:FGSG_00706P0} [Source:UniProtKB/TrEMBL;Acc:I1RB07]	FGSG_00706	0	0	2	0	2	4	0	No	Conserved protein	No	Wheat & Barley & Maize	-	-	-	-	-	GO	FAD-linked_oxidase_C Oxid_FAD_bind_N FAD-linked_Oxase-like_C FAD-bd_2 FAD-bd_2_sub1 CO_DH_flavot_FAD-bd_sub2 Vanillyl_alc_oxidase_C-sub2	IPR004113, IPR006094, IPR016164, IPR016166, IPR016167, IPR016169, IPR016171
FGRRES_00707	2313090	2314675	1585	1	CEF72696	FG00707.1	Uncharacterized protein {ECO:0000313|EMBL:ESU05926.1, ECO:0000313|EnsemblFungi:FGSG_00707P0} [Source:UniProtKB/TrEMBL;Acc:I1RB08]	FGSG_00707	0	0	4	0	1	5	0	No	Conserved protein	No	Wheat & Barley & Maize	-	-	-	-	-	No GO	UPF0183	IPR005373
FGRRES_00709	2317830	2318953	1123	1	CEF72698	FG00709.1	Uncharacterized protein {ECO:0000313|EMBL:ESU05928.1, ECO:0000313|EnsemblFungi:FGSG_00709P0} [Source:UniProtKB/TrEMBL;Acc:I1RB10]	FGSG_00709	0	1	1	2	1	5	0.2	No	Modified protein	No	Wheat & Barley & Maize	-	-	-	-	-	No GO	-	-
FGRRES_00710	2319889	2321521	1632	1	CEF72699	FG00710.1	Cutinase palindrome-binding protein {ECO:0000313|EMBL:ESU05929.1}; Uncharacterized protein {ECO:0000313|EnsemblFungi:FGSG_00710P0} [Source:UniProtKB/TrEMBL;Acc:I1RB11]	FGSG_00710	0	0	1	0	1	2	0	No	Conserved protein	No	Wheat & Barley & Maize	-	-	PHI:1443	Unaffected pathogenicity	Triticum (related: Wheat)	GO	PAS Znf_GATA Znf_NHR/GATA PAS_fold_3	IPR000014, IPR000679, IPR013088, IPR013655
FGRRES_00712	2330741	2332315	1574	1	CEF72703	FG00712.1	Uncharacterized protein {ECO:0000313|EMBL:ESU05932.1, ECO:0000313|EnsemblFungi:FGSG_00712P0} [Source:UniProtKB/TrEMBL;Acc:V6QW87]	FGSG_00712	0	1	1	0	0	2	0.5	No	Modified protein	No	Wheat & Barley & Maize	-	-	-	-	-	GO	Flavin_mOase Flavin_mOase-like Pyr_nucl-diS_OxRdtase_FAD/NAD	IPR000960, IPR020946, IPR023753
FGRRES_00713	2333200	2335428	2228	1	CEF72704	FG00713.1	Uncharacterized protein {ECO:0000313|EMBL:ESU05933.1, ECO:0000313|EnsemblFungi:FGSG_00713P0} [Source:UniProtKB/TrEMBL;Acc:I1RB12]	FGSG_00713	0	1	0	0	0	1	1	No	Modified protein	No	Wheat & Barley & Maize	-	-	PHI:1968	Unaffected pathogenicity	Triticum (related: Wheat)	GO	Zn2-C6_fun-type_DNA-bd Transcription_factor_dom_fun	IPR001138, IPR007219
FGRRES_00714	2338444	2339844	1400	1	CEF72706	FG00714.1	Uncharacterized protein {ECO:0000313|EMBL:ESU05935.1, ECO:0000313|EnsemblFungi:FGSG_00714P0} [Source:UniProtKB/TrEMBL;Acc:I1RB13]	FGSG_00714	0	2	3	0	0	5	0.4	No	Modified protein	No	Wheat & Barley & Maize	-	-	-	-	-	No GO	-	-
FGRRES_00715	2340693	2342094	1401	1	CEF72707	FG00715.1	Uncharacterized protein {ECO:0000313|EMBL:ESU05936.1, ECO:0000313|EnsemblFungi:FGSG_00715P0} [Source:UniProtKB/TrEMBL;Acc:I1RB14]	FGSG_00715	0	0	2	0	0	2	0	No	Conserved protein	No	Wheat & Barley	-	-	-	-	-	GO	Znf_RING LisH_dimerisation CTLH_C Znf_RING/FYVE/PHD CRA_dom CTLH/CRA Znf-RING_LisH Rmd5	IPR001841, IPR006594, IPR006595, IPR013083, IPR013144, IPR024964, IPR027370, IPR027711
FGRRES_00716	2342892	2345642	2750	1	CEF72708	FG00716.1	Uncharacterized protein {ECO:0000313|EMBL:ESU05937.1, ECO:0000313|EnsemblFungi:FGSG_00716P0} [Source:UniProtKB/TrEMBL;Acc:I1RB15]	FGSG_00716	0	2	3	0	0	5	0.4	No	Modified protein	No	Wheat & Barley & Maize	-	-	-	-	-	No GO	-	-
FGRRES_00717	2346087	2346442	355	1	CEF72709	TIM10	Mitochondrial import inner membrane translocase subunit TIM10 [Source:UniProtKB/Swiss-Prot;Acc:Q4IPZ1]	FGSG_00717	0	0	0	0	1	1	0	No	Highly conserved genes	No	Wheat & Barley & Maize	-	-	PHI:1564	Unaffected pathogenicity	Triticum (related: Wheat)	GO	Tim10/DDP_fam_Znf Tim10/Tim12	IPR004217, IPR027247
FGRRES_00718	2346908	2348394	1486	1	CEF72710	FG00718.1	Uncharacterized protein {ECO:0000313|EMBL:ESU05939.1, ECO:0000313|EnsemblFungi:FGSG_00718P0} [Source:UniProtKB/TrEMBL;Acc:V6QVH2]	FGSG_00718	0	2	4	0	3	9	0.222222	No	Modified protein	No	Wheat & Barley & Maize	-	-	-	-	-	GO	Aldehyde_DH_dom Ald_DH/histidinol_DH Ald_DH_N Ald_DH_C Ald_DH_CS_GLU	IPR015590, IPR016161, IPR016162, IPR016163, IPR029510
FGRRES_00719	2350845	2353253	2408	1	CEF72711	FG00719.1	Uncharacterized protein {ECO:0000313|EMBL:ESU05940.1, ECO:0000313|EnsemblFungi:FGSG_00719P0} [Source:UniProtKB/TrEMBL;Acc:I1RB16]	FGSG_00719	0	0	3	1	0	4	0	No	Conserved protein	No	Wheat & Barley	-	-	PHI:1967	Reduced virulence	Triticum (related: Wheat)	GO	Zn2-C6_fun-type_DNA-bd	IPR001138
FGRRES_00720	2362827	2364510	1683	1	CEF72714	FG00720.1	Uncharacterized protein {ECO:0000313|EMBL:ESU05942.1, ECO:0000313|EnsemblFungi:FGSG_00720P0} [Source:UniProtKB/TrEMBL;Acc:I1RB17]	FGSG_00720	0	1	0	0	1	2	0.5	No	Modified protein	No	Wheat & Barley & Maize	-	-	-	-	-	No GO	-	-
FGRRES_00721	2367029	2370723	3694	1	CEF72715	FG00721.1	alpha-1,2-Mannosidase {ECO:0000256|RuleBase:RU361193} [Source:UniProtKB/TrEMBL;Acc:I1RB18]	FGSG_00721	0	0	2	1	0	3	0	No	Conserved protein	No	Wheat & Barley & Maize	-	-	-	-	-	GO	Glyco_hydro_47	IPR001382
FGRRES_00722	2371363	2372068	705	1	CEF72716	FG00722.1	Adenine phosphoribosyltransferase {ECO:0000313|EMBL:ESU05944.1}; Uncharacterized protein {ECO:0000313|EnsemblFungi:FGSG_00722P0} [Source:UniProtKB/TrEMBL;Acc:V6QVH8]	FGSG_00722	0	1	2	0	0	3	0.333333	No	Modified protein	No	Wheat & Barley & Maize	-	-	-	-	-	GO	PRibTrfase_dom Ade_phspho_trans PRTase-like	IPR000836, IPR005764, IPR029057
FGRRES_00723	2377114	2379039	1925	1	CEF72717	FG00723.1	Uncharacterized protein {ECO:0000313|EMBL:ESU05945.1, ECO:0000313|EnsemblFungi:FGSG_00723P0} [Source:UniProtKB/TrEMBL;Acc:I1RB19]	FGSG_00723	0	0	2	1	1	4	0	No	Conserved protein	No	Wheat & Barley & Maize	-	-	-	-	-	No GO	-	-
FGRRES_00724	2379727	2381046	1319	1	CEF72718	FG00724.1	Peroxisomal biogenesis factor 2 {ECO:0000313|EMBL:ESU05946.1}; Uncharacterized protein {ECO:0000313|EnsemblFungi:FGSG_00724P0} [Source:UniProtKB/TrEMBL;Acc:I1RB20]	FGSG_00724	0	1	3	0	0	4	0.25	No	Modified protein	No	Wheat & Barley & Maize	-	-	-	-	-	GO	Pex_N Znf_RING/FYVE/PHD	IPR006845, IPR013083
FGRRES_00725	2382536	2384513	1977	1	CEF72719	FG00725.1	Uncharacterized protein {ECO:0000313|EMBL:ESU05947.1, ECO:0000313|EnsemblFungi:FGSG_00725P0} [Source:UniProtKB/TrEMBL;Acc:I1RB21]	FGSG_00725	0	1	0	0	0	1	1	No	Modified protein	No	Barley	-	-	PHI:1966	Unaffected pathogenicity	Triticum (related: Wheat)	GO	Zn2-C6_fun-type_DNA-bd	IPR001138
FGRRES_00726	2385404	2387188	1784	1	CEF72720	FG00726.1	Uncharacterized protein {ECO:0000313|EMBL:ESU05948.1, ECO:0000313|EnsemblFungi:FGSG_00726P0} [Source:UniProtKB/TrEMBL;Acc:I1RB22]	FGSG_00726	0	0	1	0	1	2	0	No	Conserved protein	No	Wheat & Barley	-	-	-	-	-	No GO	-	-
FGRRES_00728	2394080	2396944	2864	1	CEF72722	FG00728.1	Uncharacterized protein {ECO:0000313|EMBL:ESU05950.1, ECO:0000313|EnsemblFungi:FGSG_00728P0} [Source:UniProtKB/TrEMBL;Acc:I1RB24]	FGSG_00728	0	3	1	1	1	6	0.5	No	Modified protein	No	Wheat & Barley & Maize	-	-	-	-	-	No GO	Het-C	IPR010816
FGRRES_00729	2400873	2402355	1482	1	CEF72724	FG00729.1	Uncharacterized protein {ECO:0000313|EMBL:ESU05952.1, ECO:0000313|EnsemblFungi:FGSG_00729P0} [Source:UniProtKB/TrEMBL;Acc:I1RB25]	FGSG_00729	0	0	2	2	2	6	0	No	Conserved protein	No	Wheat & Barley & Maize	-	-	PHI:1473	Reduced virulence	Triticum (related: Wheat)	No GO	HMG_box_dom	IPR009071
FGRRES_00730	2403862	2404516	654	1	CEF72725	SYM1	Protein SYM1 [Source:UniProtKB/Swiss-Prot;Acc:Q4IPX8]	FGSG_00730	0	1	2	0	1	4	0.25	No	Modified protein	No	Wheat & Barley & Maize	-	-	-	-	-	GO	Mpv17_PMP22	IPR007248
FGRRES_00731	2405500	2406554	1054	1	CEF72726	FG00731.1	Uncharacterized protein {ECO:0000313|EMBL:ESU05954.1, ECO:0000313|EnsemblFungi:FGSG_00731P0} [Source:UniProtKB/TrEMBL;Acc:I1RB26]	FGSG_00731	0	1	1	0	0	2	0.5	No	Modified protein	No	Wheat & Barley & Maize	-	-	-	-	-	No GO	DUF1713_mit	IPR013177
FGRRES_00732	2407260	2410630	3370	1	CEF72727	FG00732.1	N-acetyltransferase 10 {ECO:0000313|EMBL:ESU05955.1}; Uncharacterized protein {ECO:0000313|EnsemblFungi:FGSG_00732P0} [Source:UniProtKB/TrEMBL;Acc:I1RB27]	FGSG_00732	0	0	3	0	0	3	0	No	Conserved protein	No	Wheat & Barley	-	-	-	-	-	GO	GNAT_dom Helicase_dom DUF1726 tRNA_bind_dom TmcA/NAT10/Kre33 NAT10	IPR000182, IPR007807, IPR013562, IPR027992, IPR032672, IPR033688
FGRRES_00733	2411362	2411895	533	1	CEF72728	FG00733.1	Uncharacterized protein {ECO:0000313|EMBL:ESU05956.1, ECO:0000313|EnsemblFungi:FGSG_00733P0} [Source:UniProtKB/TrEMBL;Acc:I1RB28]	FGSG_00733	1	0	2	0	1	3	0.25	No	Non-functional	No	-	-	-	-	-	-	No GO	-	-
FGRRES_00734	2412506	2413494	988	1	CEF72729	FG00734.1	Uncharacterized protein {ECO:0000313|EMBL:ESU05957.1, ECO:0000313|EnsemblFungi:FGSG_00734P0} [Source:UniProtKB/TrEMBL;Acc:I1RB29]	FGSG_00734	0	0	4	0	0	4	0	No	Conserved protein	No	-	-	-	-	-	-	No GO	-	-
FGRRES_00736	2415890	2417167	1277	1	CEF72731	FG00736.1	Uncharacterized protein {ECO:0000313|EMBL:ESU05959.1, ECO:0000313|EnsemblFungi:FGSG_00736P0} [Source:UniProtKB/TrEMBL;Acc:I1RB31]	FGSG_00736	0	0	5	0	1	6	0	No	Conserved protein	No	Wheat & Barley & Maize	-	-	-	-	-	GO	Znf_RanBP2 WLM	IPR001876, IPR013536
FGRRES_00737	2420980	2425248	4268	1	CEF72734	FG00737.1	Uncharacterized protein {ECO:0000313|EMBL:ESU05961.1, ECO:0000313|EnsemblFungi:FGSG_00737P0} [Source:UniProtKB/TrEMBL;Acc:I1RB32]	FGSG_00737	0	0	2	0	0	2	0	No	Conserved protein	No	Wheat & Barley	-	-	-	-	-	GO	PAS PAC Sig_transdc_resp-reg_receiver HATPase_C EnvZ-like_dim/P Sig_transdc_His_kin-like_C Sig_transdc_His_kinase_core CheY-like_superfamily PAS_fold_3	IPR000014, IPR001610, IPR001789, IPR003594, IPR003661, IPR004358, IPR005467, IPR011006, IPR013655
FGRRES_00738	2425880	2429890	4010	1	CEF72735	FG00738.1	Uncharacterized protein {ECO:0000313|EMBL:ESU05962.1, ECO:0000313|EnsemblFungi:FGSG_00738P0} [Source:UniProtKB/TrEMBL;Acc:I1RB33]	FGSG_00738	0	1	2	2	2	7	0.142857	No	Modified protein	No	Wheat & Barley & Maize	-	-	-	-	-	GO	C2_dom	IPR000008
FGRRES_00739	2432954	2434739	1785	1	CEF72736	FG00739.1	Uncharacterized protein {ECO:0000313|EMBL:ESU05963.1, ECO:0000313|EnsemblFungi:FGSG_00739P0} [Source:UniProtKB/TrEMBL;Acc:I1RB34]	FGSG_00739	0	0	0	0	0	0	0	No	Highly conserved genes	No	Wheat & Barley & Maize	-	-	-	-	-	GO	FAD-bd_8 Fe_red_NAD-bd_6 Fe3_Rdtase_TM_dom Fd_Rdtase_FAD-bd Riboflavin_synthase-like_b-brl	IPR013112, IPR013121, IPR013130, IPR017927, IPR017938
FGRRES_00740	2435182	2438026	2844	1	CEF72737	FG00740.1	Urease {ECO:0000256|PIRNR:PIRNR001222} [Source:UniProtKB/TrEMBL;Acc:I1RB35]	FGSG_00740	0	1	2	0	0	3	0.333333	No	Modified protein	No	Wheat & Barley & Maize	-	-	-	-	-	GO	Urease_beta Urease_gamma/gamma-beta_su Urease_asu Amidohydro_1 Urease Metal-dep_hydrolase_composite Urease_alpha_N_dom Urease_AS Urease_asu_c Urease_Ni-bd Metal_Hydrolase	IPR002019, IPR002026, IPR005848, IPR006680, IPR008221, IPR011059, IPR011612, IPR017950, IPR017951, IPR029754, IPR032466
FGRRES_00741	2438731	2440753	2022	1	CEF72738	FG00741.1	Uncharacterized protein {ECO:0000313|EMBL:ESU05965.1, ECO:0000313|EnsemblFungi:FGSG_00741P0} [Source:UniProtKB/TrEMBL;Acc:I1RB36]	FGSG_00741	0	0	0	0	1	1	0	No	Highly conserved genes	No	Wheat & Barley	-	-	-	-	-	No GO	Histone_AcTrfase_su3	IPR019340
FGRRES_00742	2442305	2444906	2601	1	CEF72739	FG00742.1	Uncharacterized protein {ECO:0000313|EMBL:ESU05966.1, ECO:0000313|EnsemblFungi:FGSG_00742P0} [Source:UniProtKB/TrEMBL;Acc:I1RB37]	FGSG_00742	0	1	1	0	1	3	0.333333	No	Modified protein	No	Wheat & Barley	-	-	-	-	-	No GO	DUF3419 SAM-dependent_MTases	IPR021829, IPR029063
FGRRES_00743	2445182	2445869	687	1	CEF72740	FG00743.1	Uncharacterized protein {ECO:0000313|EMBL:ESU05967.1, ECO:0000313|EnsemblFungi:FGSG_00743P0} [Source:UniProtKB/TrEMBL;Acc:I1RB38]	FGSG_00743	0	0	0	0	1	1	0	No	Highly conserved genes	No	Wheat & Barley & Maize	-	-	-	-	-	GO	CybS	IPR007992
FGRRES_00744	2446333	2448275	1942	1	CEF72741	FG00744.1	Tyrosine--tRNA ligase {ECO:0000256|RuleBase:RU361234} [Source:UniProtKB/TrEMBL;Acc:I1RB39]	FGSG_00744	0	1	3	0	0	4	0.25	No	Modified protein	No	Wheat & Barley & Maize	-	-	-	-	-	GO	aa-tRNA-synth_I_CS aa-tRNA-synth_Ic Tyr-tRNA-ligase S4_RNA-bd Rossmann-like_a/b/a_fold Tyr-tRNA-ligase_bac-type TyrRSs_C	IPR001412, IPR002305, IPR002307, IPR002942, IPR014729, IPR024088, IPR032005
FGRRES_00745	2448406	2449750	1344	1	CEF72742	FG00745.1	Uncharacterized protein {ECO:0000313|EMBL:ESU05969.1, ECO:0000313|EnsemblFungi:FGSG_00745P0} [Source:UniProtKB/TrEMBL;Acc:I1RB40]	FGSG_00745	0	0	3	0	0	3	0	No	Conserved protein	No	Wheat & Barley	-	-	-	-	-	GO	NPR2	IPR009348
FGRRES_00746	2451032	2452420	1388	1	CEF72743	FG00746.1	Uncharacterized protein {ECO:0000313|EMBL:ESU05970.1, ECO:0000313|EnsemblFungi:FGSG_00746P0} [Source:UniProtKB/TrEMBL;Acc:I1RB41]	FGSG_00746	0	0	0	0	0	0	0	No	Highly conserved genes	No	Wheat & Barley & Maize	-	-	-	-	-	GO	Ubiquitin-like STI1_HS-bd UBA-like Ubiquilin UBA/transl_elong_EF1B_N_euk Ubiquitin Ubiquitin-rel_dom	IPR000626, IPR006636, IPR009060, IPR015496, IPR015940, IPR019956, IPR029071
FGRRES_00747	2453007	2454177	1170	1	CEF72744	FG00747.1	Uncharacterized protein {ECO:0000313|EMBL:ESU05971.1, ECO:0000313|EnsemblFungi:FGSG_00747P0} [Source:UniProtKB/TrEMBL;Acc:I1RB42]	FGSG_00747	0	0	0	0	1	1	0	No	Highly conserved genes	No	Wheat & Barley & Maize	-	-	-	-	-	GO	ADH_SF_Zn-type Quin_OxRdtase/zeta-crystal_CS GroES-like ADH_C NAD(P)-bd_dom PKS_ER	IPR002085, IPR002364, IPR011032, IPR013149, IPR016040, IPR020843
FGRRES_00748	2454361	2457557	3196	1	CEF72745	FG00748.1	Uncharacterized protein {ECO:0000313|EMBL:ESU05972.1, ECO:0000313|EnsemblFungi:FGSG_00748P0} [Source:UniProtKB/TrEMBL;Acc:I1RB43]	FGSG_00748	0	0	6	0	1	7	0	No	Conserved protein	No	Wheat & Barley & Maize	-	-	-	-	-	GO	Importin-beta_N ARM-like ARM-type_fold	IPR001494, IPR011989, IPR016024
FGRRES_00749	2458246	2459745	1499	1	CEF72746	FG00749.1	Threonyl-tRNA synthetase {ECO:0000313|EMBL:ESU05973.1}; Uncharacterized protein {ECO:0000313|EnsemblFungi:FGSG_00749P0} [Source:UniProtKB/TrEMBL;Acc:I1RB44]	FGSG_00749	0	1	0	0	1	2	0.5	No	Modified protein	No	Wheat & Barley & Maize	-	-	-	-	-	GO	aa-tRNA-synt_IIb_cons-dom Thr-tRNA-ligase_IIa Anticodon-bd aa-tRNA-synth_II	IPR002314, IPR002320, IPR004154, IPR006195
FGRRES_00750	2460058	2460559	501	1	CEF72747	FG00750.1	Uncharacterized protein {ECO:0000313|EMBL:ESU05974.1, ECO:0000313|EnsemblFungi:FGSG_00750P0} [Source:UniProtKB/TrEMBL;Acc:I1RB45]	FGSG_00750	0	0	0	0	1	1	0	No	Highly conserved genes	No	Wheat & Barley	-	-	PHI:1301	Unaffected pathogenicity	Triticum (related: Wheat)	GO	bHLH_dom	IPR011598
FGRRES_00751	2461379	2462238	859	1	CEF72748	FG00751.1	Uncharacterized protein {ECO:0000313|EMBL:ESU05975.1, ECO:0000313|EnsemblFungi:FGSG_00751P0} [Source:UniProtKB/TrEMBL;Acc:I1RB46]	FGSG_00751	0	0	1	0	0	1	0	No	Conserved protein	No	Wheat & Barley & Maize	-	-	-	-	-	GO	Maf ITPase-like_fam	IPR003697, IPR029001
FGRRES_00752	2463253	2465620	2367	1	CEF72749	FG00752.1	Uncharacterized protein {ECO:0000313|EMBL:ESU05976.1, ECO:0000313|EnsemblFungi:FGSG_00752P0} [Source:UniProtKB/TrEMBL;Acc:I1RB47]	FGSG_00752	0	1	2	0	0	3	0.333333	No	Modified protein	No	Wheat & Barley	-	-	-	-	-	GO	Bromodomain	IPR001487
FGRRES_00756	2480306	2480841	535	1	CEF72754	FG00756.1	Uncharacterized protein {ECO:0000313|EMBL:ESU05981.1, ECO:0000313|EnsemblFungi:FGSG_00756P0} [Source:UniProtKB/TrEMBL;Acc:I1RB49]	FGSG_00756	0	0	0	0	0	0	0	No	Highly conserved genes	No	Wheat & Barley & Maize	-	-	-	-	-	No GO	Rhodanese-like_dom	IPR001763
FGRRES_00757	2481010	2481485	475	1	CEF72755	FG00757.1	Uncharacterized protein {ECO:0000313|EMBL:ESU05982.1, ECO:0000313|EnsemblFungi:FGSG_00757P0} [Source:UniProtKB/TrEMBL;Acc:I1RB50]	FGSG_00757	0	0	0	0	0	0	0	No	Highly conserved genes	No	Wheat & Barley & Maize	-	-	-	-	-	GO	Ribonucl_LSM LSM_dom	IPR001163, IPR010920
FGRRES_00758	2481720	2483174	1454	1	CEF72756	FG00758.1	Uncharacterized protein {ECO:0000313|EMBL:ESU05983.1, ECO:0000313|EnsemblFungi:FGSG_00758P0} [Source:UniProtKB/TrEMBL;Acc:I1RB51]	FGSG_00758	0	0	2	0	1	3	0	No	Conserved protein	No	Wheat & Barley	-	-	-	-	-	GO	Ntr2	IPR028211
FGRRES_00759	2484488	2485966	1478	1	CEF72758	FG00759.1	Uncharacterized protein {ECO:0000313|EMBL:ESU05985.1, ECO:0000313|EnsemblFungi:FGSG_00759P0} [Source:UniProtKB/TrEMBL;Acc:I1RB52]	FGSG_00759	0	2	0	0	0	2	1	No	Modified protein	No	Wheat & Barley	-	-	-	-	-	GO	Flavin_mOase-like Pyr_nucl-diS_OxRdtase_FAD/NAD	IPR020946, IPR023753
FGRRES_00760	2486960	2487918	958	1	CEF72759	FG00760.1	Uncharacterized protein {ECO:0000313|EMBL:ESU05986.1, ECO:0000313|EnsemblFungi:FGSG_00760P0} [Source:UniProtKB/TrEMBL;Acc:I1RB53]	FGSG_00760	0	0	0	0	0	0	0	No	Highly conserved genes	No	Wheat & Barley	-	-	-	-	-	GO	RRM_dom Nucleotide-bd_a/b_plait	IPR000504, IPR012677
FGRRES_00761	2488361	2489440	1079	1	CEF72760	FG00761.1	Uncharacterized protein {ECO:0000313|EMBL:ESU05987.1, ECO:0000313|EnsemblFungi:FGSG_00761P0} [Source:UniProtKB/TrEMBL;Acc:I1RB54]	FGSG_00761	0	0	0	2	0	2	0	No	Conserved protein	No	Wheat & Barley & Maize	-	-	-	-	-	No GO	LITAF	IPR006629
FGRRES_00762	2490529	2491401	872	1	CEF72762	FG00762.1	Uncharacterized protein {ECO:0000313|EMBL:ESU05988.1, ECO:0000313|EnsemblFungi:FGSG_00762P0} [Source:UniProtKB/TrEMBL;Acc:I1RB55]	FGSG_00762	0	1	1	0	0	2	0.5	No	Modified protein	No	Wheat & Barley & Maize	-	-	-	-	-	GO	Glutathione_S-Trfase_N Glutathione-S-Trfase_C-like Thioredoxin-like_fold	IPR004045, IPR010987, IPR012336
FGRRES_00763	2491547	2493191	1644	1	CEF72763	FG00763.1	Uncharacterized protein {ECO:0000313|EMBL:ESU05989.1, ECO:0000313|EnsemblFungi:FGSG_00763P0} [Source:UniProtKB/TrEMBL;Acc:I1RB56]	FGSG_00763	0	1	1	0	1	3	0.333333	No	Modified protein	No	Wheat & Barley & Maize	-	-	-	-	-	No GO	OTT_1508_deam_like	IPR027796
FGRRES_00764	2494230	2494821	591	1	CEF72764	FG00764.1	Uncharacterized protein {ECO:0000313|EMBL:ESU05990.1, ECO:0000313|EnsemblFungi:FGSG_00764P0} [Source:UniProtKB/TrEMBL;Acc:I1RB57]	FGSG_00764	0	1	0	0	0	1	1	No	Modified protein	No	Wheat & Barley & Maize	-	-	PHI:1346	Unaffected pathogenicity	Triticum (related: Wheat)	GO	Znf_C2H2 Znf_C2H2/integrase_DNA-bd Znf_C2H2-like	IPR007087, IPR013087, IPR015880
FGRRES_00765	2495481	2496854	1373	1	CEF72765	FG00765.1	Uncharacterized protein {ECO:0000313|EMBL:ESU05991.1, ECO:0000313|EnsemblFungi:FGSG_00765P0} [Source:UniProtKB/TrEMBL;Acc:I1RB58]	FGSG_00765	0	0	0	0	2	2	0	No	Highly conserved genes	No	Wheat & Barley & Maize	-	-	-	-	-	GO	Globin OxRdtase_FAD/NAD-bd Flavoprot_Pyr_Nucl_cyt_Rdtase OxRdtase_FAD-bd_dom Globin-like Globin_dom Fd_Rdtase_FAD-bd Riboflavin_synthase-like_b-brl	IPR000971, IPR001433, IPR001709, IPR008333, IPR009050, IPR012292, IPR017927, IPR017938
FGRRES_00766	2501750	2503660	1910	1	CEF72766	FG00766.1	Uncharacterized protein {ECO:0000313|EMBL:ESU05992.1, ECO:0000313|EnsemblFungi:FGSG_00766P0} [Source:UniProtKB/TrEMBL;Acc:I1RB59]	FGSG_00766	0	0	6	0	1	7	0	No	Conserved protein	No	Wheat & Barley & Maize	-	-	-	-	-	GO	STI1_HS-bd TPR-like_helical_dom TPR-contain_dom TPR_repeat Elongated_TPR_rpt_dom	IPR006636, IPR011990, IPR013026, IPR019734, IPR023114
FGRRES_00767	2504427	2507047	2620	1	CEF72767	FG00767.1	Uncharacterized protein {ECO:0000313|EMBL:ESU05993.1, ECO:0000313|EnsemblFungi:FGSG_00767P0} [Source:UniProtKB/TrEMBL;Acc:I1RB60]	FGSG_00767	0	1	2	0	0	3	0.333333	No	Modified protein	No	Wheat & Barley & Maize	-	-	-	-	-	GO	Glyco_hydro_3_N Glyco_hydro_3_C PA14 Glycoside_hydrolase_SF Glyco_hydro_3_AS Fn3-like Glyco_hydro_3	IPR001764, IPR002772, IPR011658, IPR017853, IPR019800, IPR026891, IPR026892
FGRRES_00768	2508077	2509532	1455	1	CEF72768	FG00768.1	Uncharacterized protein {ECO:0000313|EMBL:ESU05994.1, ECO:0000313|EnsemblFungi:FGSG_00768P0} [Source:UniProtKB/TrEMBL;Acc:I1RB61]	FGSG_00768	0	0	2	2	1	5	0	No	Conserved protein	No	Wheat & Barley & Maize	-	-	-	-	-	GO	ZIP	IPR003689
FGRRES_00769	2510138	2511142	1004	1	CEF72769	FG00769.1	Uncharacterized protein {ECO:0000313|EMBL:ESU05995.1, ECO:0000313|EnsemblFungi:FGSG_00769P0} [Source:UniProtKB/TrEMBL;Acc:I1RB62]	FGSG_00769	0	0	1	0	0	1	0	No	Conserved protein	No	Wheat & Barley & Maize	-	-	-	-	-	No GO	Haemerythrin/HHE_cat-bd_motif	IPR012312
FGRRES_00770	2512726	2513712	986	1	CEF72770	FG00770.1	Uncharacterized protein {ECO:0000313|EMBL:ESU05996.1, ECO:0000313|EnsemblFungi:FGSG_00770P0} [Source:UniProtKB/TrEMBL;Acc:I1RB63]	FGSG_00770	0	0	0	1	0	1	0	No	Conserved protein	No	-	-	-	-	-	-	No GO	-	-
FGRRES_00771	2514198	2515098	900	1	CEF72771	FG00771.1	Uncharacterized protein {ECO:0000313|EMBL:ESU05997.1, ECO:0000313|EnsemblFungi:FGSG_00771P0} [Source:UniProtKB/TrEMBL;Acc:I1RB64]	FGSG_00771	0	0	1	0	1	2	0	No	Conserved protein	No	Wheat & Barley & Maize	-	-	-	-	-	No GO	NAD(P)-bd_dom	IPR016040
FGRRES_00772	2515819	2516349	530	1	CEF72772	FG00772.1	Uncharacterized protein {ECO:0000313|EMBL:ESU05998.1, ECO:0000313|EnsemblFungi:FGSG_00772P0} [Source:UniProtKB/TrEMBL;Acc:I1RB65]	FGSG_00772	1	2	0	0	1	3	0.75	No	Non-functional	No	Wheat	-	-	-	-	-	No GO	-	-
FGRRES_00773	2518101	2518741	640	1	CEF72773	FG00773.1	Uncharacterized protein {ECO:0000313|EMBL:ESU05999.1, ECO:0000313|EnsemblFungi:FGSG_00773P0} [Source:UniProtKB/TrEMBL;Acc:I1RB66]	FGSG_00773	0	0	1	0	0	1	0	No	Conserved protein	No	Barley & Maize	-	-	-	-	-	GO	Cop_transporter	IPR007274
FGRRES_00774	2519418	2521250	1832	1	CEF72774	FG00774.1	Uncharacterized protein {ECO:0000313|EMBL:ESU06000.1, ECO:0000313|EnsemblFungi:FGSG_00774P0} [Source:UniProtKB/TrEMBL;Acc:I1RB67]	FGSG_00774	0	0	0	0	1	1	0	No	Highly conserved genes	No	Wheat & Barley	-	-	PHI:1984	Unaffected pathogenicity	Triticum (related: Wheat)	GO	Zn2-C6_fun-type_DNA-bd DUF3468	IPR001138, IPR021858
FGRRES_00776	2524086	2525874	1788	1	CEF72776	FG00776.1	Uncharacterized protein {ECO:0000313|EMBL:ESU06002.1, ECO:0000313|EnsemblFungi:FGSG_00776P0} [Source:UniProtKB/TrEMBL;Acc:I1RB69]	FGSG_00776	0	0	2	0	0	2	0	No	Conserved protein	No	Wheat & Barley & Maize	-	-	-	-	-	GO	ENTH_VHS ENTH	IPR008942, IPR013809
FGRRES_00777_M	2527545	2528478	933	1	CEF72777	FG00777.1	Peptidyl-prolyl cis-trans isomerase {ECO:0000256|RuleBase:RU000493} [Source:UniProtKB/TrEMBL;Acc:I1RB70]	FGSG_00777	0	0	0	1	1	2	0	No	Conserved protein	No	Wheat & Barley & Maize	-	-	-	-	-	GO	Cyclophilin-type_PPIase_dom Cyclophilin-type_PPIase_CS Cyclophilin-type_PPIase Cyclophilin-like_dom	IPR002130, IPR020892, IPR024936, IPR029000
FGRRES_00778	2528884	2530093	1209	1	CEF72778	FG00778.1	Uncharacterized protein {ECO:0000313|EMBL:ESU06004.1, ECO:0000313|EnsemblFungi:FGSG_00778P0} [Source:UniProtKB/TrEMBL;Acc:I1RB71]	FGSG_00778	0	0	1	0	2	3	0	No	Conserved protein	No	Wheat & Maize	-	-	PHI:1630	Unaffected pathogenicity	Triticum (related: Wheat)	GO	RNA_pol_Rpc34 WHTH_DNA-bd_dom RNA_pol_Rpc34-like	IPR007832, IPR011991, IPR016049
FGRRES_00779	2531281	2531758	477	1	CEF72779	FG00779.1	Uncharacterized protein {ECO:0000313|EMBL:ESU06005.1, ECO:0000313|EnsemblFungi:FGSG_00779P0} [Source:UniProtKB/TrEMBL;Acc:I1RB72]	FGSG_00779	0	2	0	0	0	2	1	No	Modified protein	No	-	-	-	-	-	-	No GO	-	-
FGRRES_00780	2532158	2534274	2116	1	CEF72780	FG00780.1	Histone deacetylase RPD3 {ECO:0000313|EMBL:ESU06006.1}; Uncharacterized protein {ECO:0000313|EnsemblFungi:FGSG_00780P0} [Source:UniProtKB/TrEMBL;Acc:I1RB73]	FGSG_00780	0	0	1	0	0	1	0	No	Conserved protein	No	Wheat & Barley & Maize	-	-	-	-	-	GO	His_deacetylse His_deacetylse_1 His_deacetylse_dom	IPR000286, IPR003084, IPR023801
FGRRES_00781	2534857	2536007	1150	1	CEF72781	FG00781.1	26S proteasome non-ATPase regulatory subunit 14 {ECO:0000313|EMBL:ESU06007.1}; Uncharacterized protein {ECO:0000313|EnsemblFungi:FGSG_00781P0} [Source:UniProtKB/TrEMBL;Acc:I1RB74]	FGSG_00781	0	0	0	0	0	0	0	No	Highly conserved genes	No	Wheat & Barley & Maize	-	-	-	-	-	GO	JAMM/MPN+_dom Rpn11/EIF3F_C	IPR000555, IPR024969
FGRRES_00782	2536596	2537702	1106	1	CEF72782	FG00782.1	Uncharacterized protein {ECO:0000313|EMBL:ESU06008.1, ECO:0000313|EnsemblFungi:FGSG_00782P0} [Source:UniProtKB/TrEMBL;Acc:I1RB75]	FGSG_00782	0	2	1	0	0	3	0.666667	No	Modified protein	No	Wheat & Barley & Maize	-	-	-	-	-	No GO	-	-
FGRRES_00783	2538539	2539389	850	1	CEF72783	FG00783.1	Uncharacterized protein {ECO:0000313|EMBL:ESU06009.1, ECO:0000313|EnsemblFungi:FGSG_00783P0} [Source:UniProtKB/TrEMBL;Acc:I1RB76]	FGSG_00783	0	0	1	1	0	2	0	No	Conserved protein	No	Wheat & Barley	Secreted	-	-	-	-	GO	Cutinase AB_hydrolase	IPR000675, IPR029058
FGRRES_00784_M	2540309	2541307	998	1	CEF72784	FG00784.1	Uncharacterized protein {ECO:0000313|EMBL:ESU06010.1, ECO:0000313|EnsemblFungi:FGSG_00784P0} [Source:UniProtKB/TrEMBL;Acc:I1RB77]	FGSG_00784	0	0	2	0	1	3	0	No	Conserved protein	No	Wheat	-	-	-	-	-	GO	Cutinase AB_hydrolase	IPR000675, IPR029058
FGRRES_00785	2541854	2542494	640	1	CEF72785	FG00785.1	Uncharacterized protein {ECO:0000313|EMBL:ESU06011.1, ECO:0000313|EnsemblFungi:FGSG_00785P0} [Source:UniProtKB/TrEMBL;Acc:I1RB78]	FGSG_00785	0	3	1	0	0	4	0.75	No	Modified protein	No	Barley	-	-	-	-	-	No GO	-	-
FGRRES_00786	2543128	2545363	2235	1	CEF72786	FG00786.1	Serine/threonine-protein kinase srk1 {ECO:0000313|EMBL:ESU06012.1}; Uncharacterized protein {ECO:0000313|EnsemblFungi:FGSG_00786P0} [Source:UniProtKB/TrEMBL;Acc:I1RB79]	FGSG_00786	0	1	2	3	1	7	0.142857	No	Modified protein	No	Wheat & Barley & Maize	-	-	PHI:1249	Unaffected pathogenicity	Triticum (related: Wheat)	GO	Prot_kinase_dom Ser/Thr_kinase_AS Kinase-like_dom Ca/CaM-dep_Ca-dep_prot_Kinase	IPR000719, IPR008271, IPR011009, IPR020636
FGRRES_00787	2548808	2550560	1752	1	CEF72789	FG00787.1	Uncharacterized protein {ECO:0000313|EMBL:ESU06013.1, ECO:0000313|EnsemblFungi:FGSG_00787P0} [Source:UniProtKB/TrEMBL;Acc:I1RB80]	FGSG_00787	0	0	1	0	1	2	0	No	Conserved protein	No	Wheat & Barley & Maize	-	-	-	-	-	GO	MFS MFS_dom	IPR011701, IPR020846
FGRRES_00788	2552626	2553501	875	1	CEF72790	FG00788.1	Uncharacterized protein {ECO:0000313|EMBL:ESU06014.1, ECO:0000313|EnsemblFungi:FGSG_00788P0} [Source:UniProtKB/TrEMBL;Acc:I1RB81]	FGSG_00788	0	0	0	0	0	0	0	No	Highly conserved genes	No	Wheat & Barley	-	-	-	-	-	No GO	DUF1275	IPR010699
FGRRES_00789	2555365	2556465	1100	1	CEF72791	FG00789.1	Uncharacterized protein {ECO:0000313|EMBL:ESU06015.1, ECO:0000313|EnsemblFungi:FGSG_00789P0} [Source:UniProtKB/TrEMBL;Acc:I1RB82]	FGSG_00789	0	0	0	0	0	0	0	No	Highly conserved genes	No	Wheat & Barley	-	-	-	-	-	No GO	-	-
FGRRES_00792	2566004	2567875	1871	1	CEF72796	FG00792.1	Uncharacterized protein {ECO:0000313|EMBL:ESU06019.1, ECO:0000313|EnsemblFungi:FGSG_00792P0} [Source:UniProtKB/TrEMBL;Acc:I1RB84]	FGSG_00792	0	2	1	0	0	3	0.666667	No	Modified protein	No	Wheat & Barley & Maize	-	-	PHI:1263	Unaffected pathogenicity	Triticum (related: Wheat)	GO	Prot_kinase_dom Ser/Thr_kinase_AS Kinase-like_dom	IPR000719, IPR008271, IPR011009
FGRRES_00793	2568260	2568980	720	1	CEF72797	FG00793.1	Uncharacterized protein {ECO:0000313|EMBL:ESU06020.1, ECO:0000313|EnsemblFungi:FGSG_00793P0} [Source:UniProtKB/TrEMBL;Acc:I1RB85]	FGSG_00793	0	0	1	0	0	1	0	No	Conserved protein	No	Wheat & Barley & Maize	-	-	-	-	-	No GO	-	-
FGRRES_00794	2570274	2571893	1619	1	CEF72798	FG00794.1	Uncharacterized protein {ECO:0000313|EMBL:ESU06021.1, ECO:0000313|EnsemblFungi:FGSG_00794P0} [Source:UniProtKB/TrEMBL;Acc:I1RB86]	FGSG_00794	0	0	0	0	0	0	0	No	Highly conserved genes	No	Wheat & Barley	-	-	-	-	-	GO	Cactin_central Cactin_C	IPR018816, IPR019134
FGRRES_00796	2582814	2584439	1625	1	CEF72800	FG00796.1	Uncharacterized protein {ECO:0000313|EMBL:ESU06024.1, ECO:0000313|EnsemblFungi:FGSG_00796P0} [Source:UniProtKB/TrEMBL;Acc:I1RB87]	FGSG_00796	0	5	1	0	2	8	0.625	Yes	Modified protein	No	Wheat & Barley	-	-	-	-	-	GO	XRCC4_N XLF/Cernunnos	IPR009089, IPR015381
FGRRES_00797	2585887	2587887	2000	1	CEF72801	FG00797.1	Deoxyribodipyrimidine photo-lyase {ECO:0000313|EMBL:ESU06025.1}; Uncharacterized protein {ECO:0000313|EnsemblFungi:FGSG_00797P0} [Source:UniProtKB/TrEMBL;Acc:I1RB88]	FGSG_00797	0	1	3	0	0	4	0.25	No	Modified protein	No	Wheat & Barley	-	-	-	-	-	GO	Cryptochrome/DNA_photolyase_1 Photolyase_FAD-bd/Cryptochr_C DNA_photolyase_N Rossmann-like_a/b/a_fold DNA_photolyase_1_CS_C	IPR002081, IPR005101, IPR006050, IPR014729, IPR018394
FGRRES_00798	2588760	2589100	340	1	CEF72802	FG00798.1	40S ribosomal protein S21 {ECO:0000256|PIRNR:PIRNR002148} [Source:UniProtKB/TrEMBL;Acc:V6QUW4]	FGSG_00798	0	0	1	0	1	2	0	No	Conserved protein	No	-	-	-	-	-	-	GO	Ribosomal_S21e Ribosomal_S21e_CS	IPR001931, IPR018279
FGRRES_00799	2589559	2592198	2639	1	CEF72803	FG00799.1	Structure-specific endonuclease subunit SLX4 {ECO:0000256|HAMAP-Rule:MF_03110} [Source:UniProtKB/TrEMBL;Acc:I1RB89]	FGSG_00799	0	3	3	0	0	6	0.5	No	Modified protein	No	Wheat & Barley	-	-	PHI:1474	Unaffected pathogenicity	Triticum (related: Wheat)	GO	Structure-sp_endonuc_su_Slx4 Slx4_ascomycetes	IPR018574, IPR027784
FGRRES_00800	2596281	2599261	2980	1	CEF72804	FG00800.1	Uncharacterized protein {ECO:0000313|EMBL:ESU06028.1, ECO:0000313|EnsemblFungi:FGSG_00800P0} [Source:UniProtKB/TrEMBL;Acc:I1RB90]	FGSG_00800	0	3	3	0	2	8	0.375	No	Modified protein	No	Wheat & Barley & Maize	-	-	PHI:1983	Lethal	Triticum (related: Wheat)	GO	Zn2-C6_fun-type_DNA-bd Transcription_factor_dom_fun	IPR001138, IPR007219
FGRRES_00801	2599645	2600731	1086	1	CEF72805	FG00801.1	Uncharacterized protein {ECO:0000313|EMBL:ESU06029.1, ECO:0000313|EnsemblFungi:FGSG_00801P0} [Source:UniProtKB/TrEMBL;Acc:I1RB91]	FGSG_00801	0	0	0	0	1	1	0	No	Highly conserved genes	No	Wheat & Barley	-	-	-	-	-	GO	NUDIX_hydrolase_dom NUDIX_hydrolase_dom-like	IPR000086, IPR015797
FGRRES_00802	2602169	2603194	1025	1	CEF72806	FG00802.1	Uncharacterized protein {ECO:0000313|EMBL:ESU06030.1, ECO:0000313|EnsemblFungi:FGSG_00802P0} [Source:UniProtKB/TrEMBL;Acc:I1RB92]	FGSG_00802	0	0	0	2	1	3	0	No	Conserved protein	No	-	-	-	-	-	-	GO	Ribosomal_L14b/L23e Ribosomal_L14_CS	IPR000218, IPR019972
FGRRES_00804	2610553	2612116	1563	1	CEF72808	FG00804.1	Uncharacterized protein {ECO:0000313|EMBL:ESU06032.1, ECO:0000313|EnsemblFungi:FGSG_00804P0} [Source:UniProtKB/TrEMBL;Acc:I1RB94]	FGSG_00804	0	0	1	0	0	1	0	No	Conserved protein	No	Wheat & Barley & Maize	-	-	-	-	-	GO	Mtc1	IPR018814
FGRRES_00806	2615818	2617109	1291	1	CEF72810	FG00806.1	Alkaline proteinase {ECO:0000313|EMBL:ESU06034.1}; Uncharacterized protein {ECO:0000313|EnsemblFungi:FGSG_00806P0} [Source:UniProtKB/TrEMBL;Acc:I1RB96]	FGSG_00806	0	1	1	0	0	2	0.5	No	Modified protein	No	-	-	-	-	-	-	GO	Peptidase_S8/S53_dom Prot_inh_propept S8pro/Inhibitor_I9 Peptidase_S8_subtilisin-rel Peptidase_S8_His-AS Peptidase_S8_Asp-AS Peptidase_S8_Ser-AS	IPR000209, IPR009020, IPR010259, IPR015500, IPR022398, IPR023827, IPR023828
FGRRES_00807	2622013	2624629	2616	1	CEF72811	FG00807.1	Uncharacterized protein {ECO:0000313|EMBL:ESU06035.1, ECO:0000313|EnsemblFungi:FGSG_00807P0} [Source:UniProtKB/TrEMBL;Acc:I1RB97]	FGSG_00807	0	3	1	0	8	12	0.25	No	Modified protein	No	Wheat & Barley & Maize	-	-	-	-	-	GO	Glyco_hydro_2_Ig-like Galactose-bd-like Glyco_hydro_catalytic_dom Glyco_hydro_2/20_Ig-like Glycoside_hydrolase_SF	IPR006102, IPR008979, IPR013781, IPR013812, IPR017853
FGRRES_00808	2625596	2626823	1227	1	CEF72812	FG00808.1	GTP-binding protein ypt4 {ECO:0000313|EMBL:ESU06036.1}; Uncharacterized protein {ECO:0000313|EnsemblFungi:FGSG_00808P0} [Source:UniProtKB/TrEMBL;Acc:I1RB98]	FGSG_00808	0	0	1	1	2	4	0	No	Conserved protein	No	Wheat & Barley & Maize	-	-	-	-	-	GO	Small_GTPase Small_GTP-bd_dom P-loop_NTPase	IPR001806, IPR005225, IPR027417
FGRRES_00810	2629466	2630604	1138	1	CEF72814	FG00810.1	Uncharacterized protein {ECO:0000313|EMBL:ESU06038.1, ECO:0000313|EnsemblFungi:FGSG_00810P0} [Source:UniProtKB/TrEMBL;Acc:I1RBA0]	FGSG_00810	0	1	0	0	0	1	1	No	Modified protein	No	Wheat & Barley & Maize	-	-	-	-	-	GO	D-isomer_2_OHA_DH_cat_dom D-isomer_DH_NAD-bd NAD(P)-bd_dom D-isomer_DH_CS1 D-isomer_DH_CS	IPR006139, IPR006140, IPR016040, IPR029752, IPR029753
FGRRES_00811	2634003	2635024	1021	1	CEF72815	FG00811.1	Uncharacterized protein {ECO:0000313|EMBL:ESU06039.1, ECO:0000313|EnsemblFungi:FGSG_00811P0} [Source:UniProtKB/TrEMBL;Acc:V6QVS3]	FGSG_00811	0	0	0	1	0	1	0	No	Conserved protein	No	Wheat & Barley	-	-	-	-	-	GO	MIP Aquaporin-like	IPR000425, IPR023271
FGRRES_00812	2635387	2635977	590	1	CEF72816	FG00812.1	Uncharacterized protein {ECO:0000313|EMBL:ESU06040.1, ECO:0000313|EnsemblFungi:FGSG_00812P0} [Source:UniProtKB/TrEMBL;Acc:I1RBA1]	FGSG_00812	0	1	0	0	0	1	1	No	Modified protein	No	Wheat & Barley & Maize	-	-	-	-	-	No GO	-	-
FGRRES_00813	2637698	2640421	2723	1	CEF72817	FG00813.1	Uncharacterized protein {ECO:0000313|EMBL:ESU06041.1, ECO:0000313|EnsemblFungi:FGSG_00813P0} [Source:UniProtKB/TrEMBL;Acc:I1RBA2]	FGSG_00813	0	1	3	1	0	5	0.2	No	Modified protein	No	Wheat & Barley & Maize	-	-	PHI:1842	Unaffected pathogenicity	Triticum (related: Wheat)	GO	Transcription_factor_dom_fun	IPR007219
FGRRES_00814	2640800	2641681	881	1	CEF72818	FG00814.1	Uncharacterized protein {ECO:0000313|EMBL:ESU06042.1, ECO:0000313|EnsemblFungi:FGSG_00814P0} [Source:UniProtKB/TrEMBL;Acc:I1RBA3]	FGSG_00814	0	1	0	0	0	1	1	No	Modified protein	No	Wheat & Barley & Maize	-	-	-	-	-	GO	Amidohydro_1 Metal_Hydrolase	IPR006680, IPR032466
FGRRES_00815	2642744	2643422	678	1	CEF72819	FG00815.1	Peptide methionine sulfoxide reductase msrA 1 {ECO:0000313|EMBL:ESU06043.1}; Uncharacterized protein {ECO:0000313|EnsemblFungi:FGSG_00815P0} [Source:UniProtKB/TrEMBL;Acc:I1RBA4]	FGSG_00815	0	0	0	0	0	0	0	No	Highly conserved genes	No	Wheat & Barley	-	-	-	-	-	GO	Met_Sox_Rdtase_MsrA Met_Sox_Rdtase	IPR002569, IPR028427
FGRRES_00817	2659199	2661183	1984	1	CEF72823	FG00817.1	Uncharacterized protein {ECO:0000313|EMBL:ESU06046.1, ECO:0000313|EnsemblFungi:FGSG_00817P0} [Source:UniProtKB/TrEMBL;Acc:I1RBA5]	FGSG_00817	0	0	1	0	0	1	0	No	Conserved protein	No	Wheat & Barley & Maize	-	-	-	-	-	GO	L_dom-like	IPR032675
FGRRES_00818	2661921	2664715	2794	1	CEF72824	FG00818.1	V-type proton ATPase subunit a {ECO:0000256|RuleBase:RU361189} [Source:UniProtKB/TrEMBL;Acc:I1RBA6]	FGSG_00818	0	0	1	0	0	1	0	No	Conserved protein	No	Wheat & Barley & Maize	-	-	-	-	-	GO	V-ATPase_116kDa_su V-type_ATPase_116kDa_su_euka	IPR002490, IPR026028
FGRRES_00819	2664968	2667900	2932	1	CEF72825	YSH1	Endoribonuclease YSH1 [Source:UniProtKB/Swiss-Prot;Acc:Q4IPN9]	FGSG_00819	0	1	1	0	1	3	0.333333	No	Modified protein	No	Wheat & Barley & Maize	-	-	-	-	-	GO	Beta-lactamas-like RMMBL CPSF73-100_C Beta_Casp	IPR001279, IPR011108, IPR021718, IPR022712
FGRRES_00820	2668664	2670655	1991	1	CEF72826	FG00820.1	Uncharacterized protein {ECO:0000313|EMBL:ESU06049.1, ECO:0000313|EnsemblFungi:FGSG_00820P0} [Source:UniProtKB/TrEMBL;Acc:I1RBA8]	FGSG_00820	0	0	1	0	0	1	0	No	Conserved protein	No	Wheat & Barley	-	-	-	-	-	GO	TAF4	IPR007900
FGRRES_00821	2671965	2673352	1387	1	CEF72827	-	Uncharacterized protein {ECO:0000313|EMBL:ESU06050.1, ECO:0000313|EnsemblFungi:FGSG_00821P0} [Source:UniProtKB/TrEMBL;Acc:I1RBA9]	FGSG_00821	0	0	1	0	0	1	0	No	Conserved protein	No	Wheat & Barley	-	-	-	-	-	GO	C-N_Hydrolase	IPR003010
FGRRES_00822	2687431	2688181	750	1	CEF72830	FG00822.1	Actin-related protein 2/3 complex subunit 5 {ECO:0000256|RuleBase:RU004301} [Source:UniProtKB/TrEMBL;Acc:I1RBB0]	FGSG_00822	0	0	0	1	0	1	0	No	Conserved protein	No	Wheat & Barley & Maize	-	-	-	-	-	GO	ARPC5	IPR006789
FGRRES_00823	2688324	2689452	1128	1	CEF72831	FG00823.1	Uncharacterized protein {ECO:0000313|EMBL:ESU06053.1, ECO:0000313|EnsemblFungi:FGSG_00823P0} [Source:UniProtKB/TrEMBL;Acc:I1RBB1]	FGSG_00823	0	0	0	0	0	0	0	No	Highly conserved genes	No	Wheat & Barley	-	-	-	-	-	GO	SAM-dependent_MTases	IPR029063
FGRRES_00824	2690290	2693415	3125	1	CEF72832	FG00824.1	Uncharacterized protein {ECO:0000313|EMBL:ESU06054.1, ECO:0000313|EnsemblFungi:FGSG_00824P0} [Source:UniProtKB/TrEMBL;Acc:I1RBB2]	FGSG_00824	0	1	2	0	0	3	0.333333	No	Modified protein	No	Wheat & Barley & Maize	-	-	-	-	-	GO	Clathrin/coatomer_adapt-like_N Clathrin_a-adaptin_app_sub_C Clathrin_a/b/g-adaptin_app_Ig Coatomer/calthrin_app_sub_C ARM-like Clathrin_a-adaptin_app_Ig-like Coatomer/clathrin_app_Ig-like Clathrin_a/coatomer_app_sub_C ARM-type_fold AP2_complex_asu	IPR002553, IPR003164, IPR008152, IPR009028, IPR011989, IPR013038, IPR013041, IPR015873, IPR016024, IPR017104
FGRRES_00825	2693828	2694735	907	1	CEF72833	FG00825.1	Uncharacterized protein {ECO:0000313|EMBL:ESU06055.1, ECO:0000313|EnsemblFungi:FGSG_00825P0} [Source:UniProtKB/TrEMBL;Acc:I1RBB3]	FGSG_00825	0	0	2	0	0	2	0	No	Conserved protein	No	Wheat & Barley & Maize	-	-	-	-	-	GO	Ala_racemase_N UPF0001 PLP-binding_barrel	IPR001608, IPR011078, IPR029066
FGRRES_00826	2695009	2696133	1124	1	CEF72834	FG00826.1	Uncharacterized protein {ECO:0000313|EMBL:ESU06056.1, ECO:0000313|EnsemblFungi:FGSG_00826P0} [Source:UniProtKB/TrEMBL;Acc:I1RBB4]	FGSG_00826	0	0	1	0	0	1	0	No	Conserved protein	No	Wheat & Barley	-	-	-	-	-	No GO	-	-
FGRRES_00828	2698898	2699746	848	1	CEF72836	FG00828.1	Uncharacterized protein {ECO:0000313|EMBL:ESU06058.1, ECO:0000313|EnsemblFungi:FGSG_00828P0} [Source:UniProtKB/TrEMBL;Acc:I1RBB6]	FGSG_00828	0	0	0	0	1	1	0	No	Highly conserved genes	No	Wheat & Barley	-	-	-	-	-	No GO	-	-
FGRRES_00829	2700780	2702858	2078	1	CEF72837	-	Uncharacterized protein {ECO:0000313|EMBL:ESU06059.1, ECO:0000313|EnsemblFungi:FGSG_00829P0} [Source:UniProtKB/TrEMBL;Acc:I1RBB7]	FGSG_00829	0	1	1	0	0	2	0.5	No	Modified protein	No	Wheat & Barley	-	-	PHI:1475	Unaffected pathogenicity	Triticum (related: Wheat)	GO	ARS_binding_2	IPR018562
FGRRES_00831	2711939	2714699	2760	1	CEF72840	FG00831.1	Uncharacterized protein {ECO:0000313|EMBL:ESU06062.1, ECO:0000313|EnsemblFungi:FGSG_00831P0} [Source:UniProtKB/TrEMBL;Acc:I1RBB8]	FGSG_00831	0	0	2	0	0	2	0	No	Conserved protein	No	Wheat & Barley & Maize	-	-	-	-	-	GO	EF_hand_dom MscS_channel LSM_dom EF-hand-dom_pair EF_Hand_1_Ca_BS	IPR002048, IPR006685, IPR010920, IPR011992, IPR018247
FGRRES_00832	2715040	2716159	1119	1	CEF72841	FG00832.1	Uncharacterized protein {ECO:0000313|EMBL:ESU06063.1, ECO:0000313|EnsemblFungi:FGSG_00832P0} [Source:UniProtKB/TrEMBL;Acc:I1RBB9]	FGSG_00832	0	0	0	0	0	0	0	No	Highly conserved genes	No	Wheat & Barley & Maize	-	-	-	-	-	GO	Dienelactn_hydro AB_hydrolase	IPR002925, IPR029058
FGRRES_00833	2717150	2719913	2763	1	CEF72842	SEY1	Protein SEY1 {ECO:0000256|HAMAP-Rule:MF_03109} [Source:UniProtKB/TrEMBL;Acc:I1RBC0]	FGSG_00833	0	0	0	0	1	1	0	No	Highly conserved genes	No	Wheat & Barley & Maize	-	-	-	-	-	GO	RHD3/Sey1 P-loop_NTPase G_GB1_RHD3_dom	IPR008803, IPR027417, IPR030386
FGRRES_00834	2720095	2721111	1016	1	CEF72843	FG00834.1	Ribonuclease {ECO:0000256|RuleBase:RU003515} [Source:UniProtKB/TrEMBL;Acc:I1RBC1]	FGSG_00834	0	2	1	0	0	3	0.666667	No	Modified protein	No	Wheat & Barley	-	-	-	-	-	GO	RNase_HII/HIII RNase_H2_suA RNaseH-like_dom RNase_HII_hlx-loop-hlx_cap_dom RNase_HII/HIII_dom	IPR001352, IPR004649, IPR012337, IPR023160, IPR024567
FGRRES_00836	2724750	2727344	2594	1	CEF72845	FG00836.1	Uncharacterized protein {ECO:0000313|EMBL:ESU06068.1, ECO:0000313|EnsemblFungi:FGSG_00836P0} [Source:UniProtKB/TrEMBL;Acc:I1RBC2]	FGSG_00836	0	0	2	0	1	3	0	No	Conserved protein	No	Wheat & Barley & Maize	-	-	-	-	-	GO	RRM_dom Nucleotide-bd_a/b_plait Mt_escape_2 P-loop_NTPase	IPR000504, IPR012677, IPR018850, IPR027417
FGRRES_00837	2728556	2729188	632	1	CEF72846	FG00837.1	Uncharacterized protein {ECO:0000313|EMBL:ESU06069.1, ECO:0000313|EnsemblFungi:FGSG_00837P0} [Source:UniProtKB/TrEMBL;Acc:I1RBC3]	FGSG_00837	0	1	0	0	0	1	1	No	Modified protein	No	Wheat & Barley & Maize	-	-	-	-	-	No GO	DUF3128	IPR021475
FGRRES_00838	2729806	2731850	2044	1	CEF72847	FG00838.1	Heat shock protein 70 {ECO:0000313|EMBL:ESU06070.1}; Uncharacterized protein {ECO:0000313|EnsemblFungi:FGSG_00838P0} [Source:UniProtKB/TrEMBL;Acc:I1RBC4]	FGSG_00838	0	0	6	0	1	7	0	No	Conserved protein	No	-	-	-	-	-	-	GO	Hsp_70_fam Heat_shock_70_CS HSP70_peptide-bd HSP70_C	IPR013126, IPR018181, IPR029047, IPR029048
FGRRES_00840	2741272	2743940	2668	1	CEF72851	FG00840.1	Uncharacterized protein {ECO:0000313|EMBL:ESU06074.1, ECO:0000313|EnsemblFungi:FGSG_00840P0} [Source:UniProtKB/TrEMBL;Acc:V6QVV9]	FGSG_00840	0	0	0	0	0	0	0	No	Highly conserved genes	No	Wheat & Barley & Maize	-	-	-	-	-	GO	Carn_acyl_trans	IPR000542
FGRRES_00841	2745023	2747937	2914	1	CEF72852	FG00841.1	Uncharacterized protein {ECO:0000313|EMBL:ESU06075.1, ECO:0000313|EnsemblFungi:FGSG_00841P0} [Source:UniProtKB/TrEMBL;Acc:I1RBC5]	FGSG_00841	0	2	0	2	0	4	0.5	No	Modified protein	No	Wheat & Barley	-	-	-	-	-	GO	Pumilio_RNA-bd_rpt ARM-like ARM-type_fold PUM-HD	IPR001313, IPR011989, IPR016024, IPR033133
FGRRES_00842	2748522	2749485	963	1	CEF72853	FG00842.1	Uncharacterized protein {ECO:0000313|EMBL:ESU06076.1, ECO:0000313|EnsemblFungi:FGSG_00842P0} [Source:UniProtKB/TrEMBL;Acc:I1RBC6]	FGSG_00842	0	0	0	0	0	0	0	No	Highly conserved genes	No	-	-	-	-	-	-	No GO	-	-
FGRRES_00843	2754761	2758393	3632	1	CEF72855	FG00843.1	DNA-directed RNA polymerase {ECO:0000256|RuleBase:RU000431} [Source:UniProtKB/TrEMBL;Acc:I1RBC7]	FGSG_00843	0	0	3	0	0	3	0	No	Conserved protein	No	Wheat & Barley & Maize	-	-	-	-	-	GO	DNA-dir_RNA_pol_su2_6 RNA_pol_bsu_CS RNA_pol_Rpb2_7 RNA_pol_Rpb2_2 RNA_pol_bsu_protrusion RNA_pol_Rpb2_3 RNA_pol_Rpb2_4 RNA_pol_Rpb2_5 RNA_pol_RPB2_OB-fold DNA-dir_RNA_pol_su2	IPR007120, IPR007121, IPR007641, IPR007642, IPR007644, IPR007645, IPR007646, IPR007647, IPR014724, IPR015712
FGRRES_00844	2758622	2759959	1337	1	CEF72856	FG00844.1	Uncharacterized protein {ECO:0000313|EMBL:ESU06079.1, ECO:0000313|EnsemblFungi:FGSG_00844P0} [Source:UniProtKB/TrEMBL;Acc:I1RBC8]	FGSG_00844	0	1	0	0	0	1	1	No	Modified protein	No	Wheat & Barley	-	-	-	-	-	GO	DNA_recomb/repair_Rad51_C RecA_ATP-bd P-loop_NTPase	IPR013632, IPR020588, IPR027417
FGRRES_00845	2760805	2761693	888	1	CEF72857	FG00845.1	Ribosomal protein L15 {ECO:0000256|RuleBase:RU000663} [Source:UniProtKB/TrEMBL;Acc:I1RBC9]	FGSG_00845	0	0	1	0	0	1	0	No	Conserved protein	No	-	-	-	-	-	-	GO	Ribosomal_L15e Ribosomal_L23/L15e_core_dom Ribosomal_L15e_CS Rbsml_L15e_core_dom	IPR000439, IPR012678, IPR020925, IPR024794
FGRRES_00846	2764003	2766821	2818	1	CEF72859	FG00846.1	Uncharacterized protein {ECO:0000313|EMBL:ESU06082.1, ECO:0000313|EnsemblFungi:FGSG_00846P0} [Source:UniProtKB/TrEMBL;Acc:I1RBD0]	FGSG_00846	0	0	1	0	0	1	0	No	Conserved protein	No	Wheat & Barley & Maize	-	-	-	-	-	No GO	PSP1_C	IPR007557
FGRRES_00847	2772095	2772342	247	1	CEF72861	FG00847.1	Uncharacterized protein {ECO:0000313|EMBL:ESU06084.1, ECO:0000313|EnsemblFungi:FGSG_00847P0} [Source:UniProtKB/TrEMBL;Acc:I1RBD1]	FGSG_00847	0	0	0	1	0	1	0	No	Conserved protein	No	Wheat	Secreted	-	-	-	-	No GO	-	-
FGRRES_00848	2774451	2778043	3592	1	CEF72862	FG00848.1	Uncharacterized protein {ECO:0000313|EMBL:ESU06085.1, ECO:0000313|EnsemblFungi:FGSG_00848P0} [Source:UniProtKB/TrEMBL;Acc:I1RBD2]	FGSG_00848	0	3	0	0	2	5	0.6	Yes	Modified protein	No	Wheat & Barley	-	-	-	-	-	GO	WD40_repeat WD40/YVTN_repeat-like_dom WD40_repeat_dom WD40_repeat_CS	IPR001680, IPR015943, IPR017986, IPR019775
FGRRES_00849	2778369	2779397	1028	1	CEF72863	FG00849.1	Uncharacterized protein {ECO:0000313|EMBL:ESU06086.1, ECO:0000313|EnsemblFungi:FGSG_00849P0} [Source:UniProtKB/TrEMBL;Acc:I1RBD3]	FGSG_00849	0	0	0	0	1	1	0	No	Highly conserved genes	No	Wheat & Barley & Maize	-	-	-	-	-	GO	SUR7/PalI	IPR009571
FGRRES_00850_M	2782140	2784335	2195	1	CEF72865	FG00850.1	Uncharacterized protein {ECO:0000313|EMBL:ESU06088.1, ECO:0000313|EnsemblFungi:FGSG_00850P0} [Source:UniProtKB/TrEMBL;Acc:I1RBD4]	FGSG_00850	0	2	1	2	0	5	0.4	No	Modified protein	No	Wheat	-	-	-	-	-	No GO	-	-
FGRRES_00851	2785213	2786214	1001	1	CEF72866	FG00851.1	Uncharacterized protein {ECO:0000313|EMBL:ESU06089.1, ECO:0000313|EnsemblFungi:FGSG_00851P0} [Source:UniProtKB/TrEMBL;Acc:I1RBD5]	FGSG_00851	1	0	0	0	0	0	1	No	Non-functional	No	Barley	-	-	-	-	-	No GO	-	-
FGRRES_00852	2789345	2791048	1703	1	CEF72867	FG00852.1	Serine/threonine-protein phosphatase {ECO:0000256|RuleBase:RU004273} [Source:UniProtKB/TrEMBL;Acc:I1RBD6]	FGSG_00852	0	0	1	0	0	1	0	No	Conserved protein	No	Wheat & Barley & Maize	-	-	-	-	-	GO	Calcineurin-like_PHP_apaH Ser/Thr-sp_prot-phosphatase PPPtase_PPZ Metallo-depent_PP-like STPPase_N	IPR004843, IPR006186, IPR011159, IPR029052, IPR031675
FGRRES_00853	2791759	2792790	1031	1	CEF72868	FG00853.1	Uncharacterized protein {ECO:0000313|EMBL:ESU06092.1, ECO:0000313|EnsemblFungi:FGSG_00853P0} [Source:UniProtKB/TrEMBL;Acc:I1RBD7]	FGSG_00853	0	1	0	0	0	1	1	No	Modified protein	No	Wheat & Barley & Maize	-	-	-	-	-	No GO	-	-
FGRRES_00855	2797475	2798447	972	1	CEF72871	FG00855.1	Uncharacterized protein {ECO:0000313|EMBL:ESU06094.1, ECO:0000313|EnsemblFungi:FGSG_00855P0} [Source:UniProtKB/TrEMBL;Acc:I1RBD8]	FGSG_00855	0	1	0	1	1	3	0.333333	No	Modified protein	No	Wheat & Barley & Maize	-	-	-	-	-	No GO	-	-
FGRRES_00856	2803673	2808291	4618	1	CEF72872	FG00856.1	Uncharacterized protein {ECO:0000313|EMBL:ESU06095.1, ECO:0000313|EnsemblFungi:FGSG_00856P0} [Source:UniProtKB/TrEMBL;Acc:I1RBD9]	FGSG_00856	0	0	0	0	0	0	0	No	Highly conserved genes	No	Wheat & Barley & Maize	-	-	-	-	-	GO	PAS PAS-assoc_C Sig_transdc_resp-reg_receiver HATPase_C EnvZ-like_dim/P Sig_transdc_His_kin-like_C Sig_transdc_His_kinase_core CheY-like_superfamily	IPR000014, IPR000700, IPR001789, IPR003594, IPR003661, IPR004358, IPR005467, IPR011006
FGRRES_00857	2809569	2811456	1887	1	CEF72873	FG00857.1	Uncharacterized protein {ECO:0000313|EMBL:ESU06096.1, ECO:0000313|EnsemblFungi:FGSG_00857P0} [Source:UniProtKB/TrEMBL;Acc:I1RBE0]	FGSG_00857	0	1	0	0	0	1	1	No	Modified protein	No	Wheat & Barley & Maize	-	-	-	-	-	No GO	PH_domain PH_like_dom	IPR001849, IPR011993
FGRRES_00858	2821318	2823691	2373	1	CEF72876	FG00858.1	Uncharacterized protein {ECO:0000313|EMBL:ESU06098.1, ECO:0000313|EnsemblFungi:FGSG_00858P0} [Source:UniProtKB/TrEMBL;Acc:I1RBE1]	FGSG_00858	0	1	1	0	0	2	0.5	No	Modified protein	No	Wheat	-	-	-	-	-	No GO	-	-
FGRRES_00859	2824903	2825333	430	1	CEF72878	FG00859.1	Uncharacterized protein {ECO:0000313|EMBL:ESU06100.1, ECO:0000313|EnsemblFungi:FGSG_00859P0} [Source:UniProtKB/TrEMBL;Acc:I1RBE2]	FGSG_00859	0	0	0	0	0	0	0	No	Highly conserved genes	No	Wheat & Barley	-	-	-	-	-	No GO	Complex1_LYR Lyrm2	IPR008011, IPR026868
FGRRES_00860	2827723	2828468	745	1	CEF72880	FG00860.1	Uncharacterized protein {ECO:0000313|EMBL:ESU06102.1, ECO:0000313|EnsemblFungi:FGSG_00860P0} [Source:UniProtKB/TrEMBL;Acc:I1RBE3]	FGSG_00860	0	0	0	0	1	1	0	No	Highly conserved genes	No	Wheat & Barley	-	-	-	-	-	No GO	Uncharacterised_Cys-rich	IPR006461
FGRRES_00861	2829388	2831231	1843	1	CEF72881	FG00861.1	Inosine-5'-monophosphate dehydrogenase {ECO:0000256|HAMAP-Rule:MF_03156, ECO:0000256|RuleBase:RU003928} [Source:UniProtKB/TrEMBL;Acc:I1RBE4]	FGSG_00861	0	0	2	0	0	2	0	No	Conserved protein	No	Wheat & Barley & Maize	-	-	-	-	-	GO	CBS_dom IMP_DH_GMPRt IMP_DH Aldolase_TIM IMP_DH/GMP_Rdtase_CS	IPR000644, IPR001093, IPR005990, IPR013785, IPR015875
FGRRES_00862_M	2831567	2834745	3178	1	CEF72882	FG00862.1	Uncharacterized protein {ECO:0000313|EMBL:ESU06104.1, ECO:0000313|EnsemblFungi:FGSG_00862P0} [Source:UniProtKB/TrEMBL;Acc:I1RBE5]	FGSG_00862	0	1	4	1	0	6	0.166667	No	Modified protein	No	Wheat & Barley	-	-	-	-	-	GO	Glycosyl_hydrolases_36 Aldolase_TIM Glycoside_hydrolase_SF	IPR008811, IPR013785, IPR017853
FGRRES_00863	2835219	2836869	1650	1	CEF72883	FG00863.1	Peptidase subunit beta {ECO:0000313|EMBL:ESU06105.1}; Uncharacterized protein {ECO:0000313|EnsemblFungi:FGSG_00863P0} [Source:UniProtKB/TrEMBL;Acc:I1RBE6]	FGSG_00863	0	0	0	0	0	0	0	No	Highly conserved genes	No	Wheat & Barley & Maize	-	-	-	-	-	GO	Pept_M16_Zn_BS Peptidase_M16_C Pept_M16_dom Metalloenz_LuxS/M16 Pept_M16_N	IPR001431, IPR007863, IPR011237, IPR011249, IPR011765
FGRRES_00864	2837378	2838148	770	1	CEF72884	FG00864.1	Uncharacterized protein {ECO:0000313|EMBL:ESU06106.1, ECO:0000313|EnsemblFungi:FGSG_00864P0} [Source:UniProtKB/TrEMBL;Acc:V6QV38]	FGSG_00864	0	0	0	0	0	0	0	No	Highly conserved genes	No	Wheat & Barley & Maize	-	-	-	-	-	GO	TFIID-31 Histone-fold	IPR003162, IPR009072
FGRRES_00865	2838771	2841391	2620	1	CEF72885	FG00865.1	Histidine biosynthesis trifunctional protein {ECO:0000313|EMBL:ESU06107.1}; Uncharacterized protein {ECO:0000313|EnsemblFungi:FGSG_00865P0} [Source:UniProtKB/TrEMBL;Acc:I1RBE7]	FGSG_00865	0	0	2	0	0	2	0	No	Conserved protein	No	Wheat & Barley & Maize	-	-	-	-	-	GO	Histidinol_DH_CS PRib_AMP_CycHydrolase_dom PRib-ATP_PPHydrolase Hstdl_DH Ald_DH/histidinol_DH Histidine_synth_trifunct PRib-ATP_PPHydrolase-like	IPR001692, IPR002496, IPR008179, IPR012131, IPR016161, IPR016298, IPR021130
FGRRES_00866	2841846	2844249	2403	1	CEF72886	FG00866.1	Nuclear elongation and deformation protein 1 {ECO:0000313|EMBL:ESU06108.1}; Uncharacterized protein {ECO:0000313|EnsemblFungi:FGSG_00866P0} [Source:UniProtKB/TrEMBL;Acc:I1RBE8]	FGSG_00866	0	0	4	0	0	4	0	No	Conserved protein	No	Wheat & Barley & Maize	-	-	-	-	-	No GO	Lipin_N LNS2 HAD-like_dom LNS2/PITP	IPR007651, IPR013209, IPR023214, IPR031315
FGRRES_00867	2846394	2847230	836	1	CEF72887	FG00867.1	Uncharacterized protein {ECO:0000313|EMBL:ESU06109.1, ECO:0000313|EnsemblFungi:FGSG_00867P0} [Source:UniProtKB/TrEMBL;Acc:I1RBE9]	FGSG_00867	0	0	0	0	1	1	0	No	Highly conserved genes	No	-	-	-	-	-	-	No GO	-	-
FGRRES_00868	2847506	2848063	557	1	CEF72888	FG00868.1	Uncharacterized protein {ECO:0000313|EMBL:ESU06110.1, ECO:0000313|EnsemblFungi:FGSG_00868P0} [Source:UniProtKB/TrEMBL;Acc:I1RBF0]	FGSG_00868	1	0	2	0	5	7	0.125	No	Non-functional	No	Wheat & Barley	-	-	-	-	-	GO	NUDIX_hydrolase_dom NUDIX_hydrolase_dom-like	IPR000086, IPR015797
FGRRES_00869	2849715	2853285	3570	1	CEF72889	FG00869.1	Uncharacterized protein {ECO:0000313|EMBL:ESU06111.1, ECO:0000313|EnsemblFungi:FGSG_00869P0} [Source:UniProtKB/TrEMBL;Acc:I1RBF1]	FGSG_00869	0	0	1	0	1	2	0	No	Conserved protein	No	Wheat & Barley & Maize	-	-	-	-	-	GO	FN3_dom Ig-like_fold	IPR003961, IPR013783
FGRRES_00870	2853733	2856333	2600	1	CEF72890	FG00870.1	Uncharacterized protein {ECO:0000313|EMBL:ESU06112.1, ECO:0000313|EnsemblFungi:FGSG_00870P0} [Source:UniProtKB/TrEMBL;Acc:I1RBF2]	FGSG_00870	0	1	4	1	1	7	0.142857	No	Modified protein	No	Wheat & Barley & Maize	-	-	-	-	-	No GO	Vps53_N	IPR007234
FGRRES_00871	2857106	2858299	1193	1	CEF72891	FG00871.1	Thioredoxin reductase {ECO:0000256|RuleBase:RU003881} [Source:UniProtKB/TrEMBL;Acc:I1RBF3]	FGSG_00871	0	0	2	1	1	4	0	No	Conserved protein	No	Wheat & Barley & Maize	-	-	-	-	-	GO	Pyridine_nuc-diS_OxRdtase_2 Thioredox_Rdtase Pyr_nucl-diS_OxRdtase_2_AS Pyr_nucl-diS_OxRdtase_FAD/NAD	IPR000103, IPR005982, IPR008255, IPR023753
FGRRES_00872	2858620	2860178	1558	1	CEF72892	FG00872.1	UDP-N-acetylglucosamine pyrophosphorylase {ECO:0000313|EMBL:ESU06114.1}; Uncharacterized protein {ECO:0000313|EnsemblFungi:FGSG_00872P0} [Source:UniProtKB/TrEMBL;Acc:I1RBF4]	FGSG_00872	0	1	2	0	2	5	0.2	No	Modified protein	No	Wheat & Barley & Maize	-	-	-	-	-	GO	UDPGP_trans_fam Nucleotide-diphossugar_trans	IPR002618, IPR029044
FGRRES_00874	2862716	2864205	1489	1	CEF72894	ARP4	Actin-related protein 4 [Source:UniProtKB/Swiss-Prot;Acc:Q4IPI4]	FGSG_00874	0	0	0	0	0	0	0	No	Highly conserved genes	No	Wheat & Barley & Maize	-	-	-	-	-	GO	Actin Actin_CS Arp4	IPR004000, IPR004001, IPR027667
FGRRES_00875	2864858	2866696	1838	1	CEF72895	FG00875.1	Lysine--tRNA ligase {ECO:0000256|RuleBase:RU003748} [Source:UniProtKB/TrEMBL;Acc:I1RBF6]	FGSG_00875	0	2	1	1	0	4	0.5	No	Modified protein	No	Wheat & Barley & Maize	-	-	PHI:1565	Unaffected pathogenicity	Triticum (related: Wheat)	GO	aa-tRNA-synt_II aa-tRNA-synth_II NA-bd_OB-fold Lys-tRNA-synth_II_C aa-tRNA-synt_II-like	IPR004364, IPR006195, IPR012340, IPR018149, IPR018150
FGRRES_00876	2866992	2868477	1485	1	CEF72896	FG00876.1	Uncharacterized protein {ECO:0000313|EMBL:ESU06118.1, ECO:0000313|EnsemblFungi:FGSG_00876P0} [Source:UniProtKB/TrEMBL;Acc:I1RBF7]	FGSG_00876	0	0	0	0	0	0	0	No	Highly conserved genes	No	Wheat & Barley	-	-	-	-	-	GO	ConA-like_dom YJL171C/Tos1 DUF2403_glycine-rich	IPR013320, IPR018805, IPR018807
FGRRES_00877	2869968	2872049	2081	1	CEF72897	ROK1	ATP-dependent RNA helicase ROK1 [Source:UniProtKB/Swiss-Prot;Acc:Q4IPI1]	FGSG_00877	0	0	3	0	0	3	0	No	Conserved protein	No	Wheat & Barley & Maize	-	-	-	-	-	GO	Helicase_C DEAD/DEAH_box_helicase_dom Helicase_ATP-bd RNA_helicase_DEAD_Q_motif P-loop_NTPase	IPR001650, IPR011545, IPR014001, IPR014014, IPR027417
FGRRES_00878	2872800	2873426	626	1	CEF72898	FG00878.1	Uncharacterized protein {ECO:0000313|EMBL:ESU06120.1, ECO:0000313|EnsemblFungi:FGSG_00878P0} [Source:UniProtKB/TrEMBL;Acc:I1RBF8]	FGSG_00878	0	0	0	0	3	3	0	No	Highly conserved genes	No	Wheat & Barley & Maize	-	-	-	-	-	No GO	-	-
FGRRES_00880	2879911	2881528	1617	1	CEF72900	FG00880.1	Uncharacterized protein {ECO:0000313|EMBL:ESU06122.1, ECO:0000313|EnsemblFungi:FGSG_00880P0} [Source:UniProtKB/TrEMBL;Acc:I1RBG0]	FGSG_00880	0	2	0	0	0	2	1	No	Modified protein	No	Wheat & Barley	-	-	-	-	-	GO	MgTranspt_CorA/ZnTranspt_ZntB	IPR002523
FGRRES_00882	2888204	2889130	926	1	CEF72903	FG00882.1	Uncharacterized protein {ECO:0000313|EMBL:ESU06125.1, ECO:0000313|EnsemblFungi:FGSG_00882P0} [Source:UniProtKB/TrEMBL;Acc:I1RBG1]	FGSG_00882	0	0	0	0	1	1	0	No	Highly conserved genes	No	Wheat & Barley	-	-	-	-	-	No GO	DUF3752	IPR022226
FGRRES_00883	2889696	2891129	1433	1	CEF72904	FG00883.1	Uncharacterized protein {ECO:0000313|EMBL:ESU06126.1, ECO:0000313|EnsemblFungi:FGSG_00883P0} [Source:UniProtKB/TrEMBL;Acc:I1RBG2]	FGSG_00883	0	0	0	0	0	0	0	No	Highly conserved genes	No	Wheat & Barley & Maize	-	-	-	-	-	GO	Znf_RING Znf_RING/FYVE/PHD	IPR001841, IPR013083
FGRRES_00884	2895350	2896343	993	1	CEF72907	CYP3	Peptidyl-prolyl cis-trans isomerase H [Source:UniProtKB/Swiss-Prot;Acc:Q4IPH4]	FGSG_00884	0	0	0	1	0	1	0	No	Conserved protein	No	Wheat & Barley & Maize	-	-	-	-	-	GO	Cyclophilin-type_PPIase_dom Cyclophilin-type_PPIase_CS Cyclophilin-type_PPIase Cyclophilin-like_dom	IPR002130, IPR020892, IPR024936, IPR029000
FGRRES_00885	2897184	2898464	1280	1	CEF72908	FG00885.1	Uncharacterized protein {ECO:0000313|EMBL:ESU06129.1, ECO:0000313|EnsemblFungi:FGSG_00885P0} [Source:UniProtKB/TrEMBL;Acc:I1RBG3]	FGSG_00885	0	0	0	0	0	0	0	No	Highly conserved genes	No	Wheat & Barley	-	-	-	-	-	No GO	-	-
FGRRES_00886	2913112	2913799	687	1	CEF72913	-	Uncharacterized protein {ECO:0000313|EMBL:ESU06133.1, ECO:0000313|EnsemblFungi:FGSG_00886P0} [Source:UniProtKB/TrEMBL;Acc:I1RBG4]	FGSG_00886	0	0	0	0	0	0	0	No	Highly conserved genes	No	Wheat & Barley & Maize	-	-	-	-	-	GO	Dynein_light_chain_typ-1/2 Dynein_light_1/2_CS	IPR001372, IPR019763
FGRRES_00887	2923254	2925400	2146	1	CEF72918	FG00887.1	COM1 {ECO:0000313|EMBL:ACF18585.1}; Uncharacterized protein {ECO:0000313|EMBL:EYB26290.1} [Source:UniProtKB/TrEMBL;Acc:B3VTL9]	FGSG_00887	0	0	1	1	0	2	0	No	Conserved protein	No	Wheat & Barley & Maize	-	-	-	-	-	No GO	-	-
FGRRES_00889	2929852	2931248	1396	1	CEF72921	FG00889.1	Uncharacterized protein {ECO:0000313|EMBL:ESU06137.1, ECO:0000313|EnsemblFungi:FGSG_00889P0} [Source:UniProtKB/TrEMBL;Acc:I1RBG6]	FGSG_00889	0	0	0	0	0	0	0	No	Highly conserved genes	No	-	-	-	-	-	-	No GO	-	-
FGRRES_00890	2931989	2934428	2439	1	CEF72922	FG00890.1	Uncharacterized protein {ECO:0000313|EMBL:ESU06138.1, ECO:0000313|EnsemblFungi:FGSG_00890P0} [Source:UniProtKB/TrEMBL;Acc:I1RBG7]	FGSG_00890	0	2	3	2	1	8	0.25	No	Modified protein	No	Wheat & Barley	-	-	-	-	-	No GO	-	-
FGRRES_00891	2937223	2937702	479	1	CEF72924	FG00891.1	Uncharacterized protein {ECO:0000313|EMBL:ESU06139.1, ECO:0000313|EnsemblFungi:FGSG_00891P0} [Source:UniProtKB/TrEMBL;Acc:I1RBG8]	FGSG_00891	0	1	0	0	0	1	1	No	Modified protein	No	-	-	-	-	-	-	No GO	-	-
FGRRES_00892	2941053	2944017	2964	1	CEF72926	FG00892.1	Uncharacterized protein {ECO:0000313|EMBL:ESU06141.1, ECO:0000313|EnsemblFungi:FGSG_00892P0} [Source:UniProtKB/TrEMBL;Acc:I1RBG9]	FGSG_00892	0	2	0	0	1	3	0.666667	No	Modified protein	No	Wheat & Barley	-	-	-	-	-	GO	WD40_repeat WD40/YVTN_repeat-like_dom WD40_repeat_dom	IPR001680, IPR015943, IPR017986
FGRRES_00893	2944563	2945801	1238	1	CEF72927	FG00893.1	Uncharacterized protein {ECO:0000313|EMBL:ESU06142.1, ECO:0000313|EnsemblFungi:FGSG_00893P0} [Source:UniProtKB/TrEMBL;Acc:I1RBH0]	FGSG_00893	0	1	2	0	0	3	0.333333	No	Modified protein	No	Wheat & Barley & Maize	-	-	-	-	-	GO	Oxoglu/Fe-dep_dioxygenase DIOX_N IPNS-like	IPR005123, IPR026992, IPR027443
FGRRES_00894_M	2946066	2946643	577	1	CEF72928	FG00894.1	Uncharacterized protein {ECO:0000313|EMBL:ESU06143.1, ECO:0000313|EnsemblFungi:FGSG_00894P0} [Source:UniProtKB/TrEMBL;Acc:I1RBH1]	FGSG_00894	0	0	0	1	0	1	0	No	Conserved protein	No	Wheat & Barley & Maize	-	-	-	-	-	No GO	Uncharacterised_SERF At2g23090_like	IPR007513, IPR026939
FGRRES_00895	2947983	2949474	1491	1	CEF72929	FG00895.1	Uncharacterized protein {ECO:0000313|EMBL:ESU06144.1, ECO:0000313|EnsemblFungi:FGSG_00895P0} [Source:UniProtKB/TrEMBL;Acc:I1RBH2]	FGSG_00895	0	1	1	0	0	2	0.5	No	Modified protein	No	Wheat & Barley	-	-	-	-	-	GO	Oxid_FAD_bind_N BBE FAD-bd_2 FAD-bd_2_sub1 CO_DH_flavot_FAD-bd_sub2	IPR006094, IPR012951, IPR016166, IPR016167, IPR016169
FGRRES_00896	2949873	2950831	958	1	CEF72930	FG00896.1	Uncharacterized protein {ECO:0000313|EMBL:ESU06145.1, ECO:0000313|EnsemblFungi:FGSG_00896P0} [Source:UniProtKB/TrEMBL;Acc:I1RBH3]	FGSG_00896	0	2	0	0	0	2	1	No	Modified protein	No	-	-	-	-	-	-	GO	-	-
FGRRES_00897	2951367	2952803	1436	1	CEF72931	FG00897.1	Uncharacterized protein {ECO:0000313|EMBL:ESU06146.1, ECO:0000313|EnsemblFungi:FGSG_00897P0} [Source:UniProtKB/TrEMBL;Acc:I1RBH4]	FGSG_00897	0	0	0	0	0	0	0	No	Highly conserved genes	No	Wheat & Barley	-	-	-	-	-	No GO	DUF1479 IPNS-like	IPR010856, IPR027443
FGRRES_00898	2953250	2954086	836	1	CEF72932	FG00898.1	Uncharacterized protein {ECO:0000313|EMBL:ESU06147.1, ECO:0000313|EnsemblFungi:FGSG_00898P0} [Source:UniProtKB/TrEMBL;Acc:I1RBH5]	FGSG_00898	0	0	0	1	1	2	0	No	Conserved protein	No	Wheat & Barley & Maize	-	-	-	-	-	GO	BAP29/BAP31	IPR008417
FGRRES_00900	2960748	2962027	1279	1	CEF72934	FG00900.1	Uncharacterized protein {ECO:0000313|EMBL:ESU06149.1, ECO:0000313|EnsemblFungi:FGSG_00900P0} [Source:UniProtKB/TrEMBL;Acc:I1RBH7]	FGSG_00900	0	0	0	0	0	0	0	No	Highly conserved genes	No	Wheat & Barley & Maize	-	-	-	-	-	GO	PIL1/LSP1	IPR028245
FGRRES_00901	2962229	2962625	396	1	CEF72935	FG00901.1	Uncharacterized protein {ECO:0000313|EMBL:ESU06150.1, ECO:0000313|EnsemblFungi:FGSG_00901P0} [Source:UniProtKB/TrEMBL;Acc:I1RBH8]	FGSG_00901	0	0	1	0	0	1	0	No	Conserved protein	No	Wheat & Barley	-	-	-	-	-	No GO	Ribonucl_LSM LSM_dom	IPR001163, IPR010920
FGRRES_00902	2967365	2968479	1114	1	CEF72937	FG00902.1	Uncharacterized protein {ECO:0000313|EMBL:ESU06152.1, ECO:0000313|EnsemblFungi:FGSG_00902P0} [Source:UniProtKB/TrEMBL;Acc:V6QWX8]	FGSG_00902	0	0	0	0	0	0	0	No	Highly conserved genes	No	Wheat & Barley & Maize	-	-	PHI:1626	Unaffected pathogenicity	Triticum (related: Wheat)	GO	Znf_TFIIS TFIIS/CRSP70_N_sub TFIIS_cen_dom TFSII TF_IIS-rel TFIIS_N	IPR001222, IPR003617, IPR003618, IPR006289, IPR016492, IPR017923
FGRRES_00903	2969304	2970641	1337	1	CEF72938	FG00903.1	Cysteine synthase 2 {ECO:0000313|EMBL:ESU06153.1}; Uncharacterized protein {ECO:0000313|EnsemblFungi:FGSG_00903P0} [Source:UniProtKB/TrEMBL;Acc:V6QV31]	FGSG_00903	0	0	0	0	1	1	0	No	Highly conserved genes	No	Wheat & Barley & Maize	-	-	-	-	-	GO	P-phosphate_BS TrpB-like_PLP-dep	IPR001216, IPR001926
FGRRES_00904	2971001	2971586	585	1	CEF72939	FG00904.1	Deoxyuridine 5'-triphosphate nucleotidohydrolase {ECO:0000313|EMBL:ESU06154.1}; Uncharacterized protein {ECO:0000313|EnsemblFungi:FGSG_00904P0} [Source:UniProtKB/TrEMBL;Acc:I1RBH9]	FGSG_00904	0	0	0	0	0	0	0	No	Highly conserved genes	No	Wheat & Barley & Maize	-	-	-	-	-	GO	dUTPase/dCTP_deaminase dUTPase_1 dUTPase-like	IPR008180, IPR008181, IPR029054
FGRRES_00905	2971967	2973600	1633	1	CEF72940	FG00905.1	Uncharacterized protein {ECO:0000313|EMBL:ESU06155.1, ECO:0000313|EnsemblFungi:FGSG_00905P0} [Source:UniProtKB/TrEMBL;Acc:I1RBI0]	FGSG_00905	0	1	0	0	1	2	0.5	No	Modified protein	No	Wheat & Barley & Maize	-	-	-	-	-	No GO	MidA SAM-dependent_MTases	IPR003788, IPR029063
FGRRES_00906	2973931	2977013	3082	1	CEF72941	FG00906.1	Alanine--tRNA ligase {ECO:0000256|HAMAP-Rule:MF_03133} [Source:UniProtKB/TrEMBL;Acc:I1RBI1]	FGSG_00906	0	1	1	0	0	2	0.5	No	Modified protein	No	Wheat & Barley & Maize	-	-	-	-	-	GO	Ala-tRNA-lgiase_IIc Transl_B-barrel tRNA_SAD Ala-tRNA-ligase_IIc_anticod-bd Thr/Ala-tRNA-synth_IIc_edit Ala-tRNA-synth_IIc_N Ala-tRNA-synth_IIc_core Ala_tRNA_ligase_euk/bac	IPR002318, IPR009000, IPR012947, IPR018162, IPR018163, IPR018164, IPR018165, IPR023033
FGRRES_00907	2977712	2978444	732	1	CEF72942	FG00907.1	Uncharacterized protein {ECO:0000313|EMBL:ESU06157.1, ECO:0000313|EnsemblFungi:FGSG_00907P0} [Source:UniProtKB/TrEMBL;Acc:I1RBI2]	FGSG_00907	0	0	0	0	0	0	0	No	Highly conserved genes	No	Wheat & Barley & Maize	-	-	-	-	-	No GO	-	-
FGRRES_00908	2978744	2979374	630	1	CEF72943	FG00908.1	Uncharacterized protein {ECO:0000313|EMBL:ESU06158.1, ECO:0000313|EnsemblFungi:FGSG_00908P0} [Source:UniProtKB/TrEMBL;Acc:I1RBI3]	FGSG_00908	0	0	0	0	0	0	0	No	Highly conserved genes	No	Wheat & Barley & Maize	-	-	-	-	-	No GO	Chitin_synth_reg_RCR	IPR020999
FGRRES_00910	2987341	2990771	3430	1	CEF72946	FG00910.1	Uncharacterized protein {ECO:0000313|EMBL:ESU06160.1, ECO:0000313|EnsemblFungi:FGSG_00910P0} [Source:UniProtKB/TrEMBL;Acc:I1RBI5]	FGSG_00910	0	1	0	0	0	1	1	No	Modified protein	No	Wheat & Barley & Maize	-	-	-	-	-	GO	DUF1708	IPR012965
FGRRES_00911	2991661	2992835	1174	1	CEF72947	FG00911.1	Uracil-DNA glycosylase {ECO:0000256|HAMAP-Rule:MF_03166, ECO:0000256|RuleBase:RU003780} [Source:UniProtKB/TrEMBL;Acc:I1RBI6]	FGSG_00911	0	0	1	0	0	1	0	No	Conserved protein	No	Wheat & Barley	-	-	-	-	-	GO	Ura_DNA_glycsylse Uracil-DNA_glycosylase-like Ura-DNA_Glyclase_AS	IPR002043, IPR005122, IPR018085
FGRRES_00912	2993873	2996361	2488	1	CEF72948	FG00912.1	Uncharacterized protein {ECO:0000313|EMBL:ESU06162.1, ECO:0000313|EnsemblFungi:FGSG_00912P0} [Source:UniProtKB/TrEMBL;Acc:I1RBI7]	FGSG_00912	0	1	0	0	0	1	1	No	Modified protein	No	Wheat & Barley & Maize	-	-	-	-	-	No GO	DUF726 AB_hydrolase	IPR007941, IPR029058
FGRRES_00913	2997510	2998175	665	1	CEF72949	FG00913.1	Uncharacterized protein {ECO:0000313|EMBL:ESU06163.1, ECO:0000313|EnsemblFungi:FGSG_00913P0} [Source:UniProtKB/TrEMBL;Acc:I1RBI8]	FGSG_00913	0	0	0	0	0	0	0	No	Highly conserved genes	No	Wheat & Barley	-	-	-	-	-	No GO	-	-
FGRRES_00914	2998283	2999288	1005	1	CEF72950	FG00914.1	Uncharacterized protein {ECO:0000313|EMBL:ESU06164.1, ECO:0000313|EnsemblFungi:FGSG_00914P0} [Source:UniProtKB/TrEMBL;Acc:I1RBI9]	FGSG_00914	0	0	1	0	1	2	0	No	Conserved protein	No	Wheat & Barley & Maize	-	-	-	-	-	GO	tRNAHis_GuaTrfase_Thg1 tRNAHis_GuaTrfase_cat Thg1_C_dom	IPR007537, IPR024956, IPR025845
FGRRES_00915	2999889	3001330	1441	1	CEF72951	FG00915.1	Uncharacterized protein {ECO:0000313|EMBL:ESU06165.1, ECO:0000313|EnsemblFungi:FGSG_00915P0} [Source:UniProtKB/TrEMBL;Acc:I1RBJ0]	FGSG_00915	0	0	0	0	1	1	0	No	Highly conserved genes	No	Wheat & Barley	-	-	-	-	-	GO	WD40_repeat WD40/YVTN_repeat-like_dom WD40_repeat_dom WD40_repeat_CS	IPR001680, IPR015943, IPR017986, IPR019775
FGRRES_00916	3002553	3007935	5382	1	CEF72952	FG00916.1	DNA-directed RNA polymerase {ECO:0000256|RuleBase:RU004279} [Source:UniProtKB/TrEMBL;Acc:I1RBJ1]	FGSG_00916	0	0	1	0	1	2	0	No	Conserved protein	No	Wheat & Barley & Maize	-	-	-	-	-	GO	RNA_pol_II_repeat_euk RNA_pol_asu RNA_pol_N RNA_pol_Rpb1_3 RNA_pol_Rpb1_7 RNA_pol_Rpb1_6 RNA_pol_Rpb1_1 RNA_pol_Rpb1_5 RNA_pol_Rpb1_4	IPR000684, IPR000722, IPR006592, IPR007066, IPR007073, IPR007075, IPR007080, IPR007081, IPR007083
FGRRES_00917	3010134	3010412	278	1	CEF72953	FG00917.1	Uncharacterized protein {ECO:0000313|EMBL:ESU06167.1, ECO:0000313|EnsemblFungi:FGSG_00917P0} [Source:UniProtKB/TrEMBL;Acc:I1RBJ2]	FGSG_00917	0	0	0	0	1	1	0	No	Highly conserved genes	No	Wheat & Barley & Maize	-	-	-	-	-	No GO	-	-
FGRRES_00919	3016073	3016554	481	1	CEF72956	FG00919.1	Uncharacterized protein {ECO:0000313|EMBL:ESU06170.1, ECO:0000313|EnsemblFungi:FGSG_00919P0} [Source:UniProtKB/TrEMBL;Acc:I1RBJ4]	FGSG_00919	0	0	0	0	0	0	0	No	Highly conserved genes	No	Wheat	-	-	-	-	-	No GO	-	-
FGRRES_00920	3026062	3027282	1220	1	CEF72959	FG00920.1	Uncharacterized protein {ECO:0000313|EMBL:ESU06172.1, ECO:0000313|EnsemblFungi:FGSG_00920P0} [Source:UniProtKB/TrEMBL;Acc:I1RBJ5]	FGSG_00920	1	3	0	2	0	5	0.666667	Yes	Non-functional	No	Wheat	-	-	-	-	-	GO	NAD(P)-bd_dom	IPR016040
FGRRES_00921	3028732	3031077	2345	1	CEF72960	-	Heat shock protein SSB1 {ECO:0000313|EMBL:ESU06173.1}; Uncharacterized protein {ECO:0000313|EnsemblFungi:FGSG_00921P0} [Source:UniProtKB/TrEMBL;Acc:I1RBJ6]	FGSG_00921	0	0	2	2	0	4	0	No	Conserved protein	No	Wheat & Barley & Maize	-	-	-	-	-	GO	Hsp_70_fam Heat_shock_70_CS HSP70_peptide-bd HSP70_C	IPR013126, IPR018181, IPR029047, IPR029048
FGRRES_00923	3040973	3043037	2064	1	CEF72964	-	Uncharacterized protein {ECO:0000313|EMBL:ESU06178.1, ECO:0000313|EnsemblFungi:FGSG_00923P0} [Source:UniProtKB/TrEMBL;Acc:I1RBJ8]	FGSG_00923	0	1	4	1	0	6	0.166667	No	Modified protein	No	Wheat & Barley	-	-	-	-	-	GO	F-box_dom WD40/YVTN_repeat-like_dom WD40_repeat_dom	IPR001810, IPR015943, IPR017986
FGRRES_00924	3048955	3050495	1540	1	CEF72966	FG00924.1	Uncharacterized protein {ECO:0000313|EMBL:ESU06180.1, ECO:0000313|EnsemblFungi:FGSG_00924P0} [Source:UniProtKB/TrEMBL;Acc:I1RBJ9]	FGSG_00924	0	2	0	0	1	3	0.666667	No	Modified protein	No	Wheat & Barley	-	-	-	-	-	GO	MFS MFS_dom	IPR011701, IPR020846
FGRRES_00925	3052724	3055265	2541	1	CEF72968	FG00925.1	Uncharacterized protein {ECO:0000313|EMBL:ESU06181.1, ECO:0000313|EnsemblFungi:FGSG_00925P0} [Source:UniProtKB/TrEMBL;Acc:I1RBK0]	FGSG_00925	0	1	3	2	0	6	0.166667	No	Modified protein	No	Wheat & Barley & Maize	-	-	-	-	-	No GO	Protease-assoc_domain TFR-like_dimer_dom Peptidase_M28 Glu_COpept2_homo	IPR003137, IPR007365, IPR007484, IPR031054
FGRRES_00926	3055735	3056903	1168	1	CEF72969	FG00926.1	NADH-cytochrome b5 reductase {ECO:0000256|RuleBase:RU361226} [Source:UniProtKB/TrEMBL;Acc:I1RBK1]	FGSG_00926	0	0	1	1	0	2	0	No	Conserved protein	No	Wheat & Barley & Maize	-	-	-	-	-	GO	OxRdtase_FAD/NAD-bd Flavoprot_Pyr_Nucl_cyt_Rdtase NADH-Cyt_B5_reductase OxRdtase_FAD-bd_dom Fd_Rdtase_FAD-bd Riboflavin_synthase-like_b-brl	IPR001433, IPR001709, IPR001834, IPR008333, IPR017927, IPR017938
FGRRES_00927	3058264	3058707	443	1	CEF72970	FG00927.1	Uncharacterized protein {ECO:0000313|EMBL:ESU06183.1, ECO:0000313|EnsemblFungi:FGSG_00927P0} [Source:UniProtKB/TrEMBL;Acc:I1RBK2]	FGSG_00927	0	0	0	1	1	2	0	No	Conserved protein	No	Wheat & Barley	-	-	-	-	-	No GO	-	-
FGRRES_00928	3059386	3060939	1553	1	CEF72971	FG00928.1	Uncharacterized protein {ECO:0000313|EMBL:ESU06184.1, ECO:0000313|EnsemblFungi:FGSG_00928P0} [Source:UniProtKB/TrEMBL;Acc:I1RBK3]	FGSG_00928	1	0	0	0	0	0	1	No	Non-functional	No	Wheat	-	-	-	-	-	No GO	-	-
FGRRES_00930	3066560	3067383	823	1	CEF72974	SSU72	RNA polymerase II subunit A C-terminal domain phosphatase SSU72 [Source:UniProtKB/Swiss-Prot;Acc:Q4IPC8]	FGSG_00930	0	0	0	0	0	0	0	No	Highly conserved genes	No	Wheat & Barley & Maize	-	-	PHI:1531	Unaffected pathogenicity	Triticum (related: Wheat)	GO	RNA_pol_II_suA	IPR006811
FGRRES_00932	3072988	3075890	2902	1	CEF72976	FG00932.1	Uncharacterized protein {ECO:0000313|EMBL:ESU06188.1, ECO:0000313|EnsemblFungi:FGSG_00932P0} [Source:UniProtKB/TrEMBL;Acc:I1RBK6]	FGSG_00932	0	0	0	0	0	0	0	No	Highly conserved genes	No	Wheat & Barley	-	-	-	-	-	No GO	GIT_SHD	IPR013724
FGRRES_00934	3080630	3082120	1490	1	CEF72979	FG00934.1	Uncharacterized protein {ECO:0000313|EMBL:ESU06190.1, ECO:0000313|EnsemblFungi:FGSG_00934P0} [Source:UniProtKB/TrEMBL;Acc:I1RBK8]	FGSG_00934	0	0	1	0	0	1	0	No	Conserved protein	No	Wheat & Barley	-	-	PHI:1619	Unaffected pathogenicity	Triticum (related: Wheat)	GO	JmjC_dom	IPR003347
FGRRES_00935	3082559	3083733	1174	1	CEF72980	FG00935.1	Uncharacterized protein {ECO:0000313|EMBL:ESU06191.1, ECO:0000313|EnsemblFungi:FGSG_00935P0} [Source:UniProtKB/TrEMBL;Acc:I1RBK9]	FGSG_00935	0	0	1	0	0	1	0	No	Conserved protein	No	Wheat & Barley & Maize	-	-	-	-	-	No GO	DUF4448	IPR028000
FGRRES_00936	3085467	3086763	1296	1	CEF72981	FG00936.1	Uncharacterized protein {ECO:0000313|EMBL:ESU06192.1, ECO:0000313|EnsemblFungi:FGSG_00936P0} [Source:UniProtKB/TrEMBL;Acc:I1RBL0]	FGSG_00936	0	2	3	0	0	5	0.4	No	Modified protein	No	Wheat & Barley	-	-	-	-	-	GO	F-box_dom L_dom-like	IPR001810, IPR032675
FGRRES_00937	3087340	3087885	545	1	CEF72982	-	Uncharacterized protein {ECO:0000313|EMBL:ESU06193.1, ECO:0000313|EnsemblFungi:FGSG_00937P0} [Source:UniProtKB/TrEMBL;Acc:I1RBL1]	FGSG_00937	0	0	0	0	1	1	0	No	Highly conserved genes	No	Barley	-	-	-	-	-	No GO	-	-
FGRRES_00939	3092151	3094775	2624	1	CEF72984	-	Uncharacterized protein {ECO:0000313|EMBL:ESU06195.1, ECO:0000313|EnsemblFungi:FGSG_00939P0} [Source:UniProtKB/TrEMBL;Acc:I1RBL3]	FGSG_00939	0	4	3	0	3	10	0.4	No	Modified protein	No	Wheat & Barley & Maize	-	-	-	-	-	No GO	DnaJ_domain DnaJ-like_C11_C	IPR001623, IPR024586
FGRRES_00940	3095882	3096441	559	1	CEF72985	CYP10	Peptidyl-prolyl cis-trans isomerase-like 3 [Source:UniProtKB/Swiss-Prot;Acc:Q4IPB8]	FGSG_00940	0	0	0	0	1	1	0	No	Highly conserved genes	No	Wheat	-	-	-	-	-	GO	Cyclophilin-type_PPIase_dom Cyclophilin-type_PPIase_CS Cyclophilin-type_PPIase Cyclophilin-like_dom	IPR002130, IPR020892, IPR024936, IPR029000
FGRRES_00941	3099444	3100691	1247	1	CEF72987	FG00941.1	Uncharacterized protein {ECO:0000313|EMBL:ESU06197.1, ECO:0000313|EnsemblFungi:FGSG_00941P0} [Source:UniProtKB/TrEMBL;Acc:I1RBL4]	FGSG_00941	0	0	3	0	0	3	0	No	Conserved protein	No	Wheat & Barley	-	-	-	-	-	GO	Cyclin_C-dom Cyclin_N Cyclin-like	IPR004367, IPR006671, IPR013763
FGRRES_00942	3107276	3108281	1005	1	CEF72989	FG00942.1	Uncharacterized protein {ECO:0000313|EMBL:ESU06199.1, ECO:0000313|EnsemblFungi:FGSG_00942P0} [Source:UniProtKB/TrEMBL;Acc:I1RBL5]	FGSG_00942	1	3	0	0	0	3	1	No	Non-functional	No	Wheat & Barley	-	-	-	-	-	No GO	Viral_coat	IPR029053
FGRRES_00943	3116637	3117625	988	1	CEF72990	FG00943.1	Uncharacterized protein {ECO:0000313|EMBL:ESU06200.1, ECO:0000313|EnsemblFungi:FGSG_00943P0} [Source:UniProtKB/TrEMBL;Acc:I1RBL6]	FGSG_00943	0	1	1	4	2	8	0.125	No	Modified protein	No	Wheat & Barley	-	-	-	-	-	No GO	-	-
FGRRES_00944	3118335	3119119	784	1	CEF72991	-	Uncharacterized protein {ECO:0000313|EMBL:ESU06201.1, ECO:0000313|EnsemblFungi:FGSG_00944P0} [Source:UniProtKB/TrEMBL;Acc:I1RBL7]	FGSG_00944	1	5	1	0	3	9	0.6	Yes	Non-functional	No	Wheat	-	-	-	-	-	No GO	-	-
FGRRES_00945	3121003	3122649	1646	1	CEF72993	CWC27	Peptidyl-prolyl isomerase CWC27 [Source:UniProtKB/Swiss-Prot;Acc:Q4IPB3]	FGSG_00945	0	3	2	0	0	5	0.6	Yes	Modified protein	No	Wheat & Barley & Maize	-	-	-	-	-	GO	Cyclophilin-type_PPIase_dom Cyclophilin-type_PPIase_CS Cyclophilin-type_PPIase Cyclophilin-like_dom	IPR002130, IPR020892, IPR024936, IPR029000
FGRRES_00946	3124472	3126816	2344	1	CEF72994	FG00946.1	Uncharacterized protein {ECO:0000313|EMBL:ESU06203.1, ECO:0000313|EnsemblFungi:FGSG_00946P0} [Source:UniProtKB/TrEMBL;Acc:I1RBL8]	FGSG_00946	0	2	2	0	0	4	0.5	No	Modified protein	No	Barley	-	-	PHI:1631	Unaffected pathogenicity	Triticum (related: Wheat)	GO	HSF_DNA-bd WHTH_DNA-bd_dom HSF_fam	IPR000232, IPR011991, IPR027725
FGRRES_00947	3128242	3130091	1849	1	CEF72995	FG00947.1	Cobalt uptake protein COT1 {ECO:0000313|EMBL:ESU06204.1}; Uncharacterized protein {ECO:0000313|EnsemblFungi:FGSG_00947P0} [Source:UniProtKB/TrEMBL;Acc:I1RBL9]	FGSG_00947	0	1	1	0	0	2	0.5	No	Modified protein	No	Wheat & Barley & Maize	-	-	-	-	-	GO	Cation_efflux Cation_efflux_TMD	IPR002524, IPR027469
FGRRES_00949	3135534	3136564	1030	1	CEF72997	FG00949.1	Uncharacterized protein {ECO:0000313|EMBL:ESU06206.1, ECO:0000313|EnsemblFungi:FGSG_00949P0} [Source:UniProtKB/TrEMBL;Acc:I1RBM1]	FGSG_00949	0	0	13	0	2	15	0	No	Conserved protein	No	Wheat & Barley	-	-	-	-	-	No GO	MEMO1_fam	IPR002737
FGRRES_00950_M	3138889	3140370	1481	1	CEF72998	FG00950.1	Uncharacterized protein {ECO:0000313|EMBL:EYB33652.1} [Source:UniProtKB/TrEMBL;Acc:A0A016Q6K1]	FGSG_00950	0	0	4	3	0	7	0	No	Conserved protein	No	Wheat & Barley & Maize	-	-	PHI:2395	Reduced virulence	Barley	GO	T_SNARE_dom Syntaxin_N t-SNARE	IPR000727, IPR006011, IPR010989
FGRRES_00951	3141126	3141836	710	1	CEF73000	FG00951.1	Uncharacterized protein {ECO:0000313|EMBL:ESU06208.1, ECO:0000313|EnsemblFungi:FGSG_00951P0} [Source:UniProtKB/TrEMBL;Acc:I1RBM3]	FGSG_00951	0	1	1	0	0	2	0.5	No	Modified protein	No	Wheat & Barley & Maize	-	-	-	-	-	No GO	-	-
FGRRES_00952	3143128	3144404	1276	1	CEF73001	FG00952.1	Uncharacterized protein {ECO:0000313|EMBL:ESU06209.1, ECO:0000313|EnsemblFungi:FGSG_00952P0} [Source:UniProtKB/TrEMBL;Acc:I1RBM4]	FGSG_00952	0	0	0	0	0	0	0	No	Highly conserved genes	No	Barley	-	-	-	-	-	GO	2S_globulin Glyco_hydro18cat Chitinase_II Glyco_hydro_catalytic_dom Glycoside_hydrolase_SF Chitinase_insertion	IPR000677, IPR001223, IPR011583, IPR013781, IPR017853, IPR029070
FGRRES_00955	3150173	3151765	1592	1	CEF73004	-	Uncharacterized protein {ECO:0000313|EMBL:ESU06212.1, ECO:0000313|EnsemblFungi:FGSG_00955P0} [Source:UniProtKB/TrEMBL;Acc:I1RBM5]	FGSG_00955	0	1	1	0	0	2	0.5	No	Modified protein	No	Wheat & Barley & Maize	-	-	-	-	-	GO	DUF1776_fun NAD(P)-bd_dom	IPR013952, IPR016040
FGRRES_00956	3153752	3154915	1163	1	CEF73005	FG00956.1	Uncharacterized protein {ECO:0000313|EMBL:ESU06213.1, ECO:0000313|EnsemblFungi:FGSG_00956P0} [Source:UniProtKB/TrEMBL;Acc:I1RBM6]	FGSG_00956	0	3	1	0	0	4	0.75	No	Modified protein	No	Wheat	-	-	-	-	-	No GO	-	-
FGRRES_00957	3159448	3161973	2525	1	CEF73006	FG00957.1	Uncharacterized protein {ECO:0000313|EMBL:ESU06214.1, ECO:0000313|EnsemblFungi:FGSG_00957P0} [Source:UniProtKB/TrEMBL;Acc:I1RBM7]	FGSG_00957	0	2	0	0	0	2	1	No	Modified protein	No	Wheat & Barley & Maize	-	-	-	-	-	No GO	Rgp1	IPR014848
FGRRES_00959	3168033	3171125	3092	1	CEF73008	FG00959.1	Uncharacterized protein {ECO:0000313|EMBL:ESU06216.1, ECO:0000313|EnsemblFungi:FGSG_00959P0} [Source:UniProtKB/TrEMBL;Acc:I1RBM9]	FGSG_00959	0	1	3	0	2	6	0.166667	No	Modified protein	No	Wheat & Barley & Maize	-	-	-	-	-	GO	Bromodomain	IPR001487
FGRRES_00960	3171397	3172949	1552	1	CEF73009	FG00960.1	Phosphatidylinositol N-acetylglucosaminyltransferase GPI3 subunit {ECO:0000313|EMBL:ESU06217.1}; Uncharacterized protein {ECO:0000313|EnsemblFungi:FGSG_00960P0} [Source:UniProtKB/TrEMBL;Acc:I1RBN0]	FGSG_00960	0	0	0	0	1	1	0	No	Highly conserved genes	No	Wheat & Barley	-	-	-	-	-	GO	Glyco_trans_1 PIGA_GPI_anchor_biosynthesis	IPR001296, IPR013234
FGRRES_00961	3173530	3176250	2720	1	CEF73010	FG00961.1	Uncharacterized protein {ECO:0000313|EMBL:ESU06218.1, ECO:0000313|EnsemblFungi:FGSG_00961P0} [Source:UniProtKB/TrEMBL;Acc:I1RBN1]	FGSG_00961	0	2	3	0	0	5	0.4	No	Modified protein	No	Wheat & Barley & Maize	-	-	-	-	-	GO	RNA-helicase_DEAD-box_CS Helicase_C DEAD/DEAH_box_helicase_dom Helicase_ATP-bd RNA_helicase_DEAD_Q_motif P-loop_NTPase	IPR000629, IPR001650, IPR011545, IPR014001, IPR014014, IPR027417
FGRRES_00964	3181267	3181929	662	1	CEF73013	FG00964.1	Uncharacterized protein {ECO:0000313|EMBL:ESU06221.1, ECO:0000313|EnsemblFungi:FGSG_00964P0} [Source:UniProtKB/TrEMBL;Acc:I1RBN3]	FGSG_00964	0	0	0	0	3	3	0	No	Highly conserved genes	No	Wheat & Barley	-	-	-	-	-	No GO	DUF2470	IPR019595
FGRRES_00965	3182347	3184086	1739	1	CEF73014	FG00965.1	Uncharacterized protein {ECO:0000313|EMBL:ESU06222.1, ECO:0000313|EnsemblFungi:FGSG_00965P0} [Source:UniProtKB/TrEMBL;Acc:I1RBN4]	FGSG_00965	0	6	5	0	1	12	0.5	No	Modified protein	No	Barley	-	-	-	-	-	GO	Ankyrin_rpt Ankyrin_rpt-contain_dom	IPR002110, IPR020683
FGRRES_00966	3184280	3186265	1985	1	CEF73015	FG00966.1	Uncharacterized protein {ECO:0000313|EMBL:ESU06223.1, ECO:0000313|EnsemblFungi:FGSG_00966P0} [Source:UniProtKB/TrEMBL;Acc:I1RBN5]	FGSG_00966	1	2	4	3	1	10	0.272727	No	Non-functional	No	Wheat	-	-	-	-	-	No GO	-	-
FGRRES_00967	3187728	3190181	2453	1	CEF73016	FG00967.1	Uncharacterized protein {ECO:0000313|EMBL:ESU06224.1, ECO:0000313|EnsemblFungi:FGSG_00967P0} [Source:UniProtKB/TrEMBL;Acc:I1RBN6]	FGSG_00967	0	0	1	0	0	1	0	No	Conserved protein	No	Wheat & Barley	-	-	PHI:1799	Unaffected pathogenicity	Triticum (related: Wheat)	GO	Zn2-C6_fun-type_DNA-bd Transcription_factor_dom_fun	IPR001138, IPR007219
FGRRES_00968	3191251	3192216	965	1	CEF73017	FG00968.1	Uncharacterized protein {ECO:0000313|EMBL:ESU06225.1, ECO:0000313|EnsemblFungi:FGSG_00968P0} [Source:UniProtKB/TrEMBL;Acc:I1RBN7]	FGSG_00968	0	0	0	0	0	0	0	No	Highly conserved genes	No	Wheat & Barley & Maize	-	-	-	-	-	GO	SGNH_hydro	IPR013830
FGRRES_00969	3193718	3195611	1893	1	CEF73018	FG00969.1	Bifunctional purine biosynthesis protein ADE17 {ECO:0000313|EMBL:ESU06226.1}; Uncharacterized protein {ECO:0000313|EnsemblFungi:FGSG_00969P0} [Source:UniProtKB/TrEMBL;Acc:I1RBN8]	FGSG_00969	0	0	4	0	1	5	0	No	Conserved protein	No	Wheat & Barley & Maize	-	-	-	-	-	GO	AICARFT_IMPCHas MGS-like_dom Cytidine_deaminase-like AICAR_Tfase_insert_dom AICAR_Tfase_dom	IPR002695, IPR011607, IPR016193, IPR024050, IPR024051
FGRRES_00970	3196023	3198602	2579	1	CEF73019	FG00970.1	Uncharacterized protein {ECO:0000313|EMBL:ESU06227.1, ECO:0000313|EnsemblFungi:FGSG_00970P0} [Source:UniProtKB/TrEMBL;Acc:I1RBN9]	FGSG_00970	0	5	8	0	1	14	0.357143	No	Modified protein	No	Wheat & Barley	-	-	-	-	-	GO	Checkpoint_prot_Rad17_Rad24 P-loop_NTPase	IPR004582, IPR027417
FGRRES_00971	3199101	3200427	1326	1	CEF73020	FG00971.1	Uncharacterized protein {ECO:0000313|EMBL:ESU06228.1, ECO:0000313|EnsemblFungi:FGSG_00971P0} [Source:UniProtKB/TrEMBL;Acc:I1RBP0]	FGSG_00971	0	1	1	0	0	2	0.5	No	Modified protein	No	Wheat & Barley & Maize	-	-	-	-	-	No GO	DUF4243	IPR025337
FGRRES_00972	3200884	3202284	1400	1	CEF73021	FG00972.1	Uncharacterized protein {ECO:0000313|EMBL:ESU06229.1, ECO:0000313|EnsemblFungi:FGSG_00972P0} [Source:UniProtKB/TrEMBL;Acc:I1RBP1]	FGSG_00972	0	2	1	0	1	4	0.5	No	Modified protein	No	Wheat & Barley	-	-	-	-	-	No GO	UBQ-conj_enz_E2-bd_prot	IPR019193
FGRRES_00973	3202435	3204364	1929	1	CEF73022	FG00973.1	Uncharacterized protein {ECO:0000313|EMBL:ESU06230.1, ECO:0000313|EnsemblFungi:FGSG_00973P0} [Source:UniProtKB/TrEMBL;Acc:I1RBP2]	FGSG_00973	0	0	0	2	0	2	0	No	Conserved protein	No	Wheat & Barley	-	-	-	-	-	No GO	-	-
FGRRES_00974	3209262	3212749	3487	1	CEF73024	FG00974.1	Uncharacterized protein {ECO:0000313|EMBL:ESU06232.1, ECO:0000313|EnsemblFungi:FGSG_00974P0} [Source:UniProtKB/TrEMBL;Acc:I1RBP3]	FGSG_00974	0	1	2	1	0	4	0.25	No	Modified protein	No	Wheat	-	-	-	-	-	No GO	-	-
FGRRES_00975	3213850	3217192	3342	1	CEF73025	FG00975.1	Uncharacterized protein {ECO:0000313|EMBL:ESU06233.1, ECO:0000313|EnsemblFungi:FGSG_00975P0} [Source:UniProtKB/TrEMBL;Acc:I1RBP4]	FGSG_00975	0	0	1	2	0	3	0	No	Conserved protein	No	Wheat & Barley	-	-	-	-	-	No GO	L_dom-like	IPR032675
FGRRES_00977	3226221	3227424	1203	1	CEF73027	-	Uncharacterized protein {ECO:0000313|EMBL:ESU06235.1, ECO:0000313|EnsemblFungi:FGSG_00977P0} [Source:UniProtKB/TrEMBL;Acc:I1RBP6]	FGSG_00977	0	5	1	1	3	10	0.5	No	Modified protein	No	-	-	-	-	-	-	No GO	-	-
FGRRES_00979	3238397	3239990	1593	1	CEF73032	FG00979.1	Aldehyde dehydrogenase {ECO:0000313|EMBL:ESU06240.1}; Uncharacterized protein {ECO:0000313|EnsemblFungi:FGSG_00979P0} [Source:UniProtKB/TrEMBL;Acc:V6R2Z2]	FGSG_00979	0	0	6	2	0	8	0	No	Conserved protein	No	Wheat & Barley & Maize	-	-	-	-	-	GO	Aldehyde_DH_dom Ald_DH_CS_CYS Ald_DH/histidinol_DH Ald_DH_N Ald_DH_C Ald_DH_CS_GLU	IPR015590, IPR016160, IPR016161, IPR016162, IPR016163, IPR029510
FGRRES_00980_M	3241762	3242739	977	1	CEF73033	FG00980.1	Uncharacterized protein {ECO:0000313|EMBL:EYB33678.1} [Source:UniProtKB/TrEMBL;Acc:A0A016Q7H5]	FGSG_00980	0	3	1	0	2	6	0.5	No	Modified protein	No	Wheat	-	-	-	-	-	No GO	-	-
FGRRES_00982	3247360	3249239	1879	1	CEF73035	FG00982.1	Uncharacterized protein {ECO:0000313|EMBL:ESU06244.1, ECO:0000313|EnsemblFungi:FGSG_00982P0} [Source:UniProtKB/TrEMBL;Acc:I1RBP8]	FGSG_00982	0	1	2	0	0	3	0.333333	No	Modified protein	No	Wheat & Barley & Maize	-	-	-	-	-	No GO	Ppx_GppA	IPR003695
FGRRES_00983	3253772	3255661	1889	1	CEF73036	FG00983.1	Uncharacterized protein {ECO:0000313|EMBL:ESU06245.1, ECO:0000313|EnsemblFungi:FGSG_00983P0} [Source:UniProtKB/TrEMBL;Acc:I1RBP9]	FGSG_00983	0	2	0	0	1	3	0.666667	No	Modified protein	No	Wheat	-	-	-	-	-	No GO	-	-
FGRRES_00984	3256977	3258080	1103	1	CEF73037	FG00984.1	Uncharacterized protein {ECO:0000313|EMBL:ESU06246.1, ECO:0000313|EnsemblFungi:FGSG_00984P0} [Source:UniProtKB/TrEMBL;Acc:I1RBQ0]	FGSG_00984	0	2	1	0	1	4	0.5	No	Modified protein	No	Wheat & Barley & Maize	-	-	-	-	-	No GO	BTB/POZ_fold	IPR011333
FGRRES_00986	3263676	3265136	1460	1	CEF73039	FG00986.1	Annexin {ECO:0000256|RuleBase:RU003540} [Source:UniProtKB/TrEMBL;Acc:I1RBQ2]	FGSG_00986	0	5	3	0	1	9	0.555556	Yes	Modified protein	No	Wheat & Barley	-	-	-	-	-	GO	Annexin AnnexinXIV Annexin_repeat_CS Annexin_repeat	IPR001464, IPR009117, IPR018252, IPR018502
FGRRES_00987	3266972	3267997	1025	1	CEF73040	FG00987.1	Uncharacterized protein {ECO:0000313|EMBL:ESU06249.1, ECO:0000313|EnsemblFungi:FGSG_00987P0} [Source:UniProtKB/TrEMBL;Acc:I1RBQ3]	FGSG_00987	0	0	2	0	2	4	0	No	Conserved protein	No	Wheat & Barley	Secreted	-	-	-	-	No GO	-	-
FGRRES_00989	3271353	3273031	1678	1	CEF73043	FG00989.1	Rhamnogalacturonase B {ECO:0000313|EMBL:ESU06252.1}; Uncharacterized protein {ECO:0000313|EnsemblFungi:FGSG_00989P0} [Source:UniProtKB/TrEMBL;Acc:I1RBQ4]	FGSG_00989	0	0	1	0	2	3	0	No	Conserved protein	No	Wheat & Barley & Maize	Secreted	-	-	-	-	GO	Galactose-bd-like Gal_mutarotase_SF_dom Carb-bd-like_fold Glyco_hydro-type_carb-bd_sub CarboxyPept_regulatory_dom RhgB_N Rhamnogalacturonase_B RG-lyase_III RG-lyase_II	IPR008979, IPR011013, IPR013784, IPR014718, IPR014766, IPR015364, IPR016590, IPR029411, IPR029413
FGRRES_00990	3273565	3274757	1192	1	CEF73044	FG00990.1	Uncharacterized protein {ECO:0000313|EMBL:ESU06253.1, ECO:0000313|EnsemblFungi:FGSG_00990P0} [Source:UniProtKB/TrEMBL;Acc:I1RBQ5]	FGSG_00990	0	0	0	0	0	0	0	No	Highly conserved genes	No	Maize	-	-	-	-	-	GO	Glc/ribitol_DH NAD(P)-bd_dom	IPR002347, IPR016040
FGRRES_00992	3280481	3281389	908	1	CEF73046	-	Uncharacterized protein {ECO:0000313|EMBL:ESU06256.1, ECO:0000313|EnsemblFungi:FGSG_00992P0} [Source:UniProtKB/TrEMBL;Acc:I1RBQ6]	FGSG_00992	0	1	0	0	0	1	1	No	Modified protein	No	Wheat	-	-	-	-	-	No GO	-	-
FGRRES_00993	3282170	3283145	975	1	CEF73047	FG00993.1	Uncharacterized protein {ECO:0000313|EMBL:ESU06257.1, ECO:0000313|EnsemblFungi:FGSG_00993P0} [Source:UniProtKB/TrEMBL;Acc:I1RBQ7]	FGSG_00993	0	1	1	0	0	2	0.5	No	Modified protein	No	-	-	-	-	-	-	No GO	-	-
FGRRES_00994	3285259	3286586	1327	1	CEF73048	FG00994.1	Uncharacterized protein {ECO:0000313|EMBL:ESU06258.1, ECO:0000313|EnsemblFungi:FGSG_00994P0} [Source:UniProtKB/TrEMBL;Acc:I1RBQ8]	FGSG_00994	0	0	0	0	1	1	0	No	Highly conserved genes	No	Wheat	-	-	-	-	-	No GO	-	-
FGRRES_00995	3286822	3288060	1238	1	CEF73049	FG00995.1	Uncharacterized protein {ECO:0000313|EMBL:ESU06259.1, ECO:0000313|EnsemblFungi:FGSG_00995P0} [Source:UniProtKB/TrEMBL;Acc:I1RBQ9]	FGSG_00995	0	2	0	0	0	2	1	No	Modified protein	No	Wheat & Barley & Maize	-	-	-	-	-	No GO	-	-
FGRRES_00996	3288870	3290181	1311	1	CEF73050	FG00996.1	Uncharacterized protein {ECO:0000313|EMBL:ESU06260.1, ECO:0000313|EnsemblFungi:FGSG_00996P0} [Source:UniProtKB/TrEMBL;Acc:I1RBR0]	FGSG_00996	0	1	2	0	0	3	0.333333	No	Modified protein	No	Wheat & Barley & Maize	-	-	-	-	-	GO	WH2_dom Vrp1	IPR003124, IPR028293
FGRRES_00997	3290503	3291145	642	1	CEF73051	FG00997.1	Uncharacterized protein {ECO:0000313|EMBL:ESU06261.1, ECO:0000313|EnsemblFungi:FGSG_00997P0} [Source:UniProtKB/TrEMBL;Acc:I1RBR1]	FGSG_00997	0	0	1	0	2	3	0	No	Conserved protein	No	Wheat & Barley & Maize	-	-	-	-	-	No GO	Ribosomal_L37_mit	IPR013870
FGRRES_00998	3291532	3291992	460	1	CEF73052	FG00998.1	Uncharacterized protein {ECO:0000313|EMBL:ESU06262.1, ECO:0000313|EnsemblFungi:FGSG_00998P0} [Source:UniProtKB/TrEMBL;Acc:I1RBR2]	FGSG_00998	0	0	0	0	0	0	0	No	Highly conserved genes	No	Wheat & Barley & Maize	-	-	-	-	-	No GO	Complex_I_NDUFS6	IPR020163
FGRRES_00999	3296231	3297506	1275	1	CEF73054	FG00999.1	Uncharacterized protein {ECO:0000313|EMBL:ESU06264.1, ECO:0000313|EnsemblFungi:FGSG_00999P0} [Source:UniProtKB/TrEMBL;Acc:I1RBR3]	FGSG_00999	0	0	2	0	1	3	0	No	Conserved protein	No	Wheat & Barley & Maize	-	-	-	-	-	No GO	-	-
FGRRES_01000	3299880	3301628	1748	1	CEF73055	FG01000.1	Cytochrome P450 51B {ECO:0000313|EMBL:ACL93395.1}; Uncharacterized protein {ECO:0000313|EMBL:EYB33695.1} [Source:UniProtKB/TrEMBL;Acc:B9UZF2]	FGSG_01000	0	0	0	0	0	0	0	No	Highly conserved genes	No	Wheat & Barley & Maize	-	-	PHI:2908	Unaffected pathogenicity	Apple	GO	Cyt_P450 Cyt_P450_E_grp-IV Cyt_P450_CS	IPR001128, IPR002403, IPR017972
FGRRES_01002	3304983	3306485	1502	1	CEF73058	FG01002.1	Uncharacterized protein {ECO:0000313|EMBL:ESU06268.1, ECO:0000313|EnsemblFungi:FGSG_01002P0} [Source:UniProtKB/TrEMBL;Acc:I1RBR5]	FGSG_01002	0	0	2	0	0	2	0	No	Conserved protein	No	Wheat & Barley	-	-	-	-	-	GO	TAFII55_prot_cons_reg	IPR006751
FGRRES_01003	3307234	3309075	1841	1	CEF73059	FG01003.1	Uncharacterized protein {ECO:0000313|EMBL:ESU06269.1, ECO:0000313|EnsemblFungi:FGSG_01003P0} [Source:UniProtKB/TrEMBL;Acc:I1RBR6]	FGSG_01003	0	0	0	0	1	1	0	No	Highly conserved genes	No	Wheat & Barley	-	-	-	-	-	No GO	-	-
FGRRES_01005	3319965	3321059	1094	1	CEF73063	FG01005.1	Uncharacterized protein {ECO:0000313|EMBL:ESU06272.1, ECO:0000313|EnsemblFungi:FGSG_01005P0} [Source:UniProtKB/TrEMBL;Acc:I1RBR8]	FGSG_01005	0	1	0	0	1	2	0.5	No	Modified protein	No	Wheat & Barley	-	-	-	-	-	No GO	Ser/Thr_kinase_19	IPR018865
FGRRES_01006	3321482	3324932	3450	1	CEF73064	FG01006.1	Uncharacterized protein {ECO:0000313|EMBL:ESU06273.1, ECO:0000313|EnsemblFungi:FGSG_01006P0} [Source:UniProtKB/TrEMBL;Acc:I1RBR9]	FGSG_01006	0	1	2	0	1	4	0.25	No	Modified protein	No	Wheat & Barley & Maize	-	-	-	-	-	GO	cNMP-bd_dom Sul_anion_transpt STAS_dom Sulph_transpt RmlC-like_jellyroll cNMP-bd-like	IPR000595, IPR001902, IPR002645, IPR011547, IPR014710, IPR018490
FGRRES_01007	3326427	3327190	763	1	CEF73065	PSF1	DNA replication complex GINS protein PSF1 [Source:UniProtKB/Swiss-Prot;Acc:Q4IP51]	FGSG_01007	0	0	0	0	0	0	0	No	Highly conserved genes	No	Wheat & Barley & Maize	-	-	-	-	-	GO	GINS_Psf1 GINS_complex	IPR005339, IPR021151
FGRRES_01008	3327799	3328841	1042	1	CEF73066	FG01008.1	Elongation factor 1-beta {ECO:0000313|EMBL:ESU06275.1}; Uncharacterized protein {ECO:0000313|EnsemblFungi:FGSG_01008P0} [Source:UniProtKB/TrEMBL;Acc:I1RBS0]	FGSG_01008	0	0	1	2	0	3	0	No	Conserved protein	No	-	-	-	-	-	-	GO	Transl_elong_EF1B_B/D_CS Glutathione-S-Trfase_C-like Transl_elong_fac_EF1B_bsu/dsu Transl_elong_EF1B/ribosomal_S6 EF-1_beta_acid_region_euk	IPR001326, IPR010987, IPR014038, IPR014717, IPR018940
FGRRES_01010	3331242	3332450	1208	1	CEF73068	FG01010.1	Uncharacterized protein {ECO:0000313|EMBL:ESU06278.1, ECO:0000313|EnsemblFungi:FGSG_01010P0} [Source:UniProtKB/TrEMBL;Acc:V6QVD5]	FGSG_01010	0	0	0	0	0	0	0	No	Highly conserved genes	No	Wheat & Barley	-	-	-	-	-	GO	RRM_dom Nucleotide-bd_a/b_plait	IPR000504, IPR012677
FGRRES_01011	3332613	3333586	973	1	CEF73069	FG01011.1	Uncharacterized protein {ECO:0000313|EMBL:ESU06279.1, ECO:0000313|EnsemblFungi:FGSG_01011P0} [Source:UniProtKB/TrEMBL;Acc:I1RBS1]	FGSG_01011	0	0	0	0	0	0	0	No	Highly conserved genes	No	Wheat & Barley	-	-	-	-	-	No GO	-	-
FGRRES_01012	3335281	3338298	3017	1	CEF73071	FG01012.1	Uncharacterized protein {ECO:0000313|EMBL:ESU06280.1, ECO:0000313|EnsemblFungi:FGSG_01012P0} [Source:UniProtKB/TrEMBL;Acc:I1RBS2]	FGSG_01012	0	2	0	0	1	3	0.666667	No	Modified protein	No	Wheat & Barley	-	-	-	-	-	No GO	DUF3405	IPR021822
FGRRES_01013	3338853	3339574	721	1	CEF73072	FG01013.1	Endosomal protein P24B {ECO:0000313|EMBL:ESU06281.1}; Uncharacterized protein {ECO:0000313|EnsemblFungi:FGSG_01013P0} [Source:UniProtKB/TrEMBL;Acc:I1RBS3]	FGSG_01013	0	0	0	0	0	0	0	No	Highly conserved genes	No	Wheat & Barley	-	-	-	-	-	GO	GOLD TMP21-related	IPR009038, IPR015720
FGRRES_01014	3341299	3342100	801	1	CEF73074	FG01014.1	Uncharacterized protein {ECO:0000313|EMBL:ESU06282.1, ECO:0000313|EnsemblFungi:FGSG_01014P0} [Source:UniProtKB/TrEMBL;Acc:I1RBS4]	FGSG_01014	0	0	0	1	0	1	0	No	Conserved protein	No	Wheat & Barley & Maize	-	-	-	-	-	GO	Small_GTP-bd_dom Small_GTPase_ARF/SAR Small_GTPase_ARF P-loop_NTPase	IPR005225, IPR006689, IPR024156, IPR027417
FGRRES_01015	3343275	3345644	2369	1	CEF73075	FG01015.1	Heat shock protein 78 {ECO:0000313|EMBL:ESU06283.1}; Uncharacterized protein {ECO:0000313|EnsemblFungi:FGSG_01015P0} [Source:UniProtKB/TrEMBL;Acc:I1RBS5]	FGSG_01015	0	2	3	0	1	6	0.333333	No	Modified protein	No	Wheat & Barley & Maize	-	-	-	-	-	GO	ClpA/B AAA+_ATPase ATPase_AAA_core ClpA/B_CS1 Clp_ATPase_C P-loop_NTPase ClpA/B_CS2	IPR001270, IPR003593, IPR003959, IPR018368, IPR019489, IPR027417, IPR028299
FGRRES_01016	3346091	3347196	1105	1	CEF73076	FG01016.1	60S ribosomal protein L6 {ECO:0000256|RuleBase:RU000662} [Source:UniProtKB/TrEMBL;Acc:I1RBS6]	FGSG_01016	0	0	0	2	0	2	0	No	Conserved protein	No	-	-	-	-	-	-	GO	60S_ribosomal_L6E Translation_prot_SH3-like Rib_L2_dom2	IPR000915, IPR008991, IPR014722
FGRRES_01017	3347708	3350167	2459	1	CEF73077	FG01017.1	Uncharacterized protein {ECO:0000313|EMBL:ESU06285.1, ECO:0000313|EnsemblFungi:FGSG_01017P0} [Source:UniProtKB/TrEMBL;Acc:I1RBS7]	FGSG_01017	0	1	2	0	1	4	0.25	No	Modified protein	No	Wheat & Barley & Maize	-	-	-	-	-	GO	Dipeptidyl-peptase3	IPR005317
FGRRES_01018	3354251	3354981	730	1	CEF73078	FG01018.1	Uncharacterized protein {ECO:0000313|EMBL:ESU06286.1, ECO:0000313|EnsemblFungi:FGSG_01018P0} [Source:UniProtKB/TrEMBL;Acc:I1RBS8]	FGSG_01018	0	0	0	0	1	1	0	No	Highly conserved genes	No	Wheat & Barley	-	-	-	-	-	GO	Therm_gnt_kin P-loop_NTPase Shikimate/glucono_kinase	IPR006001, IPR027417, IPR031322
FGRRES_01019	3358250	3359344	1094	1	CEF73080	FG01019.1	Uncharacterized protein {ECO:0000313|EMBL:ESU06288.1, ECO:0000313|EnsemblFungi:FGSG_01019P0} [Source:UniProtKB/TrEMBL;Acc:I1RBS9]	FGSG_01019	0	0	0	0	0	0	0	No	Highly conserved genes	No	Wheat & Barley	-	-	-	-	-	GO	ATP10	IPR007849
FGRRES_01020	3359501	3360290	789	1	CEF73081	FG01020.1	Golgi SNAP receptor complex member 1 {ECO:0000256|PIRNR:PIRNR027109} [Source:UniProtKB/TrEMBL;Acc:I1RBT0]	FGSG_01020	0	0	0	0	0	0	0	No	Highly conserved genes	No	Wheat & Barley & Maize	-	-	-	-	-	GO	Golgi_SNAP_su1	IPR023601
FGRRES_01021_M	3360502	3361536	1034	1	CEF73082	FG01021.1	Uncharacterized protein {ECO:0000313|EMBL:ESU06290.1, ECO:0000313|EnsemblFungi:FGSG_01021P0} [Source:UniProtKB/TrEMBL;Acc:I1RBT1]	FGSG_01021	0	0	0	0	0	0	0	No	Highly conserved genes	No	-	-	-	-	-	-	GO	Ribosomal_L29	IPR001854
FGRRES_01022	3363017	3365044	2027	1	CEF73083	FG01022.1	Uncharacterized protein {ECO:0000313|EMBL:ESU06291.1, ECO:0000313|EnsemblFungi:FGSG_01022P0} [Source:UniProtKB/TrEMBL;Acc:I1RBT2]	FGSG_01022	0	1	0	0	0	1	1	No	Modified protein	No	Wheat & Barley & Maize	-	-	PHI:1347	Reduced virulence	Triticum (related: Wheat)	GO	Znf_C2H2 Znf_C2H2/integrase_DNA-bd Znf_C2H2-like	IPR007087, IPR013087, IPR015880
FGRRES_01023	3367220	3367651	431	1	CEF73085	FG01023.1	Uncharacterized protein {ECO:0000313|EMBL:ESU06292.1, ECO:0000313|EnsemblFungi:FGSG_01023P0} [Source:UniProtKB/TrEMBL;Acc:I1RBT3]	FGSG_01023	0	0	0	0	0	0	0	No	Highly conserved genes	No	Wheat & Barley	-	-	-	-	-	No GO	-	-
FGRRES_01024	3368147	3371884	3737	1	CEF73086	PRP5	Pre-mRNA-processing ATP-dependent RNA helicase PRP5 [Source:UniProtKB/Swiss-Prot;Acc:Q4IP34]	FGSG_01024	0	0	2	0	0	2	0	No	Conserved protein	No	Wheat & Barley & Maize	-	-	-	-	-	GO	RNA-helicase_DEAD-box_CS Helicase_C DEAD/DEAH_box_helicase_dom Helicase_ATP-bd RNA_helicase_DEAD_Q_motif P-loop_NTPase	IPR000629, IPR001650, IPR011545, IPR014001, IPR014014, IPR027417
FGRRES_01025	3372383	3373280	897	1	CEF73087	FG01025.1	Uncharacterized protein {ECO:0000313|EMBL:ESU06294.1, ECO:0000313|EnsemblFungi:FGSG_01025P0} [Source:UniProtKB/TrEMBL;Acc:I1RBT5]	FGSG_01025	0	2	1	0	0	3	0.666667	No	Modified protein	No	Wheat & Barley	-	-	-	-	-	GO	SAP30BP	IPR012479
FGRRES_01026	3373552	3374678	1126	1	CEF73088	FG01026.1	Uncharacterized protein {ECO:0000313|EMBL:ESU06295.1, ECO:0000313|EnsemblFungi:FGSG_01026P0} [Source:UniProtKB/TrEMBL;Acc:I1RBT6]	FGSG_01026	0	0	0	1	0	1	0	No	Conserved protein	No	Wheat & Barley & Maize	-	-	-	-	-	No GO	DUF3712	IPR022185
FGRRES_01027	3377105	3378781	1676	1	CEF73089	FG01027.1	Uncharacterized protein {ECO:0000313|EMBL:ESU06296.1, ECO:0000313|EnsemblFungi:FGSG_01027P0} [Source:UniProtKB/TrEMBL;Acc:I1RBT7]	FGSG_01027	0	1	0	0	0	1	1	No	Modified protein	No	Wheat & Barley	-	-	-	-	-	GO	FMN-dep_DH Cyt_B5-like_heme/steroid-bd Alpha-hydoxy_acid_DH_FMN Aldolase_TIM Cyt_B5_heme-BS	IPR000262, IPR001199, IPR012133, IPR013785, IPR018506
FGRRES_01028	3379516	3380301	785	1	CEF73090	FG01028.1	Uncharacterized protein {ECO:0000313|EMBL:ESU06297.1, ECO:0000313|EnsemblFungi:FGSG_01028P0} [Source:UniProtKB/TrEMBL;Acc:I1RBT8]	FGSG_01028	0	0	0	0	0	0	0	No	Highly conserved genes	No	Wheat & Barley & Maize	-	-	-	-	-	GO	DnaJ_domain HscB HscB_oligo_C	IPR001623, IPR004640, IPR009073
FGRRES_01030	3385227	3387092	1865	1	CEF73092	FG01030.1	Uncharacterized protein {ECO:0000313|EMBL:ESU06299.1, ECO:0000313|EnsemblFungi:FGSG_01030P0} [Source:UniProtKB/TrEMBL;Acc:I1RBU0]	FGSG_01030	0	2	1	0	0	3	0.666667	No	Modified protein	No	Wheat & Barley	-	-	PHI:1632	Unaffected pathogenicity	Triticum (related: Wheat)	GO	AAA+_ATPase WHTH_DNA-bd_dom Cell_div_Cdc6/18 P-loop_NTPase	IPR003593, IPR011991, IPR016314, IPR027417
FGRRES_01031	3387856	3388530	674	1	CEF73093	FG01031.1	Uncharacterized protein {ECO:0000313|EMBL:ESU06300.1, ECO:0000313|EnsemblFungi:FGSG_01031P0} [Source:UniProtKB/TrEMBL;Acc:I1RBU1]	FGSG_01031	0	0	0	0	0	0	0	No	Highly conserved genes	No	Wheat & Barley & Maize	-	-	-	-	-	GO	TspO_MBR	IPR004307
FGRRES_01032	3388857	3389899	1042	1	CEF73094	FG01032.1	Amino acid transporter arg-13 {ECO:0000313|EMBL:ESU06301.1}; Uncharacterized protein {ECO:0000313|EnsemblFungi:FGSG_01032P0} [Source:UniProtKB/TrEMBL;Acc:I1RBU2]	FGSG_01032	0	0	0	0	1	1	0	No	Highly conserved genes	No	Wheat & Barley	-	-	-	-	-	GO	Mit_carrier Mitochondrial_sb/sol_carrier Mt_carrier_dom	IPR002067, IPR018108, IPR023395
FGRRES_01033	3391750	3392470	720	1	CEF73095	FG01033.1	Uncharacterized protein {ECO:0000313|EMBL:ESU06302.1, ECO:0000313|EnsemblFungi:FGSG_01033P0} [Source:UniProtKB/TrEMBL;Acc:I1RBU3]	FGSG_01033	0	0	0	0	0	0	0	No	Highly conserved genes	No	Wheat & Barley & Maize	-	-	-	-	-	GO	Shr3_AAP_chap	IPR013248
FGRRES_01034	3392877	3394078	1201	1	CEF73096	FG01034.1	Uncharacterized protein {ECO:0000313|EMBL:ESU06303.1, ECO:0000313|EnsemblFungi:FGSG_01034P0} [Source:UniProtKB/TrEMBL;Acc:I1RBU4]	FGSG_01034	0	0	0	1	0	1	0	No	Conserved protein	No	Barley	-	-	-	-	-	No GO	WSC_carb-bd	IPR002889
FGRRES_01035	3394181	3397656	3475	1	CEF73097	FG01035.1	Uncharacterized protein {ECO:0000313|EMBL:ESU06304.1, ECO:0000313|EnsemblFungi:FGSG_01035P0} [Source:UniProtKB/TrEMBL;Acc:I1RBU5]	FGSG_01035	0	2	0	0	0	2	1	No	Modified protein	No	Wheat	-	-	-	-	-	GO	DNA_repair_prot_UmuC-like BRCT_dom REV1 DNA_pol_Y-fam_little_finger DUF4414 Rev1_C	IPR001126, IPR001357, IPR012112, IPR017961, IPR025527, IPR031991
FGRRES_01036	3398112	3399790	1678	1	CEF73098	FG01036.1	Uncharacterized protein {ECO:0000313|EMBL:ESU06305.1, ECO:0000313|EnsemblFungi:FGSG_01036P0} [Source:UniProtKB/TrEMBL;Acc:I1RBU6]	FGSG_01036	0	1	2	0	0	3	0.333333	No	Modified protein	No	Wheat & Barley & Maize	-	-	-	-	-	GO	RED_N	IPR012916
FGRRES_01037	3400411	3401816	1405	1	CEF73099	FG01037.1	Uncharacterized protein {ECO:0000313|EMBL:ESU06306.1, ECO:0000313|EnsemblFungi:FGSG_01037P0} [Source:UniProtKB/TrEMBL;Acc:V6QVM5]	FGSG_01037	0	0	1	0	0	1	0	No	Conserved protein	No	Wheat & Barley & Maize	-	-	-	-	-	GO	Inosine/uridine_hydrolase_dom Inosine/uridine_hydrolase	IPR001910, IPR023186
FGRRES_01038_M	3401919	3403006	1087	1	CEF73100	FG01038.1	Uncharacterized protein {ECO:0000313|EMBL:EYB33731.1} [Source:UniProtKB/TrEMBL;Acc:A0A016Q7C9]	FGSG_01038	0	0	0	0	0	0	0	No	Highly conserved genes	No	Wheat	-	-	-	-	-	GO	Mit_carrier Mitochondrial_sb/sol_carrier Mt_carrier_dom	IPR002067, IPR018108, IPR023395
FGRRES_01039	3404593	3405795	1202	1	CEF73101	FG01039.1	Uncharacterized protein {ECO:0000313|EMBL:ESU06308.1, ECO:0000313|EnsemblFungi:FGSG_01039P0} [Source:UniProtKB/TrEMBL;Acc:I1RBU8]	FGSG_01039	0	0	1	0	0	1	0	No	Conserved protein	No	Wheat & Barley & Maize	-	-	-	-	-	No GO	-	-
FGRRES_01040	3406415	3407829	1414	1	CEF73102	FG01040.1	Uncharacterized protein {ECO:0000313|EMBL:ESU06309.1, ECO:0000313|EnsemblFungi:FGSG_01040P0} [Source:UniProtKB/TrEMBL;Acc:I1RBU9]	FGSG_01040	0	1	0	0	1	2	0.5	No	Modified protein	No	Wheat & Barley	-	-	PHI:1557	Unaffected pathogenicity	Triticum (related: Wheat)	No GO	-	-
FGRRES_01044	3428176	3428679	503	1	CEF73107	FG01044.1	Uncharacterized protein {ECO:0000313|EMBL:ESU06315.1, ECO:0000313|EnsemblFungi:FGSG_01044P0} [Source:UniProtKB/TrEMBL;Acc:I1RBV3]	FGSG_01044	0	0	0	0	1	1	0	No	Highly conserved genes	No	Wheat & Barley & Maize	-	-	-	-	-	GO	ER_Pkr1	IPR013945
FGRRES_01045_M	3437747	3439302	1555	1	CEF73109	-	Uncharacterized protein {ECO:0000313|EMBL:EYB33738.1} [Source:UniProtKB/TrEMBL;Acc:A0A016Q7M6]	FGSG_01045	0	0	1	0	0	1	0	No	Conserved protein	No	Wheat & Barley	-	-	-	-	-	No GO	-	-
FGRRES_01046	3443757	3446357	2600	1	CEF73110	FG01046.1	Uncharacterized protein {ECO:0000313|EMBL:ESU06317.1, ECO:0000313|EnsemblFungi:FGSG_01046P0} [Source:UniProtKB/TrEMBL;Acc:I1RBV5]	FGSG_01046	0	2	2	0	0	4	0.5	No	Modified protein	No	Wheat & Barley	-	-	-	-	-	GO	Cullin_N WHTH_DNA-bd_dom APC_su2_C Cullin_homology	IPR001373, IPR011991, IPR014786, IPR016158
FGRRES_01047	3451512	3453649	2137	1	CEF73113	FG01047.1	Uncharacterized protein {ECO:0000313|EMBL:ESU06319.1, ECO:0000313|EnsemblFungi:FGSG_01047P0} [Source:UniProtKB/TrEMBL;Acc:I1RBV6]	FGSG_01047	0	1	2	0	1	4	0.25	No	Modified protein	No	Wheat & Barley & Maize	-	-	-	-	-	GO	Znf_RING Znf_RING/FYVE/PHD	IPR001841, IPR013083
FGRRES_01049	3457154	3479659	22505	1	CEF73115	-	Uncharacterized protein {ECO:0000313|EMBL:ESU06321.1, ECO:0000313|EnsemblFungi:FGSG_01049P0} [Source:UniProtKB/TrEMBL;Acc:I1RBV8]	FGSG_01049	0	23	14	0	0	37	0.621622	Yes	Modified protein	No	Wheat & Barley	-	-	-	-	-	No GO	-	-
FGRRES_01050	3480355	3482505	2150	1	CEF73116	FG01050.1	Uncharacterized protein {ECO:0000313|EMBL:ESU06322.1, ECO:0000313|EnsemblFungi:FGSG_01050P0} [Source:UniProtKB/TrEMBL;Acc:I1RBV9]	FGSG_01050	0	0	2	0	0	2	0	No	Conserved protein	No	Wheat & Barley	-	-	-	-	-	No GO	-	-
FGRRES_01051	3483433	3485525	2092	1	CEF73117	FG01051.1	Uncharacterized protein {ECO:0000313|EMBL:ESU06323.1, ECO:0000313|EnsemblFungi:FGSG_01051P0} [Source:UniProtKB/TrEMBL;Acc:I1RBW0]	FGSG_01051	1	0	2	0	1	3	0.25	No	Non-functional	No	Wheat	-	-	-	-	-	GO	Pr_cel_nuc_antig Myosin-bd	IPR000730, IPR026859
FGRRES_01052	3486677	3487520	843	1	CEF73118	FG01052.1	Proliferating cell nuclear antigen {ECO:0000256|RuleBase:RU000641} [Source:UniProtKB/TrEMBL;Acc:I1RBW1]	FGSG_01052	0	0	2	0	0	2	0	No	Conserved protein	No	Wheat & Barley & Maize	-	-	-	-	-	GO	Pr_cel_nuc_antig Pr_cel_nuc_antig_N Pr_cel_nuc_antig_C Pr_cel_nuc_antig_CS	IPR000730, IPR022648, IPR022649, IPR022659
FGRRES_01053	3488663	3489957	1294	1	CEF73119	FG01053.1	Uncharacterized protein {ECO:0000313|EMBL:ESU06325.1, ECO:0000313|EnsemblFungi:FGSG_01053P0} [Source:UniProtKB/TrEMBL;Acc:I1RBW2]	FGSG_01053	0	1	1	0	0	2	0.5	No	Modified protein	No	Wheat & Barley & Maize	-	-	-	-	-	GO	PyrdxlP_synth_PyrdxlKinase PM/HMP-P_kinase-1 Ribokinase-like	IPR004625, IPR013749, IPR029056
FGRRES_01054	3490168	3491166	998	1	CEF73120	FG01054.1	Uncharacterized protein {ECO:0000313|EMBL:ESU06326.1, ECO:0000313|EnsemblFungi:FGSG_01054P0} [Source:UniProtKB/TrEMBL;Acc:I1RBW3]	FGSG_01054	0	0	0	0	0	0	0	No	Highly conserved genes	No	Wheat	-	-	-	-	-	No GO	-	-
FGRRES_01055	3492568	3494043	1475	1	CEF73121	FG01055.1	Uncharacterized protein {ECO:0000313|EMBL:ESU06327.1, ECO:0000313|EnsemblFungi:FGSG_01055P0} [Source:UniProtKB/TrEMBL;Acc:I1RBW4]	FGSG_01055	0	0	0	0	0	0	0	No	Highly conserved genes	No	Wheat & Barley & Maize	-	-	-	-	-	GO	KH_dom KH_dom_type_1	IPR004087, IPR004088
FGRRES_01056	3494579	3495328	749	1	CEF73122	FG01056.1	Uncharacterized protein {ECO:0000313|EMBL:ESU06328.1, ECO:0000313|EnsemblFungi:FGSG_01056P0} [Source:UniProtKB/TrEMBL;Acc:I1RBW5]	FGSG_01056	0	0	0	0	0	0	0	No	Highly conserved genes	No	Wheat & Barley & Maize	-	-	-	-	-	No GO	ABM-like Dimeric_a/b-barrel	IPR007138, IPR011008
FGRRES_01057	3496429	3498101	1672	1	CEF73123	-	Uncharacterized protein {ECO:0000313|EMBL:ESU06329.1, ECO:0000313|EnsemblFungi:FGSG_01057P0} [Source:UniProtKB/TrEMBL;Acc:I1RBW6]	FGSG_01057	0	1	1	0	0	2	0.5	No	Modified protein	No	Wheat & Barley & Maize	-	-	-	-	-	GO	Endo/exonuclease/phosphatase	IPR005135
FGRRES_01058	3498381	3501092	2711	1	CEF73124	FG01058.1	Uncharacterized protein {ECO:0000313|EMBL:ESU06330.1, ECO:0000313|EnsemblFungi:FGSG_01058P0} [Source:UniProtKB/TrEMBL;Acc:I1RBW7]	FGSG_01058	0	2	1	0	0	3	0.666667	No	Modified protein	No	Wheat	-	-	PHI:1243	Unaffected pathogenicity	Triticum (related: Wheat)	GO	Prot_kinase_dom AGC-kinase_C Ser/Thr_kinase_AS Kinase-like_dom Protein_kinase_ATP_BS	IPR000719, IPR000961, IPR008271, IPR011009, IPR017441
FGRRES_01059	3501872	3503529	1657	1	CEF73125	FPR4	FK506-binding protein 4 [Source:UniProtKB/Swiss-Prot;Acc:Q4INZ9]	FGSG_01059	0	0	0	0	0	0	0	No	Highly conserved genes	No	Wheat & Barley & Maize	-	-	-	-	-	GO	PPIase_FKBP_dom PPIase_FKBP FK506_BP	IPR001179, IPR023566, IPR026257
FGRRES_01060	3504185	3505014	829	1	CEF73126	FG01060.1	Uncharacterized protein {ECO:0000313|EMBL:ESU06332.1, ECO:0000313|EnsemblFungi:FGSG_01060P0} [Source:UniProtKB/TrEMBL;Acc:I1RBW8]	FGSG_01060	0	0	1	0	1	2	0	No	Conserved protein	No	Wheat	-	-	-	-	-	No GO	ThiJ/PfpI Class_I_gatase-like	IPR002818, IPR029062
FGRRES_01061_M	3505536	3506375	839	1	CEF73127	FG01061.1	Uncharacterized protein {ECO:0000313|EMBL:ESU06333.1, ECO:0000313|EnsemblFungi:FGSG_01061P0} [Source:UniProtKB/TrEMBL;Acc:I1RBW9]	FGSG_01061	0	0	0	0	0	0	0	No	Highly conserved genes	No	Wheat & Barley	-	-	-	-	-	No GO	-	-
FGRRES_01062	3507223	3507985	762	1	CEF73128	FG01062.1	Uncharacterized protein {ECO:0000313|EMBL:ESU06334.1, ECO:0000313|EnsemblFungi:FGSG_01062P0} [Source:UniProtKB/TrEMBL;Acc:I1RBX0]	FGSG_01062	0	0	1	0	0	1	0	No	Conserved protein	No	Wheat & Barley	-	-	-	-	-	GO	THO_Thoc5	IPR019163
FGRRES_01063	3508330	3509361	1031	1	CEF73129	FG01063.1	Thymidylate synthase {ECO:0000313|EMBL:ESU06335.1}; Uncharacterized protein {ECO:0000313|EnsemblFungi:FGSG_01063P0} [Source:UniProtKB/TrEMBL;Acc:V6R382]	FGSG_01063	0	0	0	0	0	0	0	No	Highly conserved genes	No	Wheat & Barley	-	-	-	-	-	GO	Thymidylate_synthase Thymidylate_synthase_AS Thymidate_synth/dCMP_Mease	IPR000398, IPR020940, IPR023451
FGRRES_01064	3511796	3513289	1493	1	CEF73130	FG01064.1	Uncharacterized protein {ECO:0000313|EMBL:ESU06336.1, ECO:0000313|EnsemblFungi:FGSG_01064P0} [Source:UniProtKB/TrEMBL;Acc:I1RBX1]	FGSG_01064	0	0	1	0	1	2	0	No	Conserved protein	No	Wheat & Barley	-	-	-	-	-	GO	AdipoR/HlyIII-related	IPR004254
FGRRES_01065	3514255	3515832	1577	1	CEF73131	FG01065.1	Uncharacterized protein {ECO:0000313|EMBL:ESU06337.1, ECO:0000313|EnsemblFungi:FGSG_01065P0} [Source:UniProtKB/TrEMBL;Acc:I1RBX2]	FGSG_01065	0	0	0	0	0	0	0	No	Highly conserved genes	No	Barley	-	-	-	-	-	GO	Rab-GTPase-TBC_dom	IPR000195
FGRRES_01066	3517790	3520280	2490	1	CEF73132	FG01066.1	Uncharacterized protein {ECO:0000313|EMBL:ESU06338.1, ECO:0000313|EnsemblFungi:FGSG_01066P0} [Source:UniProtKB/TrEMBL;Acc:I1RBX3]	FGSG_01066	0	2	0	0	0	2	1	No	Modified protein	No	Wheat & Barley	-	-	-	-	-	GO	Sul_anion_transpt STAS_dom Sulph_transpt S04_transporter_CS	IPR001902, IPR002645, IPR011547, IPR018045
FGRRES_01067	3521318	3522833	1515	1	CEF73133	FG01067.1	Uncharacterized protein {ECO:0000313|EMBL:ESU06339.1, ECO:0000313|EnsemblFungi:FGSG_01067P0} [Source:UniProtKB/TrEMBL;Acc:I1RBX4]	FGSG_01067	0	0	1	0	1	2	0	No	Conserved protein	No	Wheat & Barley	-	-	-	-	-	GO	WLM	IPR013536
FGRRES_01068	3528343	3529221	878	1	CEF73135	-	Uncharacterized protein {ECO:0000313|EMBL:ESU06341.1, ECO:0000313|EnsemblFungi:FGSG_01068P0} [Source:UniProtKB/TrEMBL;Acc:I1RBX5]	FGSG_01068	0	0	0	0	0	0	0	No	Highly conserved genes	No	Wheat & Barley & Maize	-	-	-	-	-	No GO	-	-
FGRRES_01069	3531077	3532288	1211	1	CEF73136	FG01069.1	ATP-dependent (S)-NAD(P)H-hydrate dehydratase {ECO:0000256|HAMAP-Rule:MF_03157} [Source:UniProtKB/TrEMBL;Acc:I1RBX6]	FGSG_01069	0	1	1	0	0	2	0.5	No	Modified protein	No	Wheat & Barley & Maize	-	-	-	-	-	GO	YjeF_C Carbohydrate_kinase_pred_CS Ribokinase-like	IPR000631, IPR017953, IPR029056
FGRRES_01070_M	3533012	3533759	747	1	CEF73137	FG01070.1	Uncharacterized protein {ECO:0000313|EMBL:ESU06343.1, ECO:0000313|EnsemblFungi:FGSG_01070P0} [Source:UniProtKB/TrEMBL;Acc:I1RBX7]	FGSG_01070	0	0	0	0	1	1	0	No	Highly conserved genes	No	Wheat & Barley & Maize	-	-	-	-	-	No GO	-	-
FGRRES_01072	3549079	3549594	515	1	CEF73141	FG01072.1	Uncharacterized protein {ECO:0000313|EMBL:ESU06347.1, ECO:0000313|EnsemblFungi:FGSG_01072P0} [Source:UniProtKB/TrEMBL;Acc:I1RBX8]	FGSG_01072	0	1	0	0	0	1	1	No	Modified protein	No	Wheat & Barley & Maize	-	-	-	-	-	No GO	DUF1993 DinB-/YfiT-like	IPR018531, IPR027369
FGRRES_01076	3560142	3560996	854	1	CEF73146	FG01076.1	Uncharacterized protein {ECO:0000313|EMBL:ESU06352.1, ECO:0000313|EnsemblFungi:FGSG_01076P0} [Source:UniProtKB/TrEMBL;Acc:I1RBY1]	FGSG_01076	0	1	0	1	1	3	0.333333	No	Modified protein	No	-	-	-	-	-	-	No GO	-	-
FGRRES_01077_M	3560929	3562500	1571	1	CEF73147	FG01077.1	Uncharacterized protein {ECO:0000313|EMBL:EYB33767.1} [Source:UniProtKB/TrEMBL;Acc:A0A016Q6V2]	FGSG_01077	0	2	0	1	2	5	0.4	No	Modified protein	No	-	-	-	-	-	-	No GO	-	-
FGRRES_01078	3563054	3563544	490	1	CEF73148	FG01078.1	Uncharacterized protein {ECO:0000313|EMBL:ESU06354.1, ECO:0000313|EnsemblFungi:FGSG_01078P0} [Source:UniProtKB/TrEMBL;Acc:I1RBY3]	FGSG_01078	0	1	0	0	0	1	1	No	Modified protein	No	Wheat	-	-	-	-	-	No GO	-	-
FGRRES_01081	3569171	3569810	639	1	CEF73150	FG01081.1	60S ribosomal protein L11 {ECO:0000313|EMBL:ESU06356.1}; Uncharacterized protein {ECO:0000313|EnsemblFungi:FGSG_01081P0} [Source:UniProtKB/TrEMBL;Acc:I1RBY4]	FGSG_01081	0	0	0	0	0	0	0	No	Highly conserved genes	No	-	-	-	-	-	-	GO	Ribosomal_L5 Ribosomal_L5_CS Ribosomal_L5_domain Ribosomal_L5_C Ribosomal_L5_N	IPR002132, IPR020929, IPR022803, IPR031309, IPR031310
FGRRES_01083	3572148	3572974	826	1	CEF73152	FG01083.1	Uncharacterized protein {ECO:0000313|EMBL:ESU06358.1, ECO:0000313|EnsemblFungi:FGSG_01083P0} [Source:UniProtKB/TrEMBL;Acc:I1RBY6]	FGSG_01083	0	0	1	0	0	1	0	No	Conserved protein	No	Wheat & Barley & Maize	-	-	-	-	-	GO	DnaJ_domain	IPR001623
FGRRES_01084	3573552	3575211	1659	1	CEF73153	FG01084.1	Uncharacterized protein {ECO:0000313|EMBL:ESU06359.1, ECO:0000313|EnsemblFungi:FGSG_01084P0} [Source:UniProtKB/TrEMBL;Acc:I1RBY7]	FGSG_01084	0	0	0	0	0	0	0	No	Highly conserved genes	No	Wheat & Barley & Maize	-	-	-	-	-	No GO	Clr5_dom	IPR025676
FGRRES_01085	3581820	3582992	1172	1	CEF73154	FG01085.1	Uncharacterized protein {ECO:0000313|EMBL:ESU06360.1, ECO:0000313|EnsemblFungi:FGSG_01085P0} [Source:UniProtKB/TrEMBL;Acc:I1RBY8]	FGSG_01085	0	0	0	0	0	0	0	No	Highly conserved genes	No	Wheat & Barley & Maize	-	-	-	-	-	GO	Thioredoxin Galactose-bd-like PITH_dom Thioredoxin-like_fold Thioredoxin_domain Thioredoxin_CS	IPR005746, IPR008979, IPR010400, IPR012336, IPR013766, IPR017937
FGRRES_01086	3587702	3590218	2516	1	CEF73155	FG01086.1	Acetolactate synthase {ECO:0000256|RuleBase:RU003591} [Source:UniProtKB/TrEMBL;Acc:I1RBY9]	FGSG_01086	0	0	0	0	0	0	0	No	Highly conserved genes	No	Wheat & Barley & Maize	-	-	-	-	-	GO	TPP-bd_CS TPP_enzyme-bd_C Thiamin_PyroP_enz_cen_dom Thiamin_PyroP_enz_TPP-bd_dom Acetolactate_synth_lsu DHS-like_NAD/FAD-binding_dom THDP-binding	IPR000399, IPR011766, IPR012000, IPR012001, IPR012846, IPR029035, IPR029061
FGRRES_01087	3593710	3594711	1001	1	CEF73157	FG01087.1	Uncharacterized protein {ECO:0000313|EMBL:ESU06363.1, ECO:0000313|EnsemblFungi:FGSG_01087P0} [Source:UniProtKB/TrEMBL;Acc:I1RBZ0]	FGSG_01087	0	0	0	1	1	2	0	No	Conserved protein	No	Wheat & Barley	-	-	-	-	-	No GO	-	-
FGRRES_01088	3595094	3597030	1936	1	CEF73158	FG01088.1	Uncharacterized protein {ECO:0000313|EMBL:ESU06364.1, ECO:0000313|EnsemblFungi:FGSG_01088P0} [Source:UniProtKB/TrEMBL;Acc:I1RBZ1]	FGSG_01088	0	0	0	0	0	0	0	No	Highly conserved genes	No	Wheat & Barley	-	-	-	-	-	No GO	-	-
FGRRES_01089	3599250	3599900	650	1	CEF73159	FG01089.1	Uncharacterized protein {ECO:0000313|EMBL:ESU06365.1, ECO:0000313|EnsemblFungi:FGSG_01089P0} [Source:UniProtKB/TrEMBL;Acc:I1RBZ2]	FGSG_01089	0	0	0	1	0	1	0	No	Conserved protein	No	-	-	-	-	-	-	No GO	-	-
FGRRES_01091	3610847	3611717	870	1	CEF73164	FG01091.1	Uncharacterized protein {ECO:0000313|EMBL:ESU06368.1, ECO:0000313|EnsemblFungi:FGSG_01091P0} [Source:UniProtKB/TrEMBL;Acc:I1RBZ3]	FGSG_01091	0	0	0	0	0	0	0	No	Highly conserved genes	No	Wheat & Barley	-	-	-	-	-	No GO	ExoRNase_PH_dom1 ExoRNase_PH_dom2 Ribosomal_S5_D2-typ_fold	IPR001247, IPR015847, IPR020568
FGRRES_01092	3612141	3613442	1301	1	CEF73165	RRD2	Serine/threonine-protein phosphatase 2A activator 2 [Source:UniProtKB/Swiss-Prot;Acc:Q4INW6]	FGSG_01092	0	0	1	0	0	1	0	No	Conserved protein	No	Wheat & Barley	-	-	-	-	-	GO	Phstyr_phstse_ac	IPR004327
FGRRES_01094	3618347	3618943	596	1	CEF73167	FG01094.1	Uncharacterized protein {ECO:0000313|EMBL:ESU06372.1, ECO:0000313|EnsemblFungi:FGSG_01094P0} [Source:UniProtKB/TrEMBL;Acc:I1RBZ5]	FGSG_01094	0	0	0	0	0	0	0	No	Highly conserved genes	No	Wheat & Barley & Maize	-	-	-	-	-	GO	Hist_AcTrfase_NuA4_cplx	IPR015418
FGRRES_01095	3620024	3622405	2381	1	CEF73168	FG01095.1	Uncharacterized protein {ECO:0000313|EMBL:ESU06373.1, ECO:0000313|EnsemblFungi:FGSG_01095P0} [Source:UniProtKB/TrEMBL;Acc:I1RBZ6]	FGSG_01095	0	0	0	1	0	1	0	No	Conserved protein	No	Wheat & Barley & Maize	-	-	-	-	-	GO	Peptidase_S9 PD40 AB_hydrolase	IPR001375, IPR011659, IPR029058
FGRRES_01096	3622996	3623752	756	1	CEF73169	FG01096.1	Uncharacterized protein {ECO:0000313|EMBL:ESU06374.1, ECO:0000313|EnsemblFungi:FGSG_01096P0} [Source:UniProtKB/TrEMBL;Acc:I1RBZ7]	FGSG_01096	0	1	0	0	0	1	1	No	Modified protein	No	Wheat & Barley	-	-	PHI:1316	Unaffected pathogenicity	Triticum (related: Wheat)	GO	BTP Histone-fold	IPR006565, IPR009072
FGRRES_01097	3624693	3626134	1441	1	CEF73170	FG01097.1	Uncharacterized protein {ECO:0000313|EMBL:ESU06375.1, ECO:0000313|EnsemblFungi:FGSG_01097P0} [Source:UniProtKB/TrEMBL;Acc:I1RBZ8]	FGSG_01097	0	0	1	0	0	1	0	No	Conserved protein	No	Wheat & Barley	-	-	-	-	-	GO	PWI_dom	IPR002483
FGRRES_01098	3626829	3627671	842	1	CEF73171	-	Uncharacterized protein {ECO:0000313|EMBL:ESU06376.1, ECO:0000313|EnsemblFungi:FGSG_01098P0} [Source:UniProtKB/TrEMBL;Acc:I1RBZ9]	FGSG_01098	0	1	0	0	0	1	1	No	Modified protein	No	Wheat & Barley & Maize	-	-	-	-	-	GO	PDZ	IPR001478
FGRRES_01099	3629591	3630556	965	1	CEF73173	FG01099.1	GTP-binding nuclear protein GSP1/Ran {ECO:0000313|EMBL:ESU06377.1}; Uncharacterized protein {ECO:0000313|EnsemblFungi:FGSG_01099P0} [Source:UniProtKB/TrEMBL;Acc:I1RC00]	FGSG_01099	0	1	1	0	0	2	0.5	No	Modified protein	No	-	-	-	-	-	-	GO	Small_GTPase Ran_GTPase Small_GTP-bd_dom P-loop_NTPase	IPR001806, IPR002041, IPR005225, IPR027417
FGRRES_01100	3634284	3636307	2023	1	CEF73174	FG01100.1	Uncharacterized protein {ECO:0000313|EMBL:ESU06378.1, ECO:0000313|EnsemblFungi:FGSG_01100P0} [Source:UniProtKB/TrEMBL;Acc:I1RC01]	FGSG_01100	0	0	1	0	0	1	0	No	Conserved protein	No	Wheat & Barley	-	-	PHI:1506	Unaffected pathogenicity	Triticum (related: Wheat)	GO	Homeobox_dom Homeodomain-like Homeobox_CS	IPR001356, IPR009057, IPR017970
FGRRES_01101	3637398	3639860	2462	1	CEF73175	FG01101.1	Uncharacterized protein {ECO:0000313|EMBL:ESU06379.1, ECO:0000313|EnsemblFungi:FGSG_01101P0} [Source:UniProtKB/TrEMBL;Acc:I1RC02]	FGSG_01101	0	0	1	0	0	1	0	No	Conserved protein	No	Wheat & Barley	-	-	-	-	-	GO	Pentatricopeptide_repeat TPR-like_helical_dom	IPR002885, IPR011990
FGRRES_01102	3640120	3641334	1214	1	CEF73176	FG01102.1	Uncharacterized protein {ECO:0000313|EMBL:ESU06380.1, ECO:0000313|EnsemblFungi:FGSG_01102P0} [Source:UniProtKB/TrEMBL;Acc:I1RC03]	FGSG_01102	0	0	0	0	0	0	0	No	Highly conserved genes	No	Wheat & Barley & Maize	-	-	-	-	-	GO	RNA3'_term_phos_cyc RNA3'-term_phos_cycl_insert RNA3'P_cycl/enolpyr_Trfase_a/b RNA3'_term_phos_cyc_type_2 RNA3'_phos_cyclase_dom	IPR000228, IPR013791, IPR013792, IPR016443, IPR023797
FGRRES_01103	3641632	3642776	1144	1	CEF73177	FG01103.1	Uncharacterized protein {ECO:0000313|EMBL:ESU06381.1, ECO:0000313|EnsemblFungi:FGSG_01103P0} [Source:UniProtKB/TrEMBL;Acc:I1RC04]	FGSG_01103	0	0	0	0	0	0	0	No	Highly conserved genes	No	Wheat & Barley	-	-	-	-	-	GO	DUF1746_fun	IPR013715
FGRRES_01104	3643334	3644938	1604	1	CEF73178	FG01104.1	Phenylalanyl-tRNA synthetase alpha chain {ECO:0000313|EMBL:ESU06382.1}; Uncharacterized protein {ECO:0000313|EnsemblFungi:FGSG_01104P0} [Source:UniProtKB/TrEMBL;Acc:I1RC05]	FGSG_01104	0	0	0	0	0	0	0	No	Highly conserved genes	No	Wheat & Barley & Maize	-	-	-	-	-	GO	Phenylalanyl-tRNA_Synthase Phe-tRNA-synth_IIc_asu aa-tRNA-synth_II	IPR002319, IPR004529, IPR006195
FGRRES_01105	3647474	3648655	1181	1	CEF73180	FG01105.1	Uncharacterized protein {ECO:0000313|EMBL:ESU06384.1, ECO:0000313|EnsemblFungi:FGSG_01105P0} [Source:UniProtKB/TrEMBL;Acc:I1RC06]	FGSG_01105	0	0	1	0	1	2	0	No	Conserved protein	No	Wheat & Barley & Maize	-	-	-	-	-	GO	G_patch_dom	IPR000467
FGRRES_01106	3649240	3651980	2740	1	CEF73181	FG01106.1	Uncharacterized protein {ECO:0000313|EMBL:ESU06385.1, ECO:0000313|EnsemblFungi:FGSG_01106P0} [Source:UniProtKB/TrEMBL;Acc:I1RC07]	FGSG_01106	0	0	0	0	1	1	0	No	Highly conserved genes	No	Wheat & Barley & Maize	-	-	PHI:1348	Reduced virulence	Triticum (related: Wheat)	GO	Arsenite-R_2 Znf_C2H2 DUF3546 DUF4187	IPR007042, IPR007087, IPR021933, IPR025239
FGRRES_01107	3653607	3656144	2537	1	CEF73182	HXB	Molybdenum cofactor sulfurase {ECO:0000256|HAMAP-Rule:MF_03050} [Source:UniProtKB/TrEMBL;Acc:I1RC08]	FGSG_01107	0	1	2	0	0	3	0.333333	No	Modified protein	No	Wheat & Barley & Maize	-	-	-	-	-	GO	Aminotrans_V_dom MoCF_Sase_C MOSC_N PyrdxlP-dep_Trfase_major_sub1 PyrdxlP-dep_Trfase_major_sub2 PyrdxlP-dep_Trfase MoCo_sulfurase	IPR000192, IPR005302, IPR005303, IPR015421, IPR015422, IPR015424, IPR028886
FGRRES_01108	3656261	3658638	2377	1	CEF73183	FG01108.1	Uncharacterized protein {ECO:0000313|EMBL:ESU06387.1, ECO:0000313|EnsemblFungi:FGSG_01108P0} [Source:UniProtKB/TrEMBL;Acc:I1RC09]	FGSG_01108	0	0	0	1	0	1	0	No	Conserved protein	No	Wheat & Barley	-	-	-	-	-	GO	6-hairpin_glycosidase-like Glyco_hydro_15 6hp_glycosidase	IPR008928, IPR011613, IPR012341
FGRRES_01109	3659778	3661782	2004	1	CEF73184	FG01109.1	Uncharacterized protein {ECO:0000313|EMBL:ESU06388.1, ECO:0000313|EnsemblFungi:FGSG_01109P0} [Source:UniProtKB/TrEMBL;Acc:I1RC10]	FGSG_01109	0	1	0	0	1	2	0.5	No	Modified protein	No	Wheat & Barley	-	-	-	-	-	GO	Tpt_PEP_trans_dom	IPR004853
FGRRES_01111	3668865	3670460	1595	1	CEF73187	FG01111.1	6-phosphogluconate dehydrogenase, decarboxylating {ECO:0000256|PIRNR:PIRNR000109, ECO:0000256|RuleBase:RU000485} [Source:UniProtKB/TrEMBL;Acc:I1RC11]	FGSG_01111	0	0	0	0	0	0	0	No	Highly conserved genes	No	Wheat & Barley & Maize	-	-	-	-	-	GO	6PGDH_decarbox 6PGDH_C 6PGDH_NADP-bd Pgluconate_DH 6PGdom_BS 6-PGluconate_DH_C-like Fibritin/6PGD_C-extension DH_multihelical NAD(P)-bd_dom	IPR006113, IPR006114, IPR006115, IPR006183, IPR006184, IPR008927, IPR012284, IPR013328, IPR016040
FGRRES_01112	3671283	3673511	2228	1	CEF73188	FG01112.1	Uncharacterized protein {ECO:0000313|EMBL:ESU06392.1, ECO:0000313|EnsemblFungi:FGSG_01112P0} [Source:UniProtKB/TrEMBL;Acc:I1RC12]	FGSG_01112	0	0	0	0	0	0	0	No	Highly conserved genes	No	Wheat & Barley & Maize	-	-	-	-	-	No GO	DUF1750_fun	IPR013859
FGRRES_01114	3681989	3682405	416	1	CEF73191	FG01114.1	Uncharacterized protein {ECO:0000313|EMBL:ESU06396.1, ECO:0000313|EnsemblFungi:FGSG_01114P0} [Source:UniProtKB/TrEMBL;Acc:I1RC13]	FGSG_01114	0	0	0	0	0	0	0	No	Highly conserved genes	No	Wheat & Barley	-	-	-	-	-	No GO	-	-
FGRRES_01115	3682950	3683876	926	1	CEF73192	FG01115.1	Uncharacterized protein {ECO:0000313|EMBL:ESU06397.1, ECO:0000313|EnsemblFungi:FGSG_01115P0} [Source:UniProtKB/TrEMBL;Acc:I1RC14]	FGSG_01115	0	0	0	0	1	1	0	No	Highly conserved genes	No	Wheat & Barley & Maize	-	-	-	-	-	GO	HAD-SF_hydro_IB_PSP-like HAD-like_dom	IPR006383, IPR023214
FGRRES_01116	3684372	3685648	1276	1	CEF73193	FG01116.1	Uncharacterized protein {ECO:0000313|EMBL:ESU06398.1, ECO:0000313|EnsemblFungi:FGSG_01116P0} [Source:UniProtKB/TrEMBL;Acc:I1RC15]	FGSG_01116	0	0	0	0	0	0	0	No	Highly conserved genes	No	Wheat & Barley & Maize	-	-	PHI:1633	Unaffected pathogenicity	Triticum (related: Wheat)	GO	TFIIF_beta TFIIF_interaction WHTH_DNA-bd_dom	IPR003196, IPR011039, IPR011991
FGRRES_01117	3686765	3687904	1139	1	CEF73194	FG01117.1	Uncharacterized protein {ECO:0000313|EMBL:ESU06399.1, ECO:0000313|EnsemblFungi:FGSG_01117P0} [Source:UniProtKB/TrEMBL;Acc:I1RC16]	FGSG_01117	0	0	0	0	0	0	0	No	Highly conserved genes	No	Wheat & Barley & Maize	-	-	-	-	-	GO	RNA_pol_II_trans_fac_SIII_A	IPR010684
FGRRES_01118	3688484	3688849	365	1	CEF73195	FG01118.1	Uncharacterized protein {ECO:0000313|EMBL:ESU06400.1, ECO:0000313|EnsemblFungi:FGSG_01118P0} [Source:UniProtKB/TrEMBL;Acc:I1RC17]	FGSG_01118	0	0	0	0	0	0	0	No	Highly conserved genes	No	Wheat & Barley & Maize	-	-	-	-	-	GO	Ubiquitin-like Ubiquitin Ubiquitin-rel_dom	IPR000626, IPR019956, IPR029071
FGRRES_01119	3689559	3690590	1031	1	CEF73196	FG01119.1	Prohibitin-2 {ECO:0000313|EMBL:ESU06401.1}; Uncharacterized protein {ECO:0000313|EnsemblFungi:FGSG_01119P0} [Source:UniProtKB/TrEMBL;Acc:I1RC18]	FGSG_01119	0	0	0	0	0	0	0	No	Highly conserved genes	No	Wheat & Barley & Maize	-	-	-	-	-	GO	Prohibitin Band_7	IPR000163, IPR001107
FGRRES_01120	3691340	3694303	2963	1	CEF73197	FG01120.1	Uncharacterized protein {ECO:0000313|EMBL:ESU06402.1, ECO:0000313|EnsemblFungi:FGSG_01120P0} [Source:UniProtKB/TrEMBL;Acc:I1RC19]	FGSG_01120	0	0	1	0	0	1	0	No	Conserved protein	No	Wheat & Barley & Maize	-	-	-	-	-	GO	Methyltransf_11 SAM-dependent_MTases	IPR013216, IPR029063
FGRRES_01121	3696309	3697150	841	1	CEF73198	FG01121.1	Uncharacterized protein {ECO:0000313|EMBL:ESU06403.1, ECO:0000313|EnsemblFungi:FGSG_01121P0} [Source:UniProtKB/TrEMBL;Acc:I1RC20]	FGSG_01121	0	0	0	0	0	0	0	No	Highly conserved genes	No	Wheat & Barley & Maize	-	-	-	-	-	GO	TIF_SUI1 Drp1	IPR001950, IPR005873
FGRRES_01122	3697397	3698577	1180	1	CEF73199	FG01122.1	Uncharacterized protein {ECO:0000313|EMBL:ESU06404.1, ECO:0000313|EnsemblFungi:FGSG_01122P0} [Source:UniProtKB/TrEMBL;Acc:I1RC21]	FGSG_01122	0	1	0	0	0	1	1	No	Modified protein	No	Wheat & Barley	-	-	-	-	-	No GO	Borealin-like_N	IPR018851
FGRRES_01123	3699040	3699959	919	1	CEF73200	FG01123.1	Uncharacterized protein {ECO:0000313|EMBL:ESU06405.1, ECO:0000313|EnsemblFungi:FGSG_01123P0} [Source:UniProtKB/TrEMBL;Acc:I1RC22]	FGSG_01123	0	0	0	0	0	0	0	No	Highly conserved genes	No	Wheat & Barley & Maize	-	-	-	-	-	GO	VWF_A Ubiquitin-int_motif Proteasome_su_Rpn10	IPR002035, IPR003903, IPR027040
FGRRES_01124_M	3700101	3701116	1015	1	CEF73201	-	-	FGSG_01124	0	0	0	0	0	0	0	No	Highly conserved genes	No	Wheat & Barley	-	-	-	-	-	GO	Sybindin Longin-like_dom	IPR007233, IPR011012
FGRRES_01125	3701349	3701936	587	1	CEF73202	FG01125.1	Uncharacterized protein {ECO:0000313|EMBL:ESU06407.1, ECO:0000313|EnsemblFungi:FGSG_01125P0} [Source:UniProtKB/TrEMBL;Acc:I1RC24]	FGSG_01125	0	0	0	0	0	0	0	No	Highly conserved genes	No	Wheat & Barley & Maize	-	-	-	-	-	GO	RNA_pol_II_Rpb4 RNA_pol_II_Rpb4_core HRDC-like	IPR005574, IPR006590, IPR010997
FGRRES_01126	3702685	3704533	1848	1	CEF73203	FG01126.1	Uncharacterized protein {ECO:0000313|EMBL:ESU06408.1, ECO:0000313|EnsemblFungi:FGSG_01126P0} [Source:UniProtKB/TrEMBL;Acc:I1RC25]	FGSG_01126	0	1	0	0	0	1	1	No	Modified protein	No	Wheat & Barley	-	-	-	-	-	No GO	DUF2235 AB_hydrolase	IPR018712, IPR029058
FGRRES_01127_M	3705414	3706686	1272	1	CEF73204	FG01127.1	Uncharacterized protein {ECO:0000313|EMBL:EYB33811.1} [Source:UniProtKB/TrEMBL;Acc:A0A016Q7K9]	FGSG_01127	0	0	1	0	0	1	0	No	Conserved protein	No	-	-	-	-	-	-	No GO	-	-
FGRRES_01128	3708286	3710387	2101	1	CEF73205	FG01128.1	Uncharacterized protein {ECO:0000313|EMBL:ESU06410.1, ECO:0000313|EnsemblFungi:FGSG_01128P0} [Source:UniProtKB/TrEMBL;Acc:I1RC27]	FGSG_01128	0	0	2	0	0	2	0	No	Conserved protein	No	Wheat & Barley & Maize	-	-	-	-	-	GO	Pumilio_RNA-bd_rpt ARM-like CPL ARM-type_fold PUM-HD	IPR001313, IPR011989, IPR012959, IPR016024, IPR033133
FGRRES_01129	3710897	3711644	747	1	CEF73206	FG01129.1	Uncharacterized protein {ECO:0000313|EMBL:ESU06411.1, ECO:0000313|EnsemblFungi:FGSG_01129P0} [Source:UniProtKB/TrEMBL;Acc:I1RC28]	FGSG_01129	0	0	2	0	2	4	0	No	Conserved protein	No	Wheat & Barley	-	-	-	-	-	GO	RWD-domain UBQ-conjugating_enzyme/RWD	IPR006575, IPR016135
FGRRES_01130	3711966	3713093	1127	1	CEF73207	FG01130.1	Uncharacterized protein {ECO:0000313|EMBL:ESU06412.1, ECO:0000313|EnsemblFungi:FGSG_01130P0} [Source:UniProtKB/TrEMBL;Acc:I1RC29]	FGSG_01130	0	0	0	0	0	0	0	No	Highly conserved genes	No	Wheat & Barley & Maize	-	-	-	-	-	GO	TPR-like_helical_dom TPR-contain_dom TPR_repeat	IPR011990, IPR013026, IPR019734
FGRRES_01131	3713852	3714612	760	1	CEF73208	FG01131.1	Riboflavin synthase alpha chain {ECO:0000313|EMBL:ESU06413.1}; Uncharacterized protein {ECO:0000313|EnsemblFungi:FGSG_01131P0} [Source:UniProtKB/TrEMBL;Acc:I1RC30]	FGSG_01131	0	1	1	0	2	4	0.25	No	Modified protein	No	Wheat & Barley & Maize	-	-	-	-	-	GO	Lumazine-bd Riboflavin_synthase-like_b-brl ATPase_asu-like Lumazine-bd_dom	IPR001783, IPR017938, IPR023366, IPR026017
FGRRES_01132	3714841	3716586	1745	1	CEF73209	MUS81	Crossover junction endonuclease MUS81 [Source:UniProtKB/Swiss-Prot;Acc:Q4INS6]	FGSG_01132	0	2	5	0	0	7	0.285714	No	Modified protein	No	Wheat	-	-	-	-	-	GO	ERCC4_domain DNA_pol_b-like_N Restrct_endonuc-II-like DNA_repair_nuc_XPF/helicase PolB_N Mus81	IPR006166, IPR010996, IPR011335, IPR020819, IPR027420, IPR033309
FGRRES_01133	3717551	3719218	1667	1	CEF73210	FG01133.1	Uncharacterized protein {ECO:0000313|EMBL:ESU06415.1, ECO:0000313|EnsemblFungi:FGSG_01133P0} [Source:UniProtKB/TrEMBL;Acc:I1RC31]	FGSG_01133	0	0	1	0	0	1	0	No	Conserved protein	No	Wheat & Barley & Maize	-	-	-	-	-	GO	A-D-PHexomutase_C A-D-PHexomutase_a/b/a-I A-D-PHexomutase_a/b/a-I/II/III A-D-PHexomutase_CS PAGM	IPR005843, IPR005844, IPR016055, IPR016066, IPR016657
FGRRES_01134	3719998	3721466	1468	1	CEF73211	FG01134.1	Arginine N-methyltransferase 1 {ECO:0000313|EMBL:ESU06416.1}; Uncharacterized protein {ECO:0000313|EnsemblFungi:FGSG_01134P0} [Source:UniProtKB/TrEMBL;Acc:I1RC32]	FGSG_01134	0	0	1	2	0	3	0	No	Conserved protein	No	Wheat & Barley & Maize	-	-	PHI:2351	Reduced virulence	Triticum (related: Wheat)	GO	Arg_MeTrfase SAM-dependent_MTases	IPR025799, IPR029063
FGRRES_01135	3722366	3723148	782	1	CEF73212	FG01135.1	TGF-beta-inducible nuclear protein 1 {ECO:0000313|EMBL:ESU06417.1}; Uncharacterized protein {ECO:0000313|EnsemblFungi:FGSG_01135P0} [Source:UniProtKB/TrEMBL;Acc:I1RC33]	FGSG_01135	0	1	1	0	1	3	0.333333	No	Modified protein	No	Wheat & Barley & Maize	-	-	-	-	-	GO	Ribosomal_S8e/biogenesis_NSA2	IPR022309
FGRRES_01136	3723482	3724105	623	1	CEF73213	FG01136.1	Uncharacterized protein {ECO:0000313|EMBL:ESU06418.1, ECO:0000313|EnsemblFungi:FGSG_01136P0} [Source:UniProtKB/TrEMBL;Acc:I1RC34]	FGSG_01136	0	0	0	0	0	0	0	No	Highly conserved genes	No	Wheat & Barley & Maize	-	-	-	-	-	GO	L21p-like	IPR028909
FGRRES_01137	3724546	3727250	2704	1	CEF73214	FG01137.1	Uncharacterized protein {ECO:0000313|EMBL:ESU06419.1, ECO:0000313|EnsemblFungi:FGSG_01137P0} [Source:UniProtKB/TrEMBL;Acc:I1RC35]	FGSG_01137	0	0	1	0	2	3	0	No	Conserved protein	No	Wheat	-	-	PHI:1219	Lethal	Triticum (related: Wheat)	GO	Prot_kinase_dom Ser/Thr_kinase_AS Kinase-like_dom Protein_kinase_ATP_BS	IPR000719, IPR008271, IPR011009, IPR017441
FGRRES_01138	3728371	3729529	1158	1	CEF73215	FG01138.1	Uncharacterized protein {ECO:0000313|EMBL:ESU06420.1, ECO:0000313|EnsemblFungi:FGSG_01138P0} [Source:UniProtKB/TrEMBL;Acc:I1RC36]	FGSG_01138	0	0	0	0	0	0	0	No	Highly conserved genes	No	Wheat & Barley & Maize	-	-	-	-	-	GO	Per1	IPR007217
FGRRES_01139	3729868	3731143	1275	1	CEF73216	FG01139.1	Uncharacterized protein {ECO:0000313|EMBL:ESU06421.1, ECO:0000313|EnsemblFungi:FGSG_01139P0} [Source:UniProtKB/TrEMBL;Acc:I1RC37]	FGSG_01139	0	1	0	0	0	1	1	No	Modified protein	No	Wheat & Barley	-	-	PHI:1302	Unaffected pathogenicity	Triticum (related: Wheat)	GO	bHLH_dom	IPR011598
FGRRES_01140	3731398	3732447	1049	1	CEF73217	FG01140.1	Uncharacterized protein {ECO:0000313|EMBL:ESU06422.1, ECO:0000313|EnsemblFungi:FGSG_01140P0} [Source:UniProtKB/TrEMBL;Acc:I1RC38]	FGSG_01140	0	0	0	0	1	1	0	No	Highly conserved genes	No	Barley	-	-	-	-	-	No GO	-	-
FGRRES_01141	3732900	3734696	1796	1	CEF73218	FG01141.1	Delta-1-pyrroline-5-carboxylate dehydrogenase {ECO:0000313|EMBL:ESU06423.1}; Uncharacterized protein {ECO:0000313|EnsemblFungi:FGSG_01141P0} [Source:UniProtKB/TrEMBL;Acc:I1RC39]	FGSG_01141	0	0	1	0	0	1	0	No	Conserved protein	No	Wheat & Barley & Maize	-	-	-	-	-	GO	P5CDH/ALDH4A1 Aldehyde_DH_dom Ald_DH_CS_CYS Ald_DH/histidinol_DH Ald_DH_N Ald_DH_C Ald_DH_CS_GLU	IPR005931, IPR015590, IPR016160, IPR016161, IPR016162, IPR016163, IPR029510
FGRRES_01142	3736284	3738874	2590	1	CEF73219	FG01142.1	Uncharacterized protein {ECO:0000313|EMBL:ESU06424.1, ECO:0000313|EnsemblFungi:FGSG_01142P0} [Source:UniProtKB/TrEMBL;Acc:V6QWT6]	FGSG_01142	0	1	0	0	1	2	0.5	No	Modified protein	No	Wheat & Barley	-	-	-	-	-	No GO	Metallo-depent_PP-like	IPR029052
FGRRES_01143	3741354	3742386	1032	1	CEF73221	FG01143.1	Uncharacterized protein {ECO:0000313|EMBL:ESU06426.1, ECO:0000313|EnsemblFungi:FGSG_01143P0} [Source:UniProtKB/TrEMBL;Acc:I1RC40]	FGSG_01143	0	0	0	0	0	0	0	No	Highly conserved genes	No	Barley	-	-	-	-	-	No GO	-	-
FGRRES_01144	3744652	3749418	4766	1	CEF73222	FG01144.1	Uncharacterized protein {ECO:0000313|EMBL:ESU06427.1, ECO:0000313|EnsemblFungi:FGSG_01144P0} [Source:UniProtKB/TrEMBL;Acc:I1RC41]	FGSG_01144	0	1	2	0	1	4	0.25	No	Modified protein	No	Wheat & Barley	-	-	-	-	-	No GO	UPF0592	IPR013887
FGRRES_01145_M	3750154	3750813	659	1	CEF73223	FG01145.1	Uncharacterized protein {ECO:0000313|EMBL:ESU06428.1, ECO:0000313|EnsemblFungi:FGSG_01145P0} [Source:UniProtKB/TrEMBL;Acc:I1RC42]	FGSG_01145	0	0	0	0	0	0	0	No	Highly conserved genes	No	Wheat & Barley	-	-	-	-	-	GO	GFA/CENP-V Mss4-like	IPR006913, IPR011057
FGRRES_01146	3752122	3753856	1734	1	CEF73224	FG01146.1	Uncharacterized protein {ECO:0000313|EMBL:ESU06429.1, ECO:0000313|EnsemblFungi:FGSG_01146P0} [Source:UniProtKB/TrEMBL;Acc:I1RC43]	FGSG_01146	0	0	0	0	0	0	0	No	Highly conserved genes	No	-	-	-	-	-	-	No GO	-	-
FGRRES_01148	3757352	3757940	588	1	CEF73226	FG01148.1	Uncharacterized protein {ECO:0000313|EMBL:ESU06431.1, ECO:0000313|EnsemblFungi:FGSG_01148P0} [Source:UniProtKB/TrEMBL;Acc:I1RC45]	FGSG_01148	0	0	0	0	0	0	0	No	Highly conserved genes	No	Wheat & Barley	-	-	-	-	-	No GO	-	-
FGRRES_01149	3759324	3761798	2474	1	CEF73228	FG01149.1	Uncharacterized protein {ECO:0000313|EMBL:ESU06432.1, ECO:0000313|EnsemblFungi:FGSG_01149P0} [Source:UniProtKB/TrEMBL;Acc:I1RC46]	FGSG_01149	0	0	1	0	0	1	0	No	Conserved protein	No	Wheat & Barley & Maize	-	-	-	-	-	GO	Gal_Oxase/kelch_b-propeller Kelch-typ_b-propeller	IPR011043, IPR015915
FGRRES_01150	3762353	3764645	2292	1	CEF73229	FG01150.1	Endopolyphosphatase {ECO:0000256|PIRNR:PIRNR027093} [Source:UniProtKB/TrEMBL;Acc:I1RC47]	FGSG_01150	0	0	1	0	0	1	0	No	Conserved protein	No	Wheat & Barley & Maize	-	-	-	-	-	GO	EndopolyPtase_N1 Metallo-depent_PP-like	IPR012358, IPR029052
FGRRES_01151	3767314	3768636	1322	1	CEF73231	FG01151.1	Aminomethyltransferase {ECO:0000256|RuleBase:RU003981} [Source:UniProtKB/TrEMBL;Acc:I1RC48]	FGSG_01151	0	1	0	0	0	1	1	No	Modified protein	No	Wheat & Barley & Maize	-	-	-	-	-	GO	GCV_T_N GCS_T GCV_T_C TrmE/GcvT_dom1 GCST/DmdA GcvT/YgfZ_C	IPR006222, IPR006223, IPR013977, IPR027266, IPR028896, IPR029043
FGRRES_01152	3769297	3770907	1610	1	CEF73232	FG01152.1	Uncharacterized protein {ECO:0000313|EMBL:ESU06435.1, ECO:0000313|EnsemblFungi:FGSG_01152P0} [Source:UniProtKB/TrEMBL;Acc:I1RC49]	FGSG_01152	0	0	1	0	2	3	0	No	Conserved protein	No	Wheat & Barley & Maize	-	-	-	-	-	GO	ATPase_V1-cplx_hsu ATPase_V1-cplx_hsu_C ARM-like ARM-type_fold	IPR004908, IPR011987, IPR011989, IPR016024
FGRRES_01153	3772440	3773714	1274	1	CEF73233	FG01153.1	Uncharacterized protein {ECO:0000313|EMBL:ESU06436.1, ECO:0000313|EnsemblFungi:FGSG_01153P0} [Source:UniProtKB/TrEMBL;Acc:I1RC50]	FGSG_01153	0	0	0	0	3	3	0	No	Highly conserved genes	No	Wheat & Barley & Maize	-	-	-	-	-	No GO	-	-
FGRRES_01154	3774621	3775530	909	1	CEF73234	FG01154.1	60S ribosomal protein L9-B {ECO:0000313|EMBL:ESU06437.1}; Uncharacterized protein {ECO:0000313|EnsemblFungi:FGSG_01154P0} [Source:UniProtKB/TrEMBL;Acc:I1RC51]	FGSG_01154	0	0	0	0	0	0	0	No	Highly conserved genes	No	-	-	-	-	-	-	GO	Ribosomal_L6 Ribosomal_L6_CS2 Ribosomal_L6_a/b-dom	IPR000702, IPR002359, IPR020040
FGRRES_01155	3776233	3777316	1083	1	CEF73235	FG01155.1	Uncharacterized protein {ECO:0000313|EnsemblFungi:FGSG_01155P0}; Vacuolar protein sorting-associated protein 26B-B {ECO:0000313|EMBL:ESU06438.1} [Source:UniProtKB/TrEMBL;Acc:I1RC52]	FGSG_01155	0	0	0	0	0	0	0	No	Highly conserved genes	No	Wheat & Barley & Maize	-	-	-	-	-	GO	Vps26-related	IPR028934
FGRRES_01156_M	3777611	3781269	3658	1	CEF73236	-	Uncharacterized protein {ECO:0000313|EMBL:EYB33839.1} [Source:UniProtKB/TrEMBL;Acc:A0A016Q6S6]	FGSG_01156	0	1	2	0	0	3	0.333333	No	Modified protein	No	Wheat & Barley	-	-	-	-	-	GO	WD40/YVTN_repeat-like_dom	IPR015943
FGRRES_01157	3781660	3782812	1152	1	CEF73237	FG01157.1	DNA repair protein RAD51 {ECO:0000313|EMBL:ESU06440.1}; Uncharacterized protein {ECO:0000313|EnsemblFungi:FGSG_01157P0} [Source:UniProtKB/TrEMBL;Acc:I1RC54]	FGSG_01157	0	0	0	0	0	0	0	No	Highly conserved genes	No	Wheat & Barley & Maize	-	-	-	-	-	GO	AAA+_ATPase DNA_repair_Rad51/TF_NusA_a-hlx DNA_recomb/repair_Rad51 DNA_recomb/repair_Rad51_C DNA_recomb/repair_RecA-like RecA_monomer-monomer_interface RecA_ATP-bd P-loop_NTPase	IPR003593, IPR010995, IPR011941, IPR013632, IPR016467, IPR020587, IPR020588, IPR027417
FGRRES_01158	3783428	3784072	644	1	CEF73238	FG01158.1	30 kDa heat shock protein {ECO:0000313|EMBL:ESU06441.1}; Uncharacterized protein {ECO:0000313|EnsemblFungi:FGSG_01158P0} [Source:UniProtKB/TrEMBL;Acc:I1RC55]	FGSG_01158	0	0	0	0	0	0	0	No	Highly conserved genes	No	Wheat & Barley & Maize	-	-	-	-	-	No GO	a-crystallin/Hsp20_dom HSP20-like_chaperone HSP20	IPR002068, IPR008978, IPR031107
FGRRES_01159	3787642	3789646	2004	1	CEF73239	FG01159.1	Uncharacterized protein {ECO:0000313|EMBL:ESU06442.1, ECO:0000313|EnsemblFungi:FGSG_01159P0} [Source:UniProtKB/TrEMBL;Acc:I1RC56]	FGSG_01159	0	0	0	0	1	1	0	No	Highly conserved genes	No	Wheat & Barley	-	-	-	-	-	GO	RRM_dom YTH_domain Nucleotide-bd_a/b_plait	IPR000504, IPR007275, IPR012677
FGRRES_01160	3797767	3798612	845	1	CEF73241	FG01160.1	Proteasome component C5 {ECO:0000313|EMBL:ESU06443.1}; Uncharacterized protein {ECO:0000313|EnsemblFungi:FGSG_01160P0} [Source:UniProtKB/TrEMBL;Acc:I1RC57]	FGSG_01160	0	0	0	0	0	0	0	No	Highly conserved genes	No	Wheat & Barley & Maize	-	-	-	-	-	GO	Proteasome_sua/b Proteasome_suB-type Ntn_hydrolases_N	IPR001353, IPR023333, IPR029055
FGRRES_01161	3798980	3804936	5956	1	CEF73242	FG01161.1	Uncharacterized protein {ECO:0000313|EMBL:ESU06444.1, ECO:0000313|EnsemblFungi:FGSG_01161P0} [Source:UniProtKB/TrEMBL;Acc:I1RC58]	FGSG_01161	0	2	3	0	1	6	0.333333	No	Modified protein	No	Wheat & Barley & Maize	-	-	-	-	-	GO	PI3/4_kinase_cat_dom PInositide-3_kin_accessory_dom Kinase-like_dom PI_Kinase ARM-type_fold PI3/4_kinase_CS	IPR000403, IPR001263, IPR011009, IPR015433, IPR016024, IPR018936
FGRRES_01162	3805311	3807304	1993	1	CEF73243	FG01162.1	Uncharacterized protein {ECO:0000313|EMBL:ESU06445.1, ECO:0000313|EnsemblFungi:FGSG_01162P0} [Source:UniProtKB/TrEMBL;Acc:I1RC59]	FGSG_01162	0	0	2	0	0	2	0	No	Conserved protein	No	Wheat & Barley	-	-	-	-	-	GO	Cation_efflux Cation_efflux_TMD Cation_efflux_CTD	IPR002524, IPR027469, IPR027470
FGRRES_01163	3815028	3817892	2864	1	CEF73245	FG01163.1	Uncharacterized protein {ECO:0000313|EMBL:ESU06447.1, ECO:0000313|EnsemblFungi:FGSG_01163P0} [Source:UniProtKB/TrEMBL;Acc:I1RC60]	FGSG_01163	0	2	2	0	0	4	0.5	No	Modified protein	No	Wheat & Barley & Maize	-	-	-	-	-	No GO	-	-
FGRRES_01164	3818273	3818921	648	1	CEF73246	FG01164.1	6,7-dimethyl-8-ribityllumazine synthase {ECO:0000256|RuleBase:RU003795} [Source:UniProtKB/TrEMBL;Acc:I1RC61]	FGSG_01164	0	0	1	0	0	1	0	No	Conserved protein	No	Wheat & Barley & Maize	-	-	-	-	-	GO	DMRL_synthase	IPR002180
FGRRES_01165_M	3819574	3822540	2966	1	CEF73247	-	-	FGSG_01165	0	5	0	0	0	5	1	Yes	Modified protein	No	Wheat & Barley	-	-	-	-	-	GO	HATPase_C DNA_mismatch_repair_C Ribosomal_S5_D2-typ_fold_subgr DNA_mismatch_repair_CS Ribosomal_S5_D2-typ_fold	IPR003594, IPR013507, IPR014721, IPR014762, IPR020568
FGRRES_01166	3826306	3829994	3688	1	CEF73248	FG01166.1	Uncharacterized protein {ECO:0000313|EMBL:ESU06450.1, ECO:0000313|EnsemblFungi:FGSG_01166P0} [Source:UniProtKB/TrEMBL;Acc:I1RC63]	FGSG_01166	0	0	2	0	2	4	0	No	Conserved protein	No	Wheat & Barley & Maize	-	-	-	-	-	No GO	TRP-like_family TRP_N	IPR010308, IPR032800
FGRRES_01167	3830854	3833004	2150	1	CEF73249	FG01167.1	Uncharacterized protein {ECO:0000313|EMBL:ESU06451.1, ECO:0000313|EnsemblFungi:FGSG_01167P0} [Source:UniProtKB/TrEMBL;Acc:I1RC64]	FGSG_01167	0	1	2	0	1	4	0.25	No	Modified protein	No	Wheat & Barley & Maize	-	-	PHI:1554	Unaffected pathogenicity	Triticum (related: Wheat)	GO	RNaseH-like_dom Exonuclease_RNaseT/DNA_pol3	IPR012337, IPR013520
FGRRES_01169	3835360	3836607	1247	1	CEF73251	FG01169.1	Uncharacterized protein {ECO:0000313|EMBL:ESU06453.1, ECO:0000313|EnsemblFungi:FGSG_01169P0} [Source:UniProtKB/TrEMBL;Acc:I1RC66]	FGSG_01169	0	0	1	0	0	1	0	No	Conserved protein	No	Wheat & Barley & Maize	-	-	-	-	-	GO	Sil1_fungi	IPR031884
FGRRES_01170	3838722	3839627	905	1	CEF73253	FG01170.1	Uncharacterized protein {ECO:0000313|EMBL:ESU06454.1, ECO:0000313|EnsemblFungi:FGSG_01170P0} [Source:UniProtKB/TrEMBL;Acc:I1RC67]	FGSG_01170	0	0	1	0	1	2	0	No	Conserved protein	No	Wheat & Barley & Maize	-	-	-	-	-	GO	Glutaredoxin Thioredoxin-like_fold Glutaredoxin_subgr	IPR002109, IPR012336, IPR014025
FGRRES_01171	3842442	3843622	1180	1	CEF73256	FG01171.1	Uncharacterized protein {ECO:0000313|EMBL:ESU06457.1, ECO:0000313|EnsemblFungi:FGSG_01171P0} [Source:UniProtKB/TrEMBL;Acc:I1RC68]	FGSG_01171	0	2	0	0	3	5	0.4	No	Modified protein	No	Barley & Maize	-	-	-	-	-	GO	ADH_SF_Zn-type GroES-like ADH_C ADH_GroES-like NAD(P)-bd_dom PKS_ER	IPR002085, IPR011032, IPR013149, IPR013154, IPR016040, IPR020843
FGRRES_01172	3843951	3845377	1426	1	CEF73257	FG01172.1	Uncharacterized protein {ECO:0000313|EMBL:ESU06458.1, ECO:0000313|EnsemblFungi:FGSG_01172P0} [Source:UniProtKB/TrEMBL;Acc:I1RC69]	FGSG_01172	0	0	2	1	0	3	0	No	Conserved protein	No	Wheat & Barley	-	-	PHI:1934	Unaffected pathogenicity	Triticum (related: Wheat)	GO	Zn2-C6_fun-type_DNA-bd	IPR001138
FGRRES_01174	3856294	3858272	1978	1	CEF73259	FG01174.1	Peroxisomal targeting signal receptor {ECO:0000313|EMBL:ESU06460.1}; Uncharacterized protein {ECO:0000313|EnsemblFungi:FGSG_01174P0} [Source:UniProtKB/TrEMBL;Acc:I1RC71]	FGSG_01174	0	0	4	0	1	5	0	No	Conserved protein	No	Wheat & Barley	-	-	PHI:2714	Reduced virulence	Wheat	GO	TPR_1 TPR-like_helical_dom TPR-contain_dom TPR_repeat PTS1R_family	IPR001440, IPR011990, IPR013026, IPR019734, IPR024111
FGRRES_01175_M	3858767	3859786	1019	1	CEF73260	FG01175.1	Ribosome biogenesis protein RPF2 {ECO:0000313|EMBL:ESU06461.1}; Uncharacterized protein {ECO:0000313|EnsemblFungi:FGSG_01175P0} [Source:UniProtKB/TrEMBL;Acc:I1RC72]	FGSG_01175	0	0	5	0	0	5	0	No	Conserved protein	No	Wheat & Barley	-	-	-	-	-	GO	Brix	IPR007109
FGRRES_01176	3860661	3862269	1608	1	CEF73261	FG01176.1	Uncharacterized protein {ECO:0000313|EMBL:ESU06462.1, ECO:0000313|EnsemblFungi:FGSG_01176P0} [Source:UniProtKB/TrEMBL;Acc:I1RC73]	FGSG_01176	0	0	1	0	0	1	0	No	Conserved protein	No	Wheat & Barley	-	-	PHI:1933	Reduced virulence	Triticum (related: Wheat)	GO	Zn2-C6_fun-type_DNA-bd DUF3468	IPR001138, IPR021858
FGRRES_01177	3866570	3867841	1271	1	CEF73263	FG01177.1	Cystathionine gamma-lyase {ECO:0000313|EMBL:ESU06464.1}; Uncharacterized protein {ECO:0000313|EnsemblFungi:FGSG_01177P0} [Source:UniProtKB/TrEMBL;Acc:I1RC74]	FGSG_01177	0	0	1	0	3	4	0	No	Conserved protein	No	Wheat & Barley & Maize	-	-	-	-	-	GO	Cys/Met-Metab_PyrdxlP-dep_enz PyrdxlP-dep_Trfase_major_sub1 PyrdxlP-dep_Trfase_major_sub2 PyrdxlP-dep_Trfase	IPR000277, IPR015421, IPR015422, IPR015424
FGRRES_01179	3873784	3874503	719	1	CEF73265	FG01179.1	Uncharacterized protein {ECO:0000313|EMBL:ESU06466.1, ECO:0000313|EnsemblFungi:FGSG_01179P0} [Source:UniProtKB/TrEMBL;Acc:I1RC76]	FGSG_01179	0	0	0	0	1	1	0	No	Highly conserved genes	No	Wheat & Barley & Maize	-	-	-	-	-	No GO	-	-
FGRRES_01181	3886037	3886858	821	1	CEF73267	FG01181.1	Uncharacterized protein {ECO:0000313|EMBL:ESU06468.1, ECO:0000313|EnsemblFungi:FGSG_01181P0} [Source:UniProtKB/TrEMBL;Acc:I1RC78]	FGSG_01181	0	0	1	0	2	3	0	No	Conserved protein	No	Wheat & Barley	-	-	-	-	-	No GO	-	-
FGRRES_01182	3888579	3889638	1059	1	CEF73268	FG01182.1	Uncharacterized protein {ECO:0000313|EMBL:ESU06469.1, ECO:0000313|EnsemblFungi:FGSG_01182P0} [Source:UniProtKB/TrEMBL;Acc:I1RC79]	FGSG_01182	0	1	0	0	0	1	1	No	Modified protein	No	Wheat & Barley & Maize	-	-	PHI:1462	Reduced virulence	Triticum (related: Wheat)	GO	CBFA_NFYB_domain Histone-fold	IPR003958, IPR009072
FGRRES_01183	3891114	3893457	2343	1	CEF73269	FG01183.1	Uncharacterized protein {ECO:0000313|EMBL:ESU06470.1, ECO:0000313|EnsemblFungi:FGSG_01183P0} [Source:UniProtKB/TrEMBL;Acc:I1RC80]	FGSG_01183	0	0	1	3	1	5	0	No	Conserved protein	No	Wheat & Barley & Maize	-	-	-	-	-	GO	CRC_Rsc7/Swp82	IPR013933
FGRRES_01184	3902635	3905638	3003	1	CEF73270	FG01184.1	Mitotic control protein dis3 {ECO:0000313|EMBL:ESU06471.1}; Uncharacterized protein {ECO:0000313|EnsemblFungi:FGSG_01184P0} [Source:UniProtKB/TrEMBL;Acc:I1RC81]	FGSG_01184	0	1	2	0	2	5	0.2	No	Modified protein	No	Wheat & Barley & Maize	-	-	-	-	-	GO	PIN_dom NA-bd_OB-fold RNase_II/R_CS PIN_domain-like RRP44_S1 Rrp44_CSD1	IPR002716, IPR012340, IPR022966, IPR029060, IPR033770, IPR033771
FGRRES_01185	3905893	3907573	1680	1	CEF73271	FG01185.1	Nuclear GTP-binding protein NUG1 {ECO:0000313|EMBL:ESU06472.1}; Uncharacterized protein {ECO:0000313|EnsemblFungi:FGSG_01185P0} [Source:UniProtKB/TrEMBL;Acc:I1RC82]	FGSG_01185	0	0	1	0	0	1	0	No	Conserved protein	No	Wheat & Barley & Maize	-	-	-	-	-	GO	GTP_binding_domain Gnl3_N_dom GTP-bd_ortho_bundle P-loop_NTPase G_CP_dom	IPR006073, IPR014813, IPR023179, IPR027417, IPR030378
FGRRES_01186	3908317	3909730	1413	1	CEF73272	FG01186.1	Uncharacterized protein {ECO:0000313|EMBL:ESU06473.1, ECO:0000313|EnsemblFungi:FGSG_01186P0} [Source:UniProtKB/TrEMBL;Acc:I1RC83]	FGSG_01186	0	0	0	0	1	1	0	No	Highly conserved genes	No	Wheat & Barley	-	-	-	-	-	GO	Aminotrans_3 PyrdxlP-dep_Trfase_major_sub1 PyrdxlP-dep_Trfase_major_sub2 PyrdxlP-dep_Trfase	IPR005814, IPR015421, IPR015422, IPR015424
FGRRES_01187	3910058	3910780	722	1	CEF73273	FG01187.1	Uncharacterized protein {ECO:0000313|EMBL:ESU06474.1, ECO:0000313|EnsemblFungi:FGSG_01187P0} [Source:UniProtKB/TrEMBL;Acc:I1RC84]	FGSG_01187	0	0	0	0	1	1	0	No	Highly conserved genes	No	Wheat & Barley & Maize	-	-	-	-	-	GO	Znf_C2H2_matrin Znf_U1 SF3A2_dom	IPR000690, IPR003604, IPR031781
FGRRES_01188	3911489	3913590	2101	1	CEF73274	-	Serine/threonine-protein kinase cot-1 {ECO:0000313|EMBL:ESU06475.1}; Uncharacterized protein {ECO:0000313|EnsemblFungi:FGSG_01188P0} [Source:UniProtKB/TrEMBL;Acc:I1RC85]	FGSG_01188	0	0	0	0	0	0	0	No	Highly conserved genes	No	Wheat & Barley & Maize	-	-	PHI:1204	Reduced virulence	Triticum (related: Wheat)	GO	Prot_kinase_dom AGC-kinase_C Ser/Thr_kinase_AS Kinase-like_dom Protein_kinase_ATP_BS	IPR000719, IPR000961, IPR008271, IPR011009, IPR017441
FGRRES_01189	3916073	3917467	1394	1	CEF73275	FG01189.1	Import inner membrane translocase subunit TIM54 {ECO:0000313|EMBL:ESU06476.1}; Uncharacterized protein {ECO:0000313|EnsemblFungi:FGSG_01189P0} [Source:UniProtKB/TrEMBL;Acc:I1RC86]	FGSG_01189	0	1	0	0	0	1	1	No	Modified protein	No	Wheat & Barley & Maize	-	-	-	-	-	No GO	Mt_import_IM_translocase_Tim54	IPR021056
FGRRES_01190	3917649	3918513	864	1	CEF73276	FG01190.1	Uncharacterized protein {ECO:0000313|EMBL:ESU06477.1, ECO:0000313|EnsemblFungi:FGSG_01190P0} [Source:UniProtKB/TrEMBL;Acc:I1RC87]	FGSG_01190	0	0	0	0	0	0	0	No	Highly conserved genes	No	Barley	-	-	-	-	-	No GO	Nefa_Nip30_N	IPR019331
FGRRES_01191	3920359	3921360	1001	1	CEF73277	FG01191.1	Uncharacterized protein {ECO:0000313|EMBL:ESU06478.1, ECO:0000313|EnsemblFungi:FGSG_01191P0} [Source:UniProtKB/TrEMBL;Acc:I1RC88]	FGSG_01191	0	0	1	0	1	2	0	No	Conserved protein	No	Wheat & Barley & Maize	-	-	-	-	-	GO	Cyclin_PHO80-like	IPR013922
FGRRES_01192	3928285	3928990	705	1	CEF73279	FG01192.1	Uncharacterized protein {ECO:0000313|EMBL:ESU06480.1, ECO:0000313|EnsemblFungi:FGSG_01192P0} [Source:UniProtKB/TrEMBL;Acc:I1RC89]	FGSG_01192	0	0	0	0	1	1	0	No	Highly conserved genes	No	Wheat & Barley	-	-	-	-	-	No GO	-	-
FGRRES_01193	3930635	3932266	1631	1	CEF73280	FG01193.1	Uncharacterized protein {ECO:0000313|EMBL:ESU06481.1, ECO:0000313|EnsemblFungi:FGSG_01193P0} [Source:UniProtKB/TrEMBL;Acc:I1RC90]	FGSG_01193	0	0	1	0	0	1	0	No	Conserved protein	No	Wheat & Barley & Maize	-	-	-	-	-	GO	CRC_Rsc7/Swp82	IPR013933
FGRRES_01194	3933308	3939866	6558	1	CEF73281	FG01194.1	Uncharacterized protein {ECO:0000313|EMBL:ESU06482.1, ECO:0000313|EnsemblFungi:FGSG_01194P0} [Source:UniProtKB/TrEMBL;Acc:I1RC91]	FGSG_01194	0	1	1	0	1	3	0.333333	No	Modified protein	No	Wheat & Barley & Maize	-	-	PHI:3887	Reduced virulence	Wheat	GO	Znf_N-recognin ClpS_core WHTH_DNA-bd_dom	IPR003126, IPR003769, IPR011991
FGRRES_01195_M	3940683	3941281	598	1	CEF73282	FG01195.1	Uncharacterized protein {ECO:0000313|EMBL:EYB22144.1} [Source:UniProtKB/TrEMBL;Acc:A0A016P8B1]	FGSG_01195	0	0	0	0	0	0	0	No	Highly conserved genes	No	Wheat & Barley & Maize	-	-	-	-	-	GO	QCR9	IPR008027
FGRRES_01196	3941671	3945416	3745	1	CEF73283	FG01196.1	Calcium-transporting ATPase {ECO:0000256|RuleBase:RU361146} [Source:UniProtKB/TrEMBL;Acc:I1RC93]	FGSG_01196	0	3	3	0	0	6	0.5	No	Modified protein	No	Maize	-	-	-	-	-	GO	P_typ_ATPase ATPase_P-typ_cation-transptr_N ATPase_P-typ_cation-transptr_C P-type_ATPase_IIB ATPase_P-typ_transduc_dom_A ATPase_P-typ_P_site HAD-like_dom ATPase_P-typ_TM_dom ATPase_P-typ_cyto_domN	IPR001757, IPR004014, IPR006068, IPR006408, IPR008250, IPR018303, IPR023214, IPR023298, IPR023299
FGRRES_01197	3947349	3947924	575	1	CEF73284	FG01197.1	Uncharacterized protein {ECO:0000313|EMBL:ESU06485.1, ECO:0000313|EnsemblFungi:FGSG_01197P0} [Source:UniProtKB/TrEMBL;Acc:I1RC94]	FGSG_01197	0	0	0	0	0	0	0	No	Highly conserved genes	No	Wheat & Barley	-	-	-	-	-	GO	EJC_Pym	IPR015362
FGRRES_01198	3949107	3950453	1346	1	CEF73285	FG01198.1	Uncharacterized protein {ECO:0000313|EMBL:ESU06486.1, ECO:0000313|EnsemblFungi:FGSG_01198P0} [Source:UniProtKB/TrEMBL;Acc:I1RC95]	FGSG_01198	0	1	0	0	0	1	1	No	Modified protein	No	Wheat & Barley & Maize	-	-	PHI:1566	Lethal	Triticum (related: Wheat)	GO	AAA+_ATPase ATPase_AAA_core ATPase_AAA_CS 26S_Psome_P45 P-loop_NTPase	IPR003593, IPR003959, IPR003960, IPR005937, IPR027417
FGRRES_01199	3954249	3956660	2411	1	CEF73286	FG01199.1	Glutamine:fructose-6-phosphate amidotransferase {ECO:0000313|EMBL:DAA05488.1}; Uncharacterized protein {ECO:0000313|EMBL:EYB24493.1} [Source:UniProtKB/TrEMBL;Acc:I7L9F6]	FGSG_01199	0	0	2	0	0	2	0	No	Conserved protein	No	Wheat & Barley & Maize	-	-	-	-	-	GO	SIS GlmS_trans GATase_2_dom Ntn_hydrolases_N	IPR001347, IPR005855, IPR017932, IPR029055
FGRRES_01200	3957283	3958184	901	1	CEF73287	FG01200.1	Proteasome subunit beta type {ECO:0000256|RuleBase:RU004203} [Source:UniProtKB/TrEMBL;Acc:I1RC97]	FGSG_01200	0	0	1	0	0	1	0	No	Conserved protein	No	Wheat & Barley & Maize	-	-	-	-	-	GO	Proteasome_sua/b Proteasome_bsu_CS Proteasome_endopept_cplx_B Proteasome_suB-type Ntn_hydrolases_N	IPR001353, IPR016050, IPR016295, IPR023333, IPR029055
FGRRES_01201	3958821	3959830	1009	1	CEF73288	FG01201.1	Uncharacterized protein {ECO:0000313|EMBL:ESU06489.1, ECO:0000313|EnsemblFungi:FGSG_01201P0} [Source:UniProtKB/TrEMBL;Acc:I1RC98]	FGSG_01201	0	1	0	0	0	1	1	No	Modified protein	No	Wheat & Barley & Maize	-	-	PHI:1476	Unaffected pathogenicity	Triticum (related: Wheat)	No GO	HMG_box_dom	IPR009071
FGRRES_01202	3960313	3961680	1367	1	CEF73289	FG01202.1	Uncharacterized protein {ECO:0000313|EMBL:ESU06490.1, ECO:0000313|EnsemblFungi:FGSG_01202P0} [Source:UniProtKB/TrEMBL;Acc:I1RC99]	FGSG_01202	0	0	1	0	0	1	0	No	Conserved protein	No	Wheat & Barley	-	-	-	-	-	No GO	-	-
FGRRES_01203	3962399	3963579	1180	1	CEF73290	FG01203.1	Uncharacterized protein {ECO:0000313|EMBL:ESU06491.1, ECO:0000313|EnsemblFungi:FGSG_01203P0} [Source:UniProtKB/TrEMBL;Acc:I1RCA0]	FGSG_01203	0	0	0	0	0	0	0	No	Highly conserved genes	No	Wheat & Barley & Maize	-	-	-	-	-	GO	3Beta_OHSteriod_DH/Estase NAD(P)-bd_dom	IPR002225, IPR016040
FGRRES_01204	3964824	3968444	3620	1	CEF73291	FG01204.1	Uncharacterized protein {ECO:0000313|EMBL:ESU06492.1, ECO:0000313|EnsemblFungi:FGSG_01204P0} [Source:UniProtKB/TrEMBL;Acc:I1RCA1]	FGSG_01204	0	0	0	2	0	2	0	No	Conserved protein	No	Wheat & Barley	-	-	-	-	-	GO	RhoGAP_dom Znf_LIM Rho_GTPase_activation_prot	IPR000198, IPR001781, IPR008936
FGRRES_01205	3974576	3975082	506	1	CEF73293	FG01205.1	Uncharacterized protein {ECO:0000313|EMBL:ESU06494.1, ECO:0000313|EnsemblFungi:FGSG_01205P0} [Source:UniProtKB/TrEMBL;Acc:I1RCA2]	FGSG_01205	0	1	0	0	1	2	0.5	No	Modified protein	No	Wheat	-	-	-	-	-	No GO	-	-
FGRRES_01206	3978419	3979189	770	1	CEF73294	FG01206.1	Uncharacterized protein {ECO:0000313|EMBL:ESU06495.1, ECO:0000313|EnsemblFungi:FGSG_01206P0} [Source:UniProtKB/TrEMBL;Acc:I1RCA3]	FGSG_01206	0	0	0	0	0	0	0	No	Highly conserved genes	No	Wheat & Barley & Maize	-	-	-	-	-	No GO	-	-
FGRRES_01207_M	3979813	3981840	2027	1	CEF73295	FG01207.1	Uncharacterized protein {ECO:0000313|EMBL:ESU06496.1, ECO:0000313|EnsemblFungi:FGSG_01207P0} [Source:UniProtKB/TrEMBL;Acc:I1RCA4]	FGSG_01207	0	0	0	0	1	1	0	No	Highly conserved genes	No	Wheat & Barley	-	-	-	-	-	GO	UBQ-conjugat_E2 UBQ-conjugating_enzyme/RWD	IPR000608, IPR016135
FGRRES_01208	3982923	3984231	1308	1	CEF73296	FG01208.1	Replication factor C subunit 2 {ECO:0000313|EMBL:ESU06497.1}; Uncharacterized protein {ECO:0000313|EnsemblFungi:FGSG_01208P0} [Source:UniProtKB/TrEMBL;Acc:I1RCA5]	FGSG_01208	0	0	0	0	0	0	0	No	Highly conserved genes	No	Wheat & Barley & Maize	-	-	-	-	-	GO	AAA+_ATPase ATPase_AAA_core DNA_pol3_clamp-load_cplx_C Rep_factorC_C_dom P-loop_NTPase	IPR003593, IPR003959, IPR008921, IPR013748, IPR027417
FGRRES_01209	3984360	3985910	1550	1	CEF73297	FG01209.1	Uncharacterized protein {ECO:0000313|EMBL:ESU06498.1, ECO:0000313|EnsemblFungi:FGSG_01209P0} [Source:UniProtKB/TrEMBL;Acc:I1RCA6]	FGSG_01209	0	0	1	0	0	1	0	No	Conserved protein	No	Wheat & Barley	-	-	-	-	-	No GO	-	-
FGRRES_01210	3986530	3993204	6674	1	CEF73298	FG01210.1	Uncharacterized protein {ECO:0000313|EMBL:ESU06499.1, ECO:0000313|EnsemblFungi:FGSG_01210P0} [Source:UniProtKB/TrEMBL;Acc:I1RCA7]	FGSG_01210	0	2	3	0	0	5	0.4	No	Modified protein	No	Wheat & Barley & Maize	-	-	-	-	-	GO	C2_dom Helicase_C Sec63-dom DEAD/DEAH_box_helicase_dom WHTH_DNA-bd_dom Helicase_ATP-bd Ig_E-set P-loop_NTPase	IPR000008, IPR001650, IPR004179, IPR011545, IPR011991, IPR014001, IPR014756, IPR027417
FGRRES_01211	3994127	3996214	2087	1	CEF73299	FG01211.1	Uncharacterized protein {ECO:0000313|EMBL:ESU06500.1, ECO:0000313|EnsemblFungi:FGSG_01211P0} [Source:UniProtKB/TrEMBL;Acc:I1RCA8]	FGSG_01211	0	0	0	2	1	3	0	No	Conserved protein	No	Wheat & Barley	-	-	-	-	-	No GO	PWWP_dom	IPR000313
FGRRES_01212	3997161	3999573	2412	1	CEF73300	FG01212.1	Uncharacterized protein {ECO:0000313|EMBL:ESU06501.1, ECO:0000313|EnsemblFungi:FGSG_01212P0} [Source:UniProtKB/TrEMBL;Acc:I1RCA9]	FGSG_01212	0	0	0	0	0	0	0	No	Highly conserved genes	No	Wheat & Barley	-	-	-	-	-	GO	ORC3	IPR020795
FGRRES_01213	4001124	4001522	398	1	CEF73301	FG01213.1	Uncharacterized protein {ECO:0000313|EMBL:ESU06502.1, ECO:0000313|EnsemblFungi:FGSG_01213P0} [Source:UniProtKB/TrEMBL;Acc:I1RCB0]	FGSG_01213	0	0	0	0	1	1	0	No	Highly conserved genes	No	Wheat & Barley	-	-	-	-	-	No GO	-	-
FGRRES_01214	4002100	4003440	1340	1	CEF73302	FG01214.1	Uncharacterized protein {ECO:0000313|EMBL:ESU06503.1, ECO:0000313|EnsemblFungi:FGSG_01214P0} [Source:UniProtKB/TrEMBL;Acc:I1RCB1]	FGSG_01214	0	2	1	0	0	3	0.666667	No	Modified protein	No	Wheat	-	-	PHI:1349	Unaffected pathogenicity	Triticum (related: Wheat)	GO	Znf_C2H2 Znf_C2H2/integrase_DNA-bd Znf_C2H2-like	IPR007087, IPR013087, IPR015880
FGRRES_01215	4004291	4005075	784	1	CEF73303	FG01215.1	Uncharacterized protein {ECO:0000313|EMBL:ESU06504.1, ECO:0000313|EnsemblFungi:FGSG_01215P0} [Source:UniProtKB/TrEMBL;Acc:I1RCB2]	FGSG_01215	0	0	1	0	0	1	0	No	Conserved protein	No	Wheat & Barley & Maize	-	-	-	-	-	GO	Sec62/63_Sec66	IPR018624
FGRRES_01216	4005724	4007778	2054	1	CEF73304	FG01216.1	Uncharacterized protein {ECO:0000313|EMBL:ESU06505.1, ECO:0000313|EnsemblFungi:FGSG_01216P0} [Source:UniProtKB/TrEMBL;Acc:I1RCB3]	FGSG_01216	0	0	2	0	0	2	0	No	Conserved protein	No	Wheat & Barley & Maize	-	-	-	-	-	GO	NPL4_Zn-bd_put NPL4 PolyUb_recognition_cplx_Npl4 Ubiquitin-rel_dom	IPR007716, IPR007717, IPR016563, IPR029071
FGRRES_01217	4010015	4013716	3701	1	CEF73306	FG01217.1	Carbamoyl-phosphate synthase arginine-specific large chain {ECO:0000313|EMBL:ESU06506.1}; Uncharacterized protein {ECO:0000313|EnsemblFungi:FGSG_01217P0} [Source:UniProtKB/TrEMBL;Acc:I1RCB4]	FGSG_01217	0	1	2	0	0	3	0.333333	No	Modified protein	No	Wheat & Barley & Maize	-	-	-	-	-	GO	CbamoylP_synth_lsu-like_ATP-bd CarbamoylP_synth_lsu_oligo CbamoylP_synth_lsu_CPSase_dom CarbamoylP_synth_lsu MGS-like_dom ATP-grasp ATP_grasp_subdomain_1 ATP_grasp_subdomain_2 PreATP-grasp_dom	IPR005479, IPR005480, IPR005483, IPR006275, IPR011607, IPR011761, IPR013815, IPR013816, IPR016185
FGRRES_01218	4015968	4016393	425	1	CEF73307	FG01218.1	Uncharacterized protein {ECO:0000313|EMBL:ESU06507.1, ECO:0000313|EnsemblFungi:FGSG_01218P0} [Source:UniProtKB/TrEMBL;Acc:I1RCB5]	FGSG_01218	0	1	0	0	0	1	1	No	Modified protein	No	Wheat & Barley	-	-	-	-	-	No GO	-	-
FGRRES_01219	4018595	4019313	718	1	CEF73309	FG01219.1	Uncharacterized protein {ECO:0000313|EMBL:ESU06508.1, ECO:0000313|EnsemblFungi:FGSG_01219P0} [Source:UniProtKB/TrEMBL;Acc:I1RCB6]	FGSG_01219	0	0	0	0	0	0	0	No	Highly conserved genes	No	Wheat & Barley & Maize	-	-	-	-	-	GO	DUF962	IPR009305
FGRRES_01220	4021400	4022076	676	1	CEF73310	FG01220.1	Uncharacterized protein {ECO:0000313|EMBL:ESU06509.1, ECO:0000313|EnsemblFungi:FGSG_01220P0} [Source:UniProtKB/TrEMBL;Acc:I1RCB7]	FGSG_01220	0	0	0	0	0	0	0	No	Highly conserved genes	No	Wheat & Barley	-	-	PHI:1567	Unaffected pathogenicity	Triticum (related: Wheat)	GO	Rbsml_prot_S1_RNA-bd_dom RNA_pol_Rpb7_N NA-bd_OB-fold	IPR003029, IPR005576, IPR012340
FGRRES_01221	4022888	4023913	1025	1	CEF73311	FG01221.1	Uncharacterized protein {ECO:0000313|EMBL:ESU06510.1, ECO:0000313|EnsemblFungi:FGSG_01221P0} [Source:UniProtKB/TrEMBL;Acc:I1RCB8]	FGSG_01221	0	0	0	0	1	1	0	No	Highly conserved genes	No	Wheat & Barley	-	-	-	-	-	GO	Aldolase/citrate-lyase_domain Pyrv/PenolPyrv_Kinase-like_dom	IPR005000, IPR015813
FGRRES_01222	4024657	4025718	1061	1	CEF73313	FG01222.1	Uncharacterized protein {ECO:0000313|EMBL:ESU06511.1, ECO:0000313|EnsemblFungi:FGSG_01222P0} [Source:UniProtKB/TrEMBL;Acc:I1RCB9]	FGSG_01222	0	1	0	0	0	1	1	No	Modified protein	No	Wheat & Barley & Maize	-	-	-	-	-	No GO	CHORD CS_dom HSP20-like_chaperone	IPR007051, IPR007052, IPR008978
FGRRES_01223_M	4026301	4027332	1031	1	CEF73314	FG01223.1	Uncharacterized protein {ECO:0000313|EMBL:ESU06512.1, ECO:0000313|EnsemblFungi:FGSG_01223P0} [Source:UniProtKB/TrEMBL;Acc:I1RCC0]	FGSG_01223	0	1	0	3	0	4	0.25	No	Modified protein	No	Wheat	-	-	-	-	-	GO	SGNH_hydro	IPR013830
FGRRES_01224	4028368	4028915	547	1	CEF73315	FG01224.1	Uncharacterized protein {ECO:0000313|EMBL:ESU06513.1, ECO:0000313|EnsemblFungi:FGSG_01224P0} [Source:UniProtKB/TrEMBL;Acc:I1RCC1]	FGSG_01224	0	0	0	0	0	0	0	No	Highly conserved genes	No	Wheat & Barley & Maize	-	-	-	-	-	No GO	DUF3602	IPR022024
FGRRES_01225	4030242	4032283	2041	1	CEF73316	FG01225.1	Uncharacterized protein {ECO:0000313|EMBL:ESU06514.1, ECO:0000313|EnsemblFungi:FGSG_01225P0} [Source:UniProtKB/TrEMBL;Acc:V6QX21]	FGSG_01225	0	0	1	0	0	1	0	No	Conserved protein	No	Wheat & Barley & Maize	-	-	-	-	-	No GO	MFS_dom Atg22-like	IPR020846, IPR024671
FGRRES_01226	4035718	4036703	985	1	CEF73318	CAP2	F-actin-capping protein subunit beta [Source:UniProtKB/Swiss-Prot;Acc:Q4INI2]	FGSG_01226	0	0	0	0	0	0	0	No	Highly conserved genes	No	Wheat & Barley & Maize	-	-	-	-	-	GO	CAPZB F-actin_capping_bsu_CS	IPR001698, IPR019771
FGRRES_01227	4041579	4042862	1283	1	CEF73320	FG01227.1	Uncharacterized protein {ECO:0000313|EMBL:ESU06517.1, ECO:0000313|EnsemblFungi:FGSG_01227P0} [Source:UniProtKB/TrEMBL;Acc:I1RCC2]	FGSG_01227	0	0	1	0	1	2	0	No	Conserved protein	No	Wheat & Barley	-	-	-	-	-	GO	Epimerase_deHydtase_N NAD(P)-bd_dom	IPR001509, IPR016040
FGRRES_01228	4044498	4045130	632	1	CEF73322	FG01228.1	Uncharacterized protein {ECO:0000313|EMBL:ESU06518.1, ECO:0000313|EnsemblFungi:FGSG_01228P0} [Source:UniProtKB/TrEMBL;Acc:I1RCC3]	FGSG_01228	0	0	0	0	0	0	0	No	Highly conserved genes	No	Wheat & Barley & Maize	-	-	-	-	-	No GO	Calycin-like	IPR011038
FGRRES_01229	4045514	4046153	639	1	CEF73323	FG01229.1	Uncharacterized protein {ECO:0000313|EMBL:ESU06519.1, ECO:0000313|EnsemblFungi:FGSG_01229P0} [Source:UniProtKB/TrEMBL;Acc:I1RCC4]	FGSG_01229	0	0	0	0	0	0	0	No	Highly conserved genes	No	Wheat & Barley & Maize	-	-	-	-	-	No GO	-	-
FGRRES_01230	4047439	4048718	1279	1	CEF73324	FG01230.1	Phosphate carrier protein 2 {ECO:0000313|EMBL:ESU06520.1}; Uncharacterized protein {ECO:0000313|EnsemblFungi:FGSG_01230P0} [Source:UniProtKB/TrEMBL;Acc:I1RCC5]	FGSG_01230	0	1	0	0	0	1	1	No	Modified protein	No	Wheat & Barley	-	-	-	-	-	GO	Mitochondrial_sb/sol_carrier Mt_carrier_dom	IPR018108, IPR023395
FGRRES_01231	4053555	4056034	2479	1	CEF73326	FG01231.1	Uncharacterized protein {ECO:0000313|EMBL:ESU06521.1, ECO:0000313|EnsemblFungi:FGSG_01231P0} [Source:UniProtKB/TrEMBL;Acc:I1RCC6]	FGSG_01231	0	1	1	0	0	2	0.5	No	Modified protein	No	Wheat & Barley & Maize	-	-	-	-	-	GO	Peptidase_C19_UCH USP_CS USP_dom	IPR001394, IPR018200, IPR028889
FGRRES_01232	4056735	4057198	463	1	CEF73327	FG01232.1	Uncharacterized protein {ECO:0000313|EMBL:ESU06522.1, ECO:0000313|EnsemblFungi:FGSG_01232P0} [Source:UniProtKB/TrEMBL;Acc:I1RCC7]	FGSG_01232	0	0	0	0	0	0	0	No	Highly conserved genes	No	Wheat & Barley	-	-	-	-	-	GO	Yos1	IPR013880
FGRRES_01233	4057695	4059470	1775	1	CEF73328	FG01233.1	Uncharacterized protein {ECO:0000313|EMBL:ESU06523.1, ECO:0000313|EnsemblFungi:FGSG_01233P0} [Source:UniProtKB/TrEMBL;Acc:I1RCC8]	FGSG_01233	0	0	0	0	0	0	0	No	Highly conserved genes	No	Wheat & Barley	-	-	-	-	-	GO	GPI_mannosylTrfase	IPR005599
FGRRES_01234	4060004	4067248	7244	1	CEF73329	FG01234.1	Adenylate cyclase {ECO:0000313|EMBL:ESU06524.1}; Uncharacterized protein {ECO:0000313|EnsemblFungi:FGSG_01234P0} [Source:UniProtKB/TrEMBL;Acc:I1RCC9]	FGSG_01234	0	1	2	0	1	4	0.25	No	Modified protein	No	Wheat & Barley & Maize	-	-	PHI:4174	Reduced virulence	Wheat	GO	Ras-assoc A/G_cyclase Leu-rich_rpt PP2C-like_dom Leu-rich_rpt_typical-subtyp Adenylate_cyclase_G-a-bd Nucleotide_cyclase L_dom-like	IPR000159, IPR001054, IPR001611, IPR001932, IPR003591, IPR013716, IPR029787, IPR032675
FGRRES_01235	4070587	4072515	1928	1	CEF73330	FG01235.1	Oligo-1,6-glucosidase {ECO:0000313|EMBL:ESU06525.1}; Uncharacterized protein {ECO:0000313|EnsemblFungi:FGSG_01235P0} [Source:UniProtKB/TrEMBL;Acc:V6R3R0]	FGSG_01235	0	3	1	0	1	5	0.6	Yes	Modified protein	No	Wheat & Barley & Maize	-	-	-	-	-	GO	Glyco_hydro_13_cat_dom Glyco_hydro_13_b Glyco_hydro_catalytic_dom Glyco_hydro_13 Glycoside_hydrolase_SF Malt_amylase_C	IPR006047, IPR013780, IPR013781, IPR015902, IPR017853, IPR032091
FGRRES_01236	4072782	4073452	670	1	CEF73331	FG01236.1	Proteasome component PUP3 {ECO:0000313|EMBL:ESU06526.1}; Uncharacterized protein {ECO:0000313|EnsemblFungi:FGSG_01236P0} [Source:UniProtKB/TrEMBL;Acc:I1RCD0]	FGSG_01236	0	0	0	0	0	0	0	No	Highly conserved genes	No	Wheat & Barley & Maize	-	-	-	-	-	GO	Proteasome_sua/b Proteasome_suB-type Ntn_hydrolases_N	IPR001353, IPR023333, IPR029055
FGRRES_01237	4074636	4076225	1589	1	CEF73332	FG01237.1	Uncharacterized protein {ECO:0000313|EMBL:ESU06527.1, ECO:0000313|EnsemblFungi:FGSG_01237P0} [Source:UniProtKB/TrEMBL;Acc:I1RCD1]	FGSG_01237	0	1	0	0	0	1	1	No	Modified protein	No	Wheat & Barley & Maize	-	-	-	-	-	No GO	TUG/UBX4 Ubiquitin-rel_dom	IPR021569, IPR029071
FGRRES_01238	4076611	4077313	702	1	CEF73333	FG01238.1	60S ribosomal protein L36 {ECO:0000256|RuleBase:RU000665} [Source:UniProtKB/TrEMBL;Acc:V6QW22]	FGSG_01238	0	0	1	2	0	3	0	No	Conserved protein	No	Wheat & Barley & Maize	-	-	-	-	-	GO	Ribosomal_L36e	IPR000509
FGRRES_01239	4078534	4079087	553	1	CEF73334	FG01239.1	Uncharacterized protein {ECO:0000313|EMBL:ESU06529.1, ECO:0000313|EnsemblFungi:FGSG_01239P0} [Source:UniProtKB/TrEMBL;Acc:I1RCD2]	FGSG_01239	0	0	0	0	1	1	0	No	Highly conserved genes	No	Wheat & Barley	Secreted	-	-	-	-	No GO	-	-
FGRRES_01240	4079827	4081053	1226	1	CEF73335	FG01240.1	Uncharacterized protein {ECO:0000313|EMBL:ESU06530.1, ECO:0000313|EnsemblFungi:FGSG_01240P0} [Source:UniProtKB/TrEMBL;Acc:I1RCD3]	FGSG_01240	0	0	0	0	0	0	0	No	Highly conserved genes	No	Wheat & Barley	Secreted	-	-	-	-	GO	Fungal_lipase-like AB_hydrolase	IPR002921, IPR029058
FGRRES_01241_M	4083861	4085393	1532	1	CEF73336	FG01241.1	Uncharacterized protein {ECO:0000313|EMBL:ESU06531.1, ECO:0000313|EnsemblFungi:FGSG_01241P0} [Source:UniProtKB/TrEMBL;Acc:I1RCD4]	FGSG_01241	0	0	0	2	0	2	0	No	Conserved protein	No	Wheat & Barley & Maize	-	-	-	-	-	GO	14-3-3 14-3-3_CS 14-3-3_domain	IPR000308, IPR023409, IPR023410
FGRRES_01242	4086513	4086998	485	1	CEF73337	FG01242.1	Uncharacterized protein {ECO:0000313|EMBL:ESU06532.1, ECO:0000313|EnsemblFungi:FGSG_01242P0} [Source:UniProtKB/TrEMBL;Acc:I1RCD5]	FGSG_01242	0	0	0	0	0	0	0	No	Highly conserved genes	No	Wheat & Barley	-	-	-	-	-	No GO	-	-
FGRRES_01243	4089078	4093168	4090	1	CEF73338	FG01243.1	Uncharacterized protein {ECO:0000313|EMBL:ESU06533.1, ECO:0000313|EnsemblFungi:FGSG_01243P0} [Source:UniProtKB/TrEMBL;Acc:V6QW25]	FGSG_01243	0	1	1	0	0	2	0.5	No	Modified protein	No	Wheat & Barley & Maize	-	-	-	-	-	GO	IPPc SAC_dom Endo/exonuclease/phosphatase	IPR000300, IPR002013, IPR005135
FGRRES_01244	4094819	4097146	2327	1	CEF73339	FG01244.1	Uncharacterized protein {ECO:0000313|EMBL:ESU06534.1, ECO:0000313|EnsemblFungi:FGSG_01244P0} [Source:UniProtKB/TrEMBL;Acc:I1RCD6]	FGSG_01244	0	0	0	0	0	0	0	No	Highly conserved genes	No	Wheat & Barley & Maize	-	-	-	-	-	GO	HAT TPR-like_helical_dom	IPR003107, IPR011990
FGRRES_01245	4098980	4100056	1076	1	CEF73340	CCP1	Cytochrome c peroxidase, mitochondrial [Source:UniProtKB/Swiss-Prot;Acc:Q4ING3]	FGSG_01245	0	0	0	0	0	0	0	No	Highly conserved genes	No	Wheat & Barley & Maize	-	-	-	-	-	GO	Haem_peroxidase_pln/fun/bac Asc_peroxidase Haem_peroxidase Peroxidases_heam-ligand_BS Peroxidases_AS	IPR002016, IPR002207, IPR010255, IPR019793, IPR019794
FGRRES_01247	4106471	4106945	474	1	CEF73343	FG01247.1	Uncharacterized protein {ECO:0000313|EMBL:ESU06538.1, ECO:0000313|EnsemblFungi:FGSG_01247P0} [Source:UniProtKB/TrEMBL;Acc:I1RCD7]	FGSG_01247	0	0	0	0	0	0	0	No	Highly conserved genes	No	Wheat & Barley & Maize	-	-	-	-	-	No GO	-	-
FGRRES_01248	4108791	4111434	2643	1	CEF73345	FG01248.1	Threonyl-tRNA synthetase {ECO:0000313|EMBL:ESU06540.1}; Uncharacterized protein {ECO:0000313|EnsemblFungi:FGSG_01248P0} [Source:UniProtKB/TrEMBL;Acc:I1RCD8]	FGSG_01248	0	1	0	1	0	2	0.5	No	Modified protein	No	Wheat & Barley & Maize	-	-	-	-	-	GO	aa-tRNA-synt_IIb_cons-dom Thr-tRNA-ligase_IIa TGS Anticodon-bd aa-tRNA-synth_II Beta-grasp_dom TGS-like tRNA_SAD Thr/Ala-tRNA-synth_IIc_edit	IPR002314, IPR002320, IPR004095, IPR004154, IPR006195, IPR012675, IPR012676, IPR012947, IPR018163
FGRRES_01249	4116519	4119020	2501	1	CEF73347	FG01249.1	Uncharacterized protein {ECO:0000313|EMBL:ESU06541.1, ECO:0000313|EnsemblFungi:FGSG_01249P0} [Source:UniProtKB/TrEMBL;Acc:I1RCD9]	FGSG_01249	0	0	2	0	0	2	0	No	Conserved protein	No	Wheat & Barley	-	-	-	-	-	GO	WD40_repeat WD40/YVTN_repeat-like_dom WD40_repeat_dom WD40_repeat_CS	IPR001680, IPR015943, IPR017986, IPR019775
FGRRES_01250	4120827	4122729	1902	1	CEF73349	FG01250.1	Uncharacterized protein {ECO:0000313|EMBL:ESU06542.1, ECO:0000313|EnsemblFungi:FGSG_01250P0} [Source:UniProtKB/TrEMBL;Acc:I1RCE0]	FGSG_01250	0	1	0	0	0	1	1	No	Modified protein	No	Wheat & Barley & Maize	-	-	-	-	-	GO	Glyco_hydro_catalytic_dom Glycoside_hydrolase_SF	IPR013781, IPR017853
FGRRES_01251	4124958	4128146	3188	1	CEF73350	FG01251.1	Uncharacterized protein {ECO:0000313|EMBL:ESU06543.1, ECO:0000313|EnsemblFungi:FGSG_01251P0} [Source:UniProtKB/TrEMBL;Acc:I1RCE1]	FGSG_01251	0	1	1	0	0	2	0.5	No	Modified protein	No	Wheat & Barley	-	-	PHI:1568	Unaffected pathogenicity	Triticum (related: Wheat)	GO	NA-bd_OB-fold	IPR012340
FGRRES_01253_M	4137374	4138904	1530	1	CEF73352	FG01253.1	Uncharacterized protein {ECO:0000313|EMBL:ESU06545.1, ECO:0000313|EnsemblFungi:FGSG_01253P0} [Source:UniProtKB/TrEMBL;Acc:I1RCE3]	FGSG_01253	0	1	0	3	0	4	0.25	No	Modified protein	No	Wheat	-	-	-	-	-	No GO	-	-
FGRRES_01254	4144612	4146232	1620	1	CEF73356	FG01254.1	tRNA (guanine(37)-N1)-methyltransferase {ECO:0000256|HAMAP-Rule:MF_03152} [Source:UniProtKB/TrEMBL;Acc:I1RCE4]	FGSG_01254	0	2	1	0	1	4	0.5	No	Modified protein	No	Wheat & Barley	-	-	-	-	-	GO	tRNA_Gua_MeTrfase_euk SAM-dependent_MTases MeTrfase_TRM5/TYW2	IPR025792, IPR029063, IPR030382
FGRRES_01255	4146701	4147780	1079	1	CEF73357	FG01255.1	Uncharacterized protein {ECO:0000313|EMBL:ESU06549.1, ECO:0000313|EnsemblFungi:FGSG_01255P0} [Source:UniProtKB/TrEMBL;Acc:I1RCE5]	FGSG_01255	0	0	0	0	0	0	0	No	Highly conserved genes	No	Wheat & Barley	-	-	-	-	-	GO	Oxoglu/Fe-dep_dioxygenase AlkB-like ALKBH2	IPR005123, IPR027450, IPR032852
FGRRES_01256	4147844	4148937	1093	1	CEF73358	FG01256.1	Uncharacterized protein {ECO:0000313|EMBL:ESU06550.1, ECO:0000313|EnsemblFungi:FGSG_01256P0} [Source:UniProtKB/TrEMBL;Acc:I1RCE6]	FGSG_01256	0	1	0	1	1	3	0.333333	No	Modified protein	No	Wheat & Barley	-	-	-	-	-	GO	UPP_synth-like	IPR001441
FGRRES_01257	4149570	4152174	2604	1	CEF73359	FG01257.1	Uncharacterized protein {ECO:0000313|EMBL:ESU06551.1, ECO:0000313|EnsemblFungi:FGSG_01257P0} [Source:UniProtKB/TrEMBL;Acc:I1RCE7]	FGSG_01257	0	0	1	0	0	1	0	No	Conserved protein	No	Wheat & Barley & Maize	-	-	-	-	-	GO	Sec10-like EXOC5/Sec10	IPR009976, IPR033960
FGRRES_01261	4157965	4159158	1193	1	CEF73363	FG01261.1	Uncharacterized protein {ECO:0000313|EMBL:ESU06555.1, ECO:0000313|EnsemblFungi:FGSG_01261P0} [Source:UniProtKB/TrEMBL;Acc:I1RCE9]	FGSG_01261	0	0	1	0	0	1	0	No	Conserved protein	No	-	-	-	-	-	-	No GO	-	-
FGRRES_01263	4163087	4164469	1382	1	CEF73367	FG01263.1	Uncharacterized protein {ECO:0000313|EMBL:ESU06558.1, ECO:0000313|EnsemblFungi:FGSG_01263P0} [Source:UniProtKB/TrEMBL;Acc:I1RCF0]	FGSG_01263	0	0	0	0	1	1	0	No	Highly conserved genes	No	Wheat & Barley & Maize	-	-	-	-	-	GO	Dynamitin	IPR028133
FGRRES_01264	4165114	4166856	1742	1	CEF73368	FG01264.1	Uncharacterized protein {ECO:0000313|EMBL:ESU06559.1, ECO:0000313|EnsemblFungi:FGSG_01264P0} [Source:UniProtKB/TrEMBL;Acc:I1RCF1]	FGSG_01264	0	0	1	0	0	1	0	No	Conserved protein	No	Wheat & Barley & Maize	-	-	-	-	-	No GO	RTC4_C	IPR028094
FGRRES_01265	4167161	4170343	3182	1	CEF73369	FG01265.1	Calcium-transporting ATPase {ECO:0000256|RuleBase:RU361146} [Source:UniProtKB/TrEMBL;Acc:V6R3U5]	FGSG_01265	0	0	1	0	0	1	0	No	Conserved protein	No	Wheat & Barley & Maize	-	-	-	-	-	GO	P_typ_ATPase ATPase_P-typ_cation-transptr_N P-type_ATPase_IIA ATPase_P-typ_cation-transptr_C ATPase_P-typ_transduc_dom_A ATPase_P-typ_P_site HAD-like_dom ATPase_P-typ_TM_dom ATPase_P-typ_cyto_domN	IPR001757, IPR004014, IPR005782, IPR006068, IPR008250, IPR018303, IPR023214, IPR023298, IPR023299
FGRRES_01266	4173051	4176191	3140	1	CEF73370	-	Uncharacterized protein {ECO:0000313|EMBL:ESU06561.1, ECO:0000313|EnsemblFungi:FGSG_01266P0} [Source:UniProtKB/TrEMBL;Acc:I1RCF2]	FGSG_01266	0	1	1	0	0	2	0.5	No	Modified protein	No	Wheat & Barley	-	-	-	-	-	GO	DH-domain	IPR000219
FGRRES_01267	4177258	4177720	462	1	CEF73371	FG01267.1	Uncharacterized protein {ECO:0000313|EMBL:ESU06562.1, ECO:0000313|EnsemblFungi:FGSG_01267P0} [Source:UniProtKB/TrEMBL;Acc:I1RCF3]	FGSG_01267	0	0	0	0	0	0	0	No	Highly conserved genes	No	-	-	-	-	-	-	No GO	Ribosome_mat_SBDS_N	IPR019783
FGRRES_01268	4179108	4179665	557	1	CEF73373	FG01268.1	Uncharacterized protein {ECO:0000313|EMBL:ESU06563.1, ECO:0000313|EnsemblFungi:FGSG_01268P0} [Source:UniProtKB/TrEMBL;Acc:I1RCF4]	FGSG_01268	0	0	1	0	0	1	0	No	Conserved protein	No	Wheat & Barley & Maize	-	-	-	-	-	No GO	-	-
FGRRES_01269	4182332	4183066	734	1	CEF73374	FG01269.1	Uncharacterized protein {ECO:0000313|EMBL:ESU06564.1, ECO:0000313|EnsemblFungi:FGSG_01269P0} [Source:UniProtKB/TrEMBL;Acc:I1RCF5]	FGSG_01269	0	2	0	0	0	2	1	No	Modified protein	No	Wheat	-	-	-	-	-	No GO	-	-
FGRRES_01270	4183968	4184650	682	1	CEF73375	FG01270.1	Uncharacterized protein {ECO:0000313|EMBL:ESU06565.1, ECO:0000313|EnsemblFungi:FGSG_01270P0} [Source:UniProtKB/TrEMBL;Acc:I1RCF6]	FGSG_01270	0	1	0	0	0	1	1	No	Modified protein	No	Wheat & Barley	-	-	-	-	-	No GO	OPA3-like	IPR010754
FGRRES_01271	4185866	4188944	3078	1	CEF73376	FG01271.1	Uncharacterized protein {ECO:0000313|EMBL:ESU06566.1, ECO:0000313|EnsemblFungi:FGSG_01271P0} [Source:UniProtKB/TrEMBL;Acc:I1RCF7]	FGSG_01271	0	0	0	0	0	0	0	No	Highly conserved genes	No	Wheat & Barley	-	-	PHI:1220	Lethal	Triticum (related: Wheat)	GO	Prot_kinase_dom POLO_box_duplicated_dom Ser/Thr_kinase_AS Kinase-like_dom Protein_kinase_ATP_BS	IPR000719, IPR000959, IPR008271, IPR011009, IPR017441
FGRRES_01273	4199155	4201368	2213	1	CEF73379	FG01273.1	Uncharacterized protein {ECO:0000313|EMBL:ESU06568.1, ECO:0000313|EnsemblFungi:FGSG_01273P0} [Source:UniProtKB/TrEMBL;Acc:I1RCF9]	FGSG_01273	0	1	1	0	0	2	0.5	No	Modified protein	No	Wheat & Barley	-	-	-	-	-	GO	Sel1-like TPR-like_helical_dom	IPR006597, IPR011990
FGRRES_01274	4207424	4208173	749	1	CEF73381	FG01274.1	Uncharacterized protein {ECO:0000313|EMBL:ESU06570.1, ECO:0000313|EnsemblFungi:FGSG_01274P0} [Source:UniProtKB/TrEMBL;Acc:I1RCG0]	FGSG_01274	0	0	1	0	0	1	0	No	Conserved protein	No	Wheat & Barley	-	-	PHI:1539	Unaffected pathogenicity	Triticum (related: Wheat)	No GO	Myb-like_dom	IPR017877
FGRRES_01276	4213786	4214255	469	1	CEF73383	FG01276.1	Uncharacterized protein {ECO:0000313|EMBL:ESU06572.1, ECO:0000313|EnsemblFungi:FGSG_01276P0} [Source:UniProtKB/TrEMBL;Acc:I1RCG2]	FGSG_01276	0	0	1	0	0	1	0	No	Conserved protein	No	Wheat & Barley	-	-	-	-	-	GO	VMA21-like_domain	IPR019013
FGRRES_01277	4214916	4216260	1344	1	CEF73384	FG01277.1	Uncharacterized protein {ECO:0000313|EMBL:ESU06573.1, ECO:0000313|EnsemblFungi:FGSG_01277P0} [Source:UniProtKB/TrEMBL;Acc:I1RCG3]	FGSG_01277	0	0	0	0	0	0	0	No	Highly conserved genes	No	Wheat & Barley & Maize	-	-	-	-	-	No GO	DUF2406	IPR018809
FGRRES_01278_M	4222026	4222760	734	1	CEF73385	FG01278.1	Uncharacterized protein {ECO:0000313|EMBL:ESU06574.1, ECO:0000313|EnsemblFungi:FGSG_01278P0} [Source:UniProtKB/TrEMBL;Acc:I1RCG4]	FGSG_01278	0	0	1	0	0	1	0	No	Conserved protein	No	-	-	-	-	-	-	GO	Ribosomal_L35A Transl_B-barrel Ribosomal_L35Ae_CS	IPR001780, IPR009000, IPR018266
FGRRES_01279	4225891	4227614	1723	1	CEF73387	FG01279.1	Glucose-6-phosphate 1-dehydrogenase {ECO:0000256|RuleBase:RU000497} [Source:UniProtKB/TrEMBL;Acc:I1RCG5]	FGSG_01279	0	0	1	0	0	1	0	No	Conserved protein	No	Wheat & Barley & Maize	-	-	-	-	-	GO	G6P_DH NAD(P)-bd_dom G6P_DH_AS G6P_DH_NAD-bd G6P_DH_C	IPR001282, IPR016040, IPR019796, IPR022674, IPR022675
FGRRES_01280	4228615	4231781	3166	1	CEF73388	FG01280.1	Uncharacterized protein {ECO:0000313|EMBL:ESU06576.1, ECO:0000313|EnsemblFungi:FGSG_01280P0} [Source:UniProtKB/TrEMBL;Acc:I1RCG6]	FGSG_01280	0	0	0	0	0	0	0	No	Highly conserved genes	No	Wheat & Barley & Maize	-	-	-	-	-	GO	Mediator_Med14	IPR013947
FGRRES_01281	4232128	4234050	1922	1	CEF73389	FG01281.1	Uncharacterized protein {ECO:0000313|EMBL:ESU06577.1, ECO:0000313|EnsemblFungi:FGSG_01281P0} [Source:UniProtKB/TrEMBL;Acc:I1RCG7]	FGSG_01281	0	1	1	0	0	2	0.5	No	Modified protein	No	Wheat & Barley & Maize	-	-	-	-	-	GO	Amino_oxidase Protoporphyrinogen_oxidase Pyr_nucl-diS_OxRdtase_FAD/NAD PPOX_C	IPR002937, IPR004572, IPR023753, IPR027418
FGRRES_01282	4234684	4236208	1524	1	CEF73390	FG01282.1	Uncharacterized protein {ECO:0000313|EMBL:ESU06578.1, ECO:0000313|EnsemblFungi:FGSG_01282P0} [Source:UniProtKB/TrEMBL;Acc:I1RCG8]	FGSG_01282	0	0	0	0	0	0	0	No	Highly conserved genes	No	Wheat & Barley & Maize	-	-	-	-	-	GO	-	-
FGRRES_01283	4238479	4240369	1890	1	CEF73391	-	Beta-hexosaminidase {ECO:0000256|PIRNR:PIRNR001093} [Source:UniProtKB/TrEMBL;Acc:I1RCG9]	FGSG_01283	0	0	1	0	0	1	0	No	Conserved protein	No	Wheat & Barley	Secreted	-	-	-	-	GO	Glyco_hydro_catalytic_dom Glyco_hydro_20_cat-core Glycoside_hydrolase_SF Beta_hexosaminidase_sua/sub Chitobiase/Hex_dom_2-like HEX_eukaryotic_N	IPR013781, IPR015883, IPR017853, IPR025705, IPR029018, IPR029019
FGRRES_01284	4241848	4243561	1713	1	CEF73392	FG01284.1	Uncharacterized protein {ECO:0000313|EMBL:ESU06580.1, ECO:0000313|EnsemblFungi:FGSG_01284P0} [Source:UniProtKB/TrEMBL;Acc:I1RCH0]	FGSG_01284	0	0	0	0	1	1	0	No	Highly conserved genes	No	Wheat & Barley & Maize	-	-	-	-	-	GO	Cyt_P450 Cyt_P450_E_grp-I Cyt_P450_CS	IPR001128, IPR002401, IPR017972
FGRRES_01285	4243761	4245621	1860	1	CEF73393	FG01285.1	Uncharacterized protein {ECO:0000313|EMBL:ESU06581.1, ECO:0000313|EnsemblFungi:FGSG_01285P0} [Source:UniProtKB/TrEMBL;Acc:V6QWD8]	FGSG_01285	0	0	0	0	0	0	0	No	Highly conserved genes	No	Wheat & Barley & Maize	-	-	-	-	-	GO	Aminotransferase_I/II PyrdxlP-dep_Trfase_major_sub1 PyrdxlP-dep_Trfase_major_sub2 PyrdxlP-dep_Trfase	IPR004839, IPR015421, IPR015422, IPR015424
FGRRES_01286	4248044	4248884	840	1	CEF73395	FG01286.1	Uncharacterized protein {ECO:0000313|EMBL:ESU06583.1, ECO:0000313|EnsemblFungi:FGSG_01286P0} [Source:UniProtKB/TrEMBL;Acc:I1RCH1]	FGSG_01286	0	0	0	0	0	0	0	No	Highly conserved genes	No	-	-	-	-	-	-	No GO	-	-
FGRRES_01287	4249835	4253196	3361	1	CEF73396	FG01287.1	Uncharacterized protein {ECO:0000313|EMBL:ESU06584.1, ECO:0000313|EnsemblFungi:FGSG_01287P0} [Source:UniProtKB/TrEMBL;Acc:I1RCH2]	FGSG_01287	0	1	0	1	0	2	0.5	No	Modified protein	No	Wheat & Barley & Maize	-	-	-	-	-	GO	Ribosome_control_1 WD40/YVTN_repeat-like_dom WD40_repeat_dom	IPR009771, IPR015943, IPR017986
FGRRES_01289	4255888	4257391	1503	1	CEF73398	FG01289.1	Uncharacterized protein {ECO:0000313|EMBL:ESU06586.1, ECO:0000313|EnsemblFungi:FGSG_01289P0} [Source:UniProtKB/TrEMBL;Acc:I1RCH4]	FGSG_01289	0	0	0	0	0	0	0	No	Highly conserved genes	No	Wheat & Barley & Maize	-	-	-	-	-	GO	P_Acid_Pase_2/haloperoxidase	IPR000326
FGRRES_01290	4260210	4261436	1226	1	CEF73400	FG01290.1	60S ribosomal protein RML2 {ECO:0000313|EMBL:ESU06587.1}; Uncharacterized protein {ECO:0000313|EnsemblFungi:FGSG_01290P0} [Source:UniProtKB/TrEMBL;Acc:I1RCH5]	FGSG_01290	0	0	0	0	0	0	0	No	Highly conserved genes	No	Wheat & Barley & Maize	-	-	PHI:1569	Lethal	Triticum (related: Wheat)	GO	Ribosomal_L2 Ribosomal_L2_bac/org-type Translation_prot_SH3-like NA-bd_OB-fold Rib_L2_dom2 Ribosomal_L2_dom3 Rbsml_prot_L2_RNA-bd_dom Ribosomal_L2_C Ribosomal_L2_CS	IPR002171, IPR005880, IPR008991, IPR012340, IPR014722, IPR014726, IPR022666, IPR022669, IPR022671
FGRRES_01291_M	4262973	4264573	1600	1	CEF73401	FG01291.1	G2/mitotic-specific cyclin-B {ECO:0000313|EMBL:ESU06588.1}; Uncharacterized protein {ECO:0000313|EnsemblFungi:FGSG_01291P0} [Source:UniProtKB/TrEMBL;Acc:I1RCH6]	FGSG_01291	0	0	1	0	1	2	0	No	Conserved protein	No	Wheat & Barley & Maize	-	-	-	-	-	GO	Cyclin_C-dom Cyclin_N Cyclin-like	IPR004367, IPR006671, IPR013763
FGRRES_01292	4265761	4267002	1241	1	CEF73402	FG01292.1	Uncharacterized protein {ECO:0000313|EMBL:ESU06589.1, ECO:0000313|EnsemblFungi:FGSG_01292P0} [Source:UniProtKB/TrEMBL;Acc:I1RCH7]	FGSG_01292	0	0	0	0	0	0	0	No	Highly conserved genes	No	Wheat & Barley & Maize	-	-	-	-	-	GO	WD40_repeat WD40/YVTN_repeat-like_dom WD40_repeat_dom WD40_repeat_CS G-protein_beta_WD-40_rep	IPR001680, IPR015943, IPR017986, IPR019775, IPR020472
FGRRES_01293	4268767	4271620	2853	1	CEF73403	-	Uncharacterized protein {ECO:0000313|EMBL:ESU06590.1, ECO:0000313|EnsemblFungi:FGSG_01293P0} [Source:UniProtKB/TrEMBL;Acc:I1RCH8]	FGSG_01293	0	0	2	0	0	2	0	No	Conserved protein	No	Wheat & Barley & Maize	-	-	PHI:1921	Reduced virulence	Triticum (related: Wheat)	GO	Zn2-C6_fun-type_DNA-bd Transcription_factor_dom_fun	IPR001138, IPR007219
FGRRES_01294	4272522	4274389	1867	1	CEF73404	-	Uncharacterized protein {ECO:0000313|EMBL:ESU06591.1, ECO:0000313|EnsemblFungi:FGSG_01294P0} [Source:UniProtKB/TrEMBL;Acc:I1RCH9]	FGSG_01294	0	1	1	1	0	3	0.333333	No	Modified protein	No	Wheat & Barley & Maize	-	-	-	-	-	GO	Glutathione_S-Trfase_N Glutathione-S-Trfase_C-like Thioredoxin-like_fold	IPR004045, IPR010987, IPR012336
FGRRES_01295	4274593	4276935	2342	1	CEF73405	FG01295.1	Uncharacterized protein {ECO:0000313|EMBL:ESU06592.1, ECO:0000313|EnsemblFungi:FGSG_01295P0} [Source:UniProtKB/TrEMBL;Acc:I1RCI0]	FGSG_01295	0	0	0	0	0	0	0	No	Highly conserved genes	No	Wheat & Barley	-	-	PHI:1454	Unaffected pathogenicity	Triticum (related: Wheat)	GO	Sub_transporter Sugar_transporter_CS MFS_dom	IPR005828, IPR005829, IPR020846
FGRRES_01296	4279518	4280872	1354	1	CEF73406	FG01296.1	Uncharacterized protein {ECO:0000313|EMBL:ESU06593.1, ECO:0000313|EnsemblFungi:FGSG_01296P0} [Source:UniProtKB/TrEMBL;Acc:I1RCI1]	FGSG_01296	0	0	0	0	0	0	0	No	Highly conserved genes	No	Wheat	-	-	-	-	-	No GO	-	-
FGRRES_01298	4283873	4284763	890	1	CEF73409	FG01298.1	Uncharacterized protein {ECO:0000313|EMBL:ESU06597.1, ECO:0000313|EnsemblFungi:FGSG_01298P0} [Source:UniProtKB/TrEMBL;Acc:I1RCI2]	FGSG_01298	0	1	0	0	2	3	0.333333	No	Modified protein	No	Wheat & Barley	-	-	PHI:1350	Unaffected pathogenicity	Triticum (related: Wheat)	GO	Znf_C2H2 Znf_C2H2/integrase_DNA-bd Znf_C2H2-like	IPR007087, IPR013087, IPR015880
FGRRES_01299	4293364	4295256	1892	1	CEF73411	FG01299.1	Uncharacterized protein {ECO:0000313|EMBL:ESU06599.1, ECO:0000313|EnsemblFungi:FGSG_01299P0} [Source:UniProtKB/TrEMBL;Acc:I1RCI3]	FGSG_01299	0	1	2	0	1	4	0.25	No	Modified protein	No	Wheat & Barley & Maize	-	-	-	-	-	GO	Nop_dom NOSIC Prp31_C Prp31	IPR002687, IPR012976, IPR019175, IPR027105
FGRRES_01300	4295840	4297864	2024	1	CEF73412	FG01300.1	Pre-mRNA-splicing factor clf1 {ECO:0000313|EMBL:ESU06600.1}; Uncharacterized protein {ECO:0000313|EnsemblFungi:FGSG_01300P0} [Source:UniProtKB/TrEMBL;Acc:I1RCI4]	FGSG_01300	0	0	1	0	1	2	0	No	Conserved protein	No	Wheat & Barley	-	-	-	-	-	GO	HAT TPR-like_helical_dom TPR-contain_dom TPR_repeat	IPR003107, IPR011990, IPR013026, IPR019734
FGRRES_01301	4299425	4301569	2144	1	CEF73413	FG01301.1	Uncharacterized protein {ECO:0000313|EMBL:ESU06601.1, ECO:0000313|EnsemblFungi:FGSG_01301P0} [Source:UniProtKB/TrEMBL;Acc:I1RCI5]	FGSG_01301	0	0	2	0	0	2	0	No	Conserved protein	No	Wheat & Barley & Maize	-	-	-	-	-	No GO	-	-
FGRRES_01302	4303679	4305320	1641	1	CEF73414	FG01302.1	Uncharacterized protein {ECO:0000313|EMBL:ESU06602.1, ECO:0000313|EnsemblFungi:FGSG_01302P0} [Source:UniProtKB/TrEMBL;Acc:I1RCI6]	FGSG_01302	0	4	1	0	0	5	0.8	Yes	Modified protein	No	-	-	-	-	-	-	GO	MFS MFS_dom	IPR011701, IPR020846
FGRRES_01303	4305969	4307320	1351	1	CEF73415	FG01303.1	Uncharacterized protein {ECO:0000313|EMBL:ESU06603.1, ECO:0000313|EnsemblFungi:FGSG_01303P0} [Source:UniProtKB/TrEMBL;Acc:I1RCI7]	FGSG_01303	0	0	0	1	0	1	0	No	Conserved protein	No	Wheat	-	-	-	-	-	No GO	-	-
FGRRES_01304	4309438	4311809	2371	1	CEF73416	FG01304.1	Uncharacterized protein {ECO:0000313|EMBL:ESU06604.1, ECO:0000313|EnsemblFungi:FGSG_01304P0} [Source:UniProtKB/TrEMBL;Acc:I1RCI8]	FGSG_01304	0	2	2	0	0	4	0.5	No	Modified protein	No	Wheat	-	-	-	-	-	GO	Lupus_La_RNA-bd WHTH_DNA-bd_dom	IPR006630, IPR011991
FGRRES_01306	4315263	4316285	1022	1	CEF73418	FG01306.1	Uncharacterized protein {ECO:0000313|EMBL:ESU06605.1, ECO:0000313|EnsemblFungi:FGSG_01306P0} [Source:UniProtKB/TrEMBL;Acc:I1RCI9]	FGSG_01306	0	0	0	0	0	0	0	No	Highly conserved genes	No	Wheat & Barley & Maize	-	-	-	-	-	GO	Vesicle_transpt_Got1/SFT2 Vesicle_transpt_SFT2	IPR007305, IPR011691
FGRRES_01307	4321178	4322743	1565	1	CEF73419	FG01307.1	Uncharacterized protein {ECO:0000313|EMBL:ESU06606.1, ECO:0000313|EnsemblFungi:FGSG_01307P0} [Source:UniProtKB/TrEMBL;Acc:I1RCJ0]	FGSG_01307	0	0	0	0	0	0	0	No	Highly conserved genes	No	Wheat & Barley & Maize	-	-	PHI:1304	Reduced virulence	Triticum (related: Wheat)	GO	bHLH_dom	IPR011598
FGRRES_01308	4323412	4325749	2337	1	CEF73420	FG01308.1	Uncharacterized protein {ECO:0000313|EMBL:ESU06607.1, ECO:0000313|EnsemblFungi:FGSG_01308P0} [Source:UniProtKB/TrEMBL;Acc:I1RCJ1]	FGSG_01308	0	0	0	0	1	1	0	No	Highly conserved genes	No	Wheat & Barley	-	-	-	-	-	GO	NPR3	IPR005365
FGRRES_01309	4328458	4329779	1321	1	CEF73421	FG01309.1	Uncharacterized protein {ECO:0000313|EMBL:ESU06608.1, ECO:0000313|EnsemblFungi:FGSG_01309P0} [Source:UniProtKB/TrEMBL;Acc:I1RCJ2]	FGSG_01309	0	0	0	0	0	0	0	No	Highly conserved genes	No	Wheat & Barley	-	-	-	-	-	GO	Kinase-like_dom	IPR011009
FGRRES_01310	4334546	4338187	3641	1	CEF73424	FG01310.1	Uncharacterized protein {ECO:0000313|EMBL:ESU06611.1, ECO:0000313|EnsemblFungi:FGSG_01310P0} [Source:UniProtKB/TrEMBL;Acc:I1RCJ3]	FGSG_01310	0	0	0	0	0	0	0	No	Highly conserved genes	No	Wheat & Barley & Maize	-	-	PHI:1351	Unaffected pathogenicity	Triticum (related: Wheat)	GO	Znf_C2H2/integrase_DNA-bd Znf_C2H2-like C2H2_Znf_fam	IPR013087, IPR015880, IPR027775
FGRRES_01311	4338867	4340952	2085	1	CEF73425	FG01311.1	Uncharacterized protein {ECO:0000313|EMBL:ESU06612.1, ECO:0000313|EnsemblFungi:FGSG_01311P0} [Source:UniProtKB/TrEMBL;Acc:I1RCJ4]	FGSG_01311	0	0	1	0	0	1	0	No	Conserved protein	No	Wheat & Barley & Maize	-	-	-	-	-	GO	Sub_transporter MFS_dom	IPR005828, IPR020846
FGRRES_01312	4344565	4350380	5815	1	CEF73426	FG01312.1	Uncharacterized protein {ECO:0000313|EMBL:ESU06613.1, ECO:0000313|EnsemblFungi:FGSG_01312P0} [Source:UniProtKB/TrEMBL;Acc:I1RCJ5]	FGSG_01312	0	0	1	0	5	6	0	No	Conserved protein	No	Wheat & Barley & Maize	-	-	PHI:1212	Reduced virulence	Triticum (related: Wheat)	GO	PAS Prot_kinase_dom AGC-kinase_C Sig_transdc_resp-reg_receiver Ser/Thr_kinase_AS CheY-like_superfamily Kinase-like_dom	IPR000014, IPR000719, IPR000961, IPR001789, IPR008271, IPR011006, IPR011009
FGRRES_01313	4355369	4356750	1381	1	CEF73427	FG01313.1	Uncharacterized protein {ECO:0000313|EMBL:ESU06614.1, ECO:0000313|EnsemblFungi:FGSG_01313P0} [Source:UniProtKB/TrEMBL;Acc:I1RCJ6]	FGSG_01313	0	0	1	0	0	1	0	No	Conserved protein	No	Wheat & Barley & Maize	-	-	-	-	-	GO	Yap1_redox_dom	IPR023167
FGRRES_01314	4357188	4359076	1888	1	CEF73428	FG01314.1	Eukaryotic translation initiation factor 3 subunit D {ECO:0000256|HAMAP-Rule:MF_03003} [Source:UniProtKB/TrEMBL;Acc:I1RCJ7]	FGSG_01314	0	0	2	0	1	3	0	No	Conserved protein	No	Wheat & Barley & Maize	-	-	-	-	-	GO	eIF3d	IPR007783
FGRRES_01315	4360595	4361101	506	1	CEF73429	FG01315.1	Uncharacterized protein {ECO:0000313|EMBL:ESU06616.1, ECO:0000313|EnsemblFungi:FGSG_01315P0} [Source:UniProtKB/TrEMBL;Acc:I1RCJ8]	FGSG_01315	0	0	0	0	0	0	0	No	Highly conserved genes	No	Wheat & Barley & Maize	-	-	-	-	-	No GO	-	-
FGRRES_01316	4361574	4364176	2602	1	CEF73430	FG01316.1	Uncharacterized protein {ECO:0000313|EMBL:ESU06617.1, ECO:0000313|EnsemblFungi:FGSG_01316P0} [Source:UniProtKB/TrEMBL;Acc:I1RCJ9]	FGSG_01316	0	2	1	0	0	3	0.666667	No	Modified protein	No	-	-	-	-	-	-	GO	SH3_domain ADF-H ADF-H/Gelsolin-like_dom	IPR001452, IPR002108, IPR029006
FGRRES_01317	4365254	4366065	811	1	CEF73431	FG01317.1	Uncharacterized protein {ECO:0000313|EMBL:ESU06618.1, ECO:0000313|EnsemblFungi:FGSG_01317P0} [Source:UniProtKB/TrEMBL;Acc:V6QWB1]	FGSG_01317	0	0	0	0	0	0	0	No	Highly conserved genes	No	Wheat & Barley & Maize	-	-	-	-	-	GO	Glutaredoxin Monothiol_GRX-rel Thioredoxin-like_fold Thioredoxin_domain	IPR002109, IPR004480, IPR012336, IPR013766
FGRRES_01318	4368315	4371095	2780	1	CEF73432	FG01318.1	Uncharacterized protein {ECO:0000313|EMBL:ESU06619.1, ECO:0000313|EnsemblFungi:FGSG_01318P0} [Source:UniProtKB/TrEMBL;Acc:I1RCK0]	FGSG_01318	0	2	2	0	1	5	0.4	No	Modified protein	No	Wheat & Barley & Maize	-	-	PHI:1920	Unaffected pathogenicity	Triticum (related: Wheat)	GO	Zn2-C6_fun-type_DNA-bd Transcription_factor_dom_fun	IPR001138, IPR007219
FGRRES_01319	4371729	4376021	4292	1	CEF73433	FG01319.1	Uncharacterized protein {ECO:0000313|EMBL:ESU06620.1, ECO:0000313|EnsemblFungi:FGSG_01319P0} [Source:UniProtKB/TrEMBL;Acc:I1RCK1]	FGSG_01319	0	0	1	0	0	1	0	No	Conserved protein	No	Wheat & Barley	-	-	PHI:1352	Unaffected pathogenicity	Triticum (related: Wheat)	GO	F-box_dom Znf_C2H2	IPR001810, IPR007087
FGRRES_01320	4376819	4379471	2652	1	CEF73434	FG01320.1	Dynamin-1 {ECO:0000313|EMBL:ESU06621.1}; Uncharacterized protein {ECO:0000313|EnsemblFungi:FGSG_01320P0} [Source:UniProtKB/TrEMBL;Acc:I1RCK2]	FGSG_01320	0	0	1	0	0	1	0	No	Conserved protein	No	Wheat & Barley & Maize	-	-	-	-	-	GO	Dynamin_central Dynamin_GTPase GED Dynamin_GTPase_CS GTPase_effector_domain_GED Dynamin_SF P-loop_NTPase G_DYNAMIN_dom	IPR000375, IPR001401, IPR003130, IPR019762, IPR020850, IPR022812, IPR027417, IPR030381
FGRRES_01321	4381298	4383758	2460	1	CEF73437	FG01321.1	Uncharacterized protein {ECO:0000313|EMBL:ESU06622.1, ECO:0000313|EnsemblFungi:FGSG_01321P0} [Source:UniProtKB/TrEMBL;Acc:I1RCK3]	FGSG_01321	0	1	1	0	0	2	0.5	No	Modified protein	No	Wheat & Barley & Maize	-	-	-	-	-	GO	Znf_LIM	IPR001781
FGRRES_01322	4384471	4384866	395	1	CEF73438	FG01322.1	Uncharacterized protein {ECO:0000313|EMBL:ESU06623.1, ECO:0000313|EnsemblFungi:FGSG_01322P0} [Source:UniProtKB/TrEMBL;Acc:V6QWB5]	FGSG_01322	0	0	0	1	1	2	0	No	Conserved protein	No	Wheat & Barley & Maize	-	-	-	-	-	GO	Ubiquitin-like Rad60/SUMO_like Ubiquitin-rel_dom	IPR000626, IPR022617, IPR029071
FGRRES_01323	4387039	4389913	2874	1	CEF73440	FG01323.1	Uncharacterized protein {ECO:0000313|EMBL:ESU06625.1, ECO:0000313|EnsemblFungi:FGSG_01323P0} [Source:UniProtKB/TrEMBL;Acc:I1RCK4]	FGSG_01323	0	3	2	0	0	5	0.6	Yes	Modified protein	No	Wheat & Barley	-	-	-	-	-	GO	Nup84_Nup100	IPR007252
FGRRES_01324	4390389	4391162	773	1	CEF73441	FG01324.1	Uncharacterized protein {ECO:0000313|EMBL:ESU06626.1, ECO:0000313|EnsemblFungi:FGSG_01324P0} [Source:UniProtKB/TrEMBL;Acc:I1RCK5]	FGSG_01324	0	0	0	0	1	1	0	No	Highly conserved genes	No	Wheat & Barley & Maize	-	-	-	-	-	No GO	Mod_r	IPR009851
FGRRES_01325	4391480	4392667	1187	1	CEF73442	FG01325.1	Uncharacterized protein {ECO:0000313|EMBL:ESU06627.1, ECO:0000313|EnsemblFungi:FGSG_01325P0} [Source:UniProtKB/TrEMBL;Acc:I1RCK6]	FGSG_01325	0	1	0	0	1	2	0.5	No	Modified protein	No	Wheat & Barley	-	-	-	-	-	No GO	-	-
FGRRES_01326	4398314	4399966	1652	1	CEF73443	FG01326.1	Uncharacterized protein {ECO:0000313|EMBL:ESU06628.1, ECO:0000313|EnsemblFungi:FGSG_01326P0} [Source:UniProtKB/TrEMBL;Acc:I1RCK7]	FGSG_01326	0	0	0	0	0	0	0	No	Highly conserved genes	No	Wheat & Barley	-	-	PHI:2294	Reduced virulence	Barley	GO	F-box_dom	IPR001810
FGRRES_01327	4401363	4403585	2222	1	CEF73444	FG01327.1	Uncharacterized protein {ECO:0000313|EMBL:ESU06629.1, ECO:0000313|EnsemblFungi:FGSG_01327P0} [Source:UniProtKB/TrEMBL;Acc:I1RCK8]	FGSG_01327	0	0	0	0	1	1	0	No	Highly conserved genes	No	Wheat & Barley	-	-	PHI:1477	Unaffected pathogenicity	Triticum (related: Wheat)	GO	-	-
FGRRES_01328	4404648	4406044	1396	1	CEF73445	-	Uncharacterized protein {ECO:0000313|EMBL:ESU06630.1, ECO:0000313|EnsemblFungi:FGSG_01328P0} [Source:UniProtKB/TrEMBL;Acc:I1RCK9]	FGSG_01328	0	1	0	0	0	1	1	No	Modified protein	No	Wheat & Barley	-	-	-	-	-	GO	ATPase_V1-cplx_csu	IPR004907
FGRRES_01329	4406247	4406864	617	1	CEF73446	FG01329.1	Adenylyl-sulfate kinase {ECO:0000256|RuleBase:RU004347} [Source:UniProtKB/TrEMBL;Acc:I1RCL0]	FGSG_01329	0	1	0	0	0	1	1	No	Modified protein	No	Wheat & Barley & Maize	-	-	-	-	-	GO	APS_kinase P-loop_NTPase	IPR002891, IPR027417
FGRRES_01330	4408031	4408984	953	1	CEF73447	FG01330.1	Uncharacterized protein {ECO:0000313|EMBL:ESU06632.1, ECO:0000313|EnsemblFungi:FGSG_01330P0} [Source:UniProtKB/TrEMBL;Acc:I1RCL1]	FGSG_01330	0	0	0	0	0	0	0	No	Highly conserved genes	No	Wheat & Barley & Maize	-	-	-	-	-	No GO	Thioestr_supf HotDog_dom	IPR006683, IPR029069
FGRRES_01331	4409668	4410225	557	1	CEF73448	FG01331.1	Uncharacterized protein {ECO:0000313|EMBL:ESU06633.1, ECO:0000313|EnsemblFungi:FGSG_01331P0} [Source:UniProtKB/TrEMBL;Acc:I1RCL2]	FGSG_01331	0	0	0	0	1	1	0	No	Highly conserved genes	No	Wheat & Barley & Maize	-	-	-	-	-	No GO	-	-
FGRRES_01332	4410385	4413522	3137	1	CEF73449	FG01332.1	Uncharacterized protein {ECO:0000313|EMBL:ESU06634.1, ECO:0000313|EnsemblFungi:FGSG_01332P0} [Source:UniProtKB/TrEMBL;Acc:I1RCL3]	FGSG_01332	0	1	1	0	0	2	0.5	No	Modified protein	No	Wheat & Barley	-	-	-	-	-	GO	CCAAT-binding_factor ARM-like ARM-type_fold	IPR005612, IPR011989, IPR016024
FGRRES_01333	4413850	4415923	2073	1	CEF73450	FG01333.1	Uncharacterized protein {ECO:0000313|EMBL:ESU06635.1, ECO:0000313|EnsemblFungi:FGSG_01333P0} [Source:UniProtKB/TrEMBL;Acc:I1RCL4]	FGSG_01333	0	0	0	0	0	0	0	No	Highly conserved genes	No	Wheat & Barley & Maize	-	-	-	-	-	GO	aa-tRNA-synt_IIb_cons-dom Pro-tRNA-ligase_IIa Anticodon-bd Pro-tRNA-synth_IIa_bac-type aa-tRNA-synth_II	IPR002314, IPR002316, IPR004154, IPR004500, IPR006195
FGRRES_01334	4416275	4416988	713	1	CEF73451	-	Uncharacterized protein {ECO:0000313|EMBL:ESU06636.1, ECO:0000313|EnsemblFungi:FGSG_01334P0} [Source:UniProtKB/TrEMBL;Acc:I1RCL5]	FGSG_01334	0	0	0	0	1	1	0	No	Highly conserved genes	No	Wheat & Barley & Maize	-	-	-	-	-	GO	Prefoldin_subunit_alpha Prefoldin PFD_alpha_archaea	IPR004127, IPR009053, IPR011599
FGRRES_01335	4417130	4418803	1673	1	CEF73452	FG01335.1	Uncharacterized protein {ECO:0000313|EMBL:ESU06637.1, ECO:0000313|EnsemblFungi:FGSG_01335P0} [Source:UniProtKB/TrEMBL;Acc:I1RCL6]	FGSG_01335	0	0	0	0	1	1	0	No	Highly conserved genes	No	Maize	-	-	-	-	-	No GO	-	-
FGRRES_01336	4420098	4422418	2320	1	CEF73453	FG01336.1	Uncharacterized protein {ECO:0000313|EMBL:ESU06638.1, ECO:0000313|EnsemblFungi:FGSG_01336P0} [Source:UniProtKB/TrEMBL;Acc:I1RCL7]	FGSG_01336	0	0	0	0	0	0	0	No	Highly conserved genes	No	Wheat & Barley	-	-	-	-	-	GO	BAH_dom AAA+_ATPase ATPase_AAA_core P-loop_NTPase	IPR001025, IPR003593, IPR003959, IPR027417
FGRRES_01337	4422496	4423971	1475	1	CEF73454	FG01337.1	Pre-mRNA-splicing factor prp46 {ECO:0000313|EMBL:ESU06639.1}; Uncharacterized protein {ECO:0000313|EnsemblFungi:FGSG_01337P0} [Source:UniProtKB/TrEMBL;Acc:V6QXG1]	FGSG_01337	0	0	0	0	0	0	0	No	Highly conserved genes	No	Wheat & Barley	-	-	-	-	-	GO	WD40_repeat WD40/YVTN_repeat-like_dom WD40_repeat_dom WD40_repeat_CS G-protein_beta_WD-40_rep	IPR001680, IPR015943, IPR017986, IPR019775, IPR020472
FGRRES_01338_M	4424316	4425444	1128	1	CEF73455	FG01338.1	Uncharacterized protein {ECO:0000313|EMBL:ESU06640.1, ECO:0000313|EnsemblFungi:FGSG_01338P0} [Source:UniProtKB/TrEMBL;Acc:I1RCL8]	FGSG_01338	0	0	2	0	0	2	0	No	Conserved protein	No	Wheat & Barley & Maize	-	-	-	-	-	GO	Ankyrin_rpt Ankyrin_rpt-contain_dom	IPR002110, IPR020683
FGRRES_01339	4425567	4428299	2732	1	CEF73456	FG01339.1	Uncharacterized protein {ECO:0000313|EMBL:ESU06641.1, ECO:0000313|EnsemblFungi:FGSG_01339P0} [Source:UniProtKB/TrEMBL;Acc:I1RCL9]	FGSG_01339	0	0	0	0	0	0	0	No	Highly conserved genes	No	Wheat & Barley & Maize	-	-	-	-	-	No GO	TMF_TATA-bd TMF_DNA-bd	IPR022091, IPR022092
FGRRES_01340	4445685	4446278	593	1	CEF73458	FG01340.1	Uncharacterized protein {ECO:0000313|EMBL:ESU06645.1, ECO:0000313|EnsemblFungi:FGSG_01340P0} [Source:UniProtKB/TrEMBL;Acc:I1RCM0]	FGSG_01340	0	0	1	0	0	1	0	No	Conserved protein	No	Wheat & Barley	-	-	-	-	-	No GO	-	-
FGRRES_01341	4447127	4449321	2194	1	CEF73459	FG01341.1	Uncharacterized protein {ECO:0000313|EMBL:ESU06646.1, ECO:0000313|EnsemblFungi:FGSG_01341P0} [Source:UniProtKB/TrEMBL;Acc:I1RCM1]	FGSG_01341	0	0	1	0	0	1	0	No	Conserved protein	No	Wheat & Barley & Maize	-	-	PHI:1353	Reduced virulence	Triticum (related: Wheat)	GO	Znf_C2H2 Znf_C2H2/integrase_DNA-bd Znf_C2H2-like	IPR007087, IPR013087, IPR015880
FGRRES_01342	4452600	4453787	1187	1	CEF73460	FG01342.1	Alternative oxidase {ECO:0000256|RuleBase:RU003779} [Source:UniProtKB/TrEMBL;Acc:I1RCM2]	FGSG_01342	0	0	0	0	0	0	0	No	Highly conserved genes	No	Wheat & Maize	-	-	-	-	-	GO	AOX	IPR002680
FGRRES_01343	4455928	4457052	1124	1	CEF73461	FG01343.1	Eukaryotic translation initiation factor 3 subunit J {ECO:0000256|HAMAP-Rule:MF_03009} [Source:UniProtKB/TrEMBL;Acc:I1RCM3]	FGSG_01343	0	0	0	1	0	1	0	No	Conserved protein	No	Wheat & Barley & Maize	-	-	-	-	-	GO	eIF3j eIF3-like_dom	IPR013906, IPR023194
FGRRES_01345	4460692	4461575	883	1	CEF73463	PNO1	Pre-rRNA-processing protein PNO1 [Source:UniProtKB/Swiss-Prot;Acc:Q4IN63]	FGSG_01345	0	0	0	1	0	1	0	No	Conserved protein	No	Wheat & Barley & Maize	-	-	-	-	-	GO	KH_dom KH_dom_type_1	IPR004087, IPR004088
FGRRES_01346	4464005	4465496	1491	1	CEF73465	FG01346.1	Enolase {ECO:0000313|EMBL:ESU06652.1}; Uncharacterized protein {ECO:0000313|EnsemblFungi:FGSG_01346P0} [Source:UniProtKB/TrEMBL;Acc:I1RCM5]	FGSG_01346	0	0	0	0	1	1	0	No	Highly conserved genes	No	-	-	-	-	-	-	GO	Enolase Enolase_CS Enolase_C Enolase_N Enolase_N_like Enolase_C-like	IPR000941, IPR020809, IPR020810, IPR020811, IPR029017, IPR029065
FGRRES_01347	4465991	4469786	3795	1	CEF73466	FG01347.1	Uncharacterized protein {ECO:0000313|EMBL:ESU06653.1, ECO:0000313|EnsemblFungi:FGSG_01347P0} [Source:UniProtKB/TrEMBL;Acc:I1RCM6]	FGSG_01347	0	2	3	0	1	6	0.333333	No	Modified protein	No	Wheat & Barley	-	-	PHI:1273	Unaffected pathogenicity	Triticum (related: Wheat)	GO	Prot_kinase_dom Ser/Thr_kinase_AS Kinase-like_dom Mad3-like Mad3_BUB1_I Bub1/Mad3	IPR000719, IPR008271, IPR011009, IPR012572, IPR013212, IPR015661
FGRRES_01348	4470208	4471687	1479	1	CEF73467	FG01348.1	Uncharacterized protein {ECO:0000313|EMBL:ESU06654.1, ECO:0000313|EnsemblFungi:FGSG_01348P0} [Source:UniProtKB/TrEMBL;Acc:I1RCM7]	FGSG_01348	0	1	1	0	0	2	0.5	No	Modified protein	No	Wheat & Barley & Maize	-	-	-	-	-	GO	AP_endonuc_2 Xyl_isomerase-like_TIM-brl AP_endonuc_F2_Zn_BS	IPR001719, IPR013022, IPR018246
FGRRES_01349	4472133	4473853	1720	1	CEF73468	FG01349.1	Diacylglycerol O-acyltransferase 2A {ECO:0000313|EMBL:ESU06655.1}; Uncharacterized protein {ECO:0000313|EnsemblFungi:FGSG_01349P0} [Source:UniProtKB/TrEMBL;Acc:I1RCM8]	FGSG_01349	0	0	0	0	1	1	0	No	Highly conserved genes	No	Wheat & Barley & Maize	-	-	-	-	-	GO	DAGAT	IPR007130
FGRRES_01350	4474934	4476775	1841	1	CEF73469	FG01350.1	Uncharacterized protein {ECO:0000313|EMBL:ESU06656.1, ECO:0000313|EnsemblFungi:FGSG_01350P0} [Source:UniProtKB/TrEMBL;Acc:I1RCM9]	FGSG_01350	0	0	0	0	0	0	0	No	Highly conserved genes	No	Wheat & Barley & Maize	-	-	PHI:1354	Reduced virulence	Triticum (related: Wheat)	GO	Znf_C2H2 Znf_C2H2/integrase_DNA-bd Znf_C2H2-like	IPR007087, IPR013087, IPR015880
FGRRES_01351	4485646	4487028	1382	1	CEF73471	FG01351.1	Uncharacterized protein {ECO:0000313|EMBL:ESU06657.1, ECO:0000313|EnsemblFungi:FGSG_01351P0} [Source:UniProtKB/TrEMBL;Acc:I1RCN0]	FGSG_01351	0	0	1	0	1	2	0	No	Conserved protein	No	Wheat & Barley & Maize	Secreted	-	-	-	-	No GO	SUN	IPR005556
FGRRES_01352	4488471	4490320	1849	1	CEF73472	FG01352.1	Uncharacterized protein {ECO:0000313|EMBL:ESU06658.1, ECO:0000313|EnsemblFungi:FGSG_01352P0} [Source:UniProtKB/TrEMBL;Acc:I1RCN1]	FGSG_01352	0	1	1	0	0	2	0.5	No	Modified protein	No	Wheat & Barley	-	-	-	-	-	GO	MFS MFS_dom	IPR011701, IPR020846
FGRRES_01353	4491388	4492896	1508	1	CEF73473	FG01353.1	Histone deacetylase {ECO:0000256|PIRNR:PIRNR037913} [Source:UniProtKB/TrEMBL;Acc:I1RCN2]	FGSG_01353	0	0	0	0	0	0	0	No	Highly conserved genes	No	Wheat & Barley	-	-	PHI:1168	Reduced virulence	Triticum (related: Wheat)	GO	His_deacetylse His_deacetylse_1 His_deacetylse_dom	IPR000286, IPR003084, IPR023801
FGRRES_01354	4494336	4495613	1277	1	CEF73474	FG01354.1	Chromatin modification-related protein {ECO:0000256|RuleBase:RU361213} [Source:UniProtKB/TrEMBL;Acc:I1RCN3]	FGSG_01354	0	0	3	0	0	3	0	No	Conserved protein	No	Wheat & Barley & Maize	-	-	-	-	-	GO	Znf_PHD Znf_FYVE_PHD Znf_RING/FYVE/PHD Zinc_finger_PHD-type_CS Znf_PHD-finger ING_N ING_fam	IPR001965, IPR011011, IPR013083, IPR019786, IPR019787, IPR024610, IPR028651
FGRRES_01355	4495831	4496966	1135	1	CEF73475	FG01355.1	Uncharacterized protein {ECO:0000313|EMBL:ESU06661.1, ECO:0000313|EnsemblFungi:FGSG_01355P0} [Source:UniProtKB/TrEMBL;Acc:I1RCN4]	FGSG_01355	0	0	1	0	0	1	0	No	Conserved protein	No	Wheat & Barley	-	-	-	-	-	GO	SAM-dependent_MTases	IPR029063
FGRRES_01356	4497263	4497761	498	1	CEF73476	-	Succinate dehydrogenase assembly factor 3, mitochondrial {ECO:0000250|UniProtKB:Q04401} [Source:UniProtKB/Swiss-Prot;Acc:Q4IN52]	FGSG_01356	0	0	0	0	0	0	0	No	Highly conserved genes	No	Wheat & Barley & Maize	-	-	-	-	-	GO	ACN9	IPR008381
FGRRES_01357	4498038	4500386	2348	1	CEF73477	FG01357.1	Uncharacterized protein {ECO:0000313|EMBL:ESU06663.1, ECO:0000313|EnsemblFungi:FGSG_01357P0} [Source:UniProtKB/TrEMBL;Acc:I1RCN5]	FGSG_01357	0	0	1	0	0	1	0	No	Conserved protein	No	Wheat & Barley	-	-	-	-	-	GO	Helicase_C DNA/RNA_helicase_DEAH_CS Helicase-assoc_dom DEAD/DEAH_box_helicase_dom DUF1605 Helicase_ATP-bd P-loop_NTPase	IPR001650, IPR002464, IPR007502, IPR011545, IPR011709, IPR014001, IPR027417
FGRRES_01358	4500879	4502183	1304	1	CEF73478	FG01358.1	Uncharacterized protein {ECO:0000313|EMBL:ESU06664.1, ECO:0000313|EnsemblFungi:FGSG_01358P0} [Source:UniProtKB/TrEMBL;Acc:I1RCN6]	FGSG_01358	0	2	0	0	0	2	1	No	Modified protein	No	Wheat & Barley & Maize	-	-	-	-	-	GO	T_SNARE_dom	IPR000727
FGRRES_01359	4504465	4507071	2606	1	CEF73479	FG01359.1	Uncharacterized protein {ECO:0000313|EMBL:ESU06665.1, ECO:0000313|EnsemblFungi:FGSG_01359P0} [Source:UniProtKB/TrEMBL;Acc:I1RCN7]	FGSG_01359	0	3	1	0	0	4	0.75	No	Modified protein	No	Wheat & Barley & Maize	-	-	-	-	-	GO	P-loop_NTPase	IPR027417
FGRRES_01360	4507279	4507699	420	1	CEF73480	FG01360.1	Uncharacterized protein {ECO:0000313|EMBL:ESU06666.1, ECO:0000313|EnsemblFungi:FGSG_01360P0} [Source:UniProtKB/TrEMBL;Acc:V6QWP4]	FGSG_01360	0	0	1	0	0	1	0	No	Conserved protein	No	Wheat & Barley & Maize	-	-	-	-	-	GO	Emc6 Rab5IP_fam	IPR008504, IPR029008
FGRRES_01361	4508143	4509491	1348	1	CEF73481	FG01361.1	Uroporphyrinogen decarboxylase {ECO:0000256|RuleBase:RU000554} [Source:UniProtKB/TrEMBL;Acc:I1RCN8]	FGSG_01361	0	0	1	0	0	1	0	No	Conserved protein	No	Wheat & Barley & Maize	-	-	-	-	-	GO	Uroporphyrinogen_deCOase Uroporphyrinogen_deCO2ase_HemE	IPR000257, IPR006361
FGRRES_01363	4518381	4518982	601	1	CEF73485	FG01363.1	Uncharacterized protein {ECO:0000313|EMBL:ESU06672.1, ECO:0000313|EnsemblFungi:FGSG_01363P0} [Source:UniProtKB/TrEMBL;Acc:I1RCP0]	FGSG_01363	0	0	0	0	2	2	0	No	Highly conserved genes	No	Wheat & Barley	-	-	-	-	-	No GO	-	-
FGRRES_01364	4521080	4527607	6527	1	CEF73487	FG01364.1	Uncharacterized protein {ECO:0000313|EMBL:ESU06674.1, ECO:0000313|EnsemblFungi:FGSG_01364P0} [Source:UniProtKB/TrEMBL;Acc:I1RCP1]	FGSG_01364	0	0	3	0	0	3	0	No	Conserved protein	No	Wheat & Barley	-	-	PHI:1080	Unaffected pathogenicity	Triticum (related: Wheat)	GO	EF_hand_dom VDCCAlpha1 Ion_trans_dom Channel_four-helix_dom	IPR002048, IPR002077, IPR005821, IPR027359
FGRRES_01365	4528110	4530496	2386	1	CEF73488	-	Uncharacterized protein {ECO:0000313|EMBL:ESU06675.1, ECO:0000313|EnsemblFungi:FGSG_01365P0} [Source:UniProtKB/TrEMBL;Acc:I1RCP2]	FGSG_01365	0	1	0	1	0	2	0.5	No	Modified protein	No	Barley	-	-	-	-	-	GO	Znf_PHD Znf_FYVE_PHD Znf_RING/FYVE/PHD Zinc_finger_PHD-type_CS Znf_PHD-finger	IPR001965, IPR011011, IPR013083, IPR019786, IPR019787
FGRRES_01366	4532153	4533769	1616	1	CEF73489	FG01366.1	Uncharacterized protein {ECO:0000313|EMBL:ESU06676.1, ECO:0000313|EnsemblFungi:FGSG_01366P0} [Source:UniProtKB/TrEMBL;Acc:I1RCP3]	FGSG_01366	0	3	1	0	0	4	0.75	No	Modified protein	No	Wheat	-	-	PHI:1478	Unaffected pathogenicity	Triticum (related: Wheat)	No GO	HMG_box_dom	IPR009071
FGRRES_01368	4539353	4540120	767	1	CEF73492	FG01368.1	Uncharacterized protein {ECO:0000313|EMBL:ESU06679.1, ECO:0000313|EnsemblFungi:FGSG_01368P0} [Source:UniProtKB/TrEMBL;Acc:I1RCP4]	FGSG_01368	0	0	0	0	0	0	0	No	Highly conserved genes	No	Wheat & Barley & Maize	-	-	-	-	-	No GO	-	-
FGRRES_01369	4544027	4545672	1645	1	CEF73494	FG01369.1	Protein phosphatase PP2A regulatory subunit B {ECO:0000256|RuleBase:RU331113} [Source:UniProtKB/TrEMBL;Acc:I1RCP5]	FGSG_01369	0	1	0	0	0	1	1	No	Modified protein	No	Wheat & Barley & Maize	-	-	-	-	-	GO	PP2A_PR55 WD40_repeat WD40/YVTN_repeat-like_dom WD40_repeat_dom PP2A_PR55_CS WD40_repeat_CS	IPR000009, IPR001680, IPR015943, IPR017986, IPR018067, IPR019775
FGRRES_01370	4546823	4548323	1500	1	CEF73496	-	Uncharacterized protein {ECO:0000313|EMBL:ESU06682.1, ECO:0000313|EnsemblFungi:FGSG_01370P0} [Source:UniProtKB/TrEMBL;Acc:I1RCP6]	FGSG_01370	0	1	0	0	0	1	1	No	Modified protein	No	Wheat & Barley	-	-	-	-	-	GO	UAA	IPR013657
FGRRES_01371_M	4549693	4552914	3221	1	CEF73497	FG01371.1	Uncharacterized protein {ECO:0000313|EMBL:ESU06683.1, ECO:0000313|EnsemblFungi:FGSG_01371P0} [Source:UniProtKB/TrEMBL;Acc:I1RCP7]	FGSG_01371	0	1	3	0	0	4	0.25	No	Modified protein	No	Wheat & Barley & Maize	-	-	-	-	-	GO	A/AMP_deaminase_dom AMPD A/AMP_deam_AS Metal_Hydrolase	IPR001365, IPR006329, IPR006650, IPR032466
[truncated: 12,963 more rows]
