# Supplementary material for: Landscape of genomic diversity and host adaptation in Fusarium graminearum
Source: BMC Genomics. 2017 Feb 23;18:203. doi: 10.1186/s12864-017-3524-x (PMC5324198; doi:10.1186/s12864-017-3524-x)
Supplement: Additional file 8: Table S6. — Annotation of genes previously predicted to belong to secondary metabolite clusters. Table S7: Summary of known Tri genes implicated in trichothecene of type B (TCTB) production. Table S8: Annotation of Tri genes and surrounding sequences according to the polymorphism detected during this analysis. (XLSX 122 kb) [file 12864_2017_3524_MOESM8_ESM.xlsx]

## Sheet: ReadMe
Additional file 8 Table S6 & Table S7
Landscape of genomic diversity in Fusarium graminearum and potential role for host adaptation
Benoit Laurent, Magalie Moinard, Cathy Spataro, Nadia Ponts, Christian Barreau, Marie Foulongne-Oriol
BMC Genomics
This file contain annotation of variants affecting Tri genes and intergenic sequences, additionnaly to list candidate polymohpic genes potentially implicated in the variation of mycotoxin/agressiveness production observed between isolates
Table S6: Annotation of variants affecting genes previously described to belong to predicted secondary metabolite clusters (Sieber et al., 2014).
Table S7: Details about Tri genes, known to be implicated in type B trichothecene biosynthesis
Table S8: Details about genetic variation affecting Tri genes

## Sheet: Table S6
Predicted gene belonging to secondary metabolite clusters (from Sieber et al., 2014)									LOFvariants						NonSynonymousVariants						Synonymous Variants						OtherVariants						Score = (LoF variants x 10,000) + (Non Synonymous variants x 100) + (Synonymous variants) + (Other genic variants x 0.01)
Gene stable ID EnsemblFungi	Predicted cluster (Sieber et al., 2014)	Metabolite/Function	Gene_Description	Interpro_Description	Status (Sieber et al., 2014)	Start	Stop	Chrom	INRA-156	INRA-159	INRA-164	INRA171	INRA-181	INRA-195	INRA-156	INRA-159	INRA-164	INRA171	INRA-181	INRA-195	INRA-156	INRA-159	INRA-164	INRA171	INRA-181	INRA-195	INRA-156	INRA-159	INRA-164	INRA171	INRA-181	INRA-195	Score INRA-156	Score INRA-159	Score INRA-164	Score INRA-171	Score INRA-181	Score INRA-195
FGRRES_00011	C01	conserved hypothetical protein	Zn(2)-C6 fungal-type DNA-binding domain; Short-chain dehydrogenase/reductase SDR; NAD(P)-binding domain; unintegrated	-	TF_TR*	89904	93003	1	1	1	1	1	1	1	23	25	25	23	25	25	21	30	30	21	30	30	13	19	19	13	19	19	12321.1	12530.2	12530.2	12321.1	12530.2	12530.2
FGRRES_00012	C01	related to benzoate 4-monooxygenase cytochrome P450	Cytochrome P450; Cytochrome P450, E-class, group I; Cytochrome P450, conserved site	-	Tailoring Enzyme	93359	94915	1	0	0	0	0	0	0	6	2	2	6	2	2	10	7	7	10	7	7	0	0	0	0	0	0	610	207	207	610	207	207
FGRRES_00013	C01	related to quinate transport protein	Sugar/inositol transporter; General substrate transporter; Sugar transporter, conserved site; Major facilitator superfamily domain, general substrate transporter; Major facilitator superfamily domain; unintegrated	-	TF_TR	95873	97531	1	0	0	0	0	0	0	1	3	4	1	4	2	0	1	5	0	5	0	0	0	0	0	0	0	100	301	405	100	405	200
FGRRES_00014_M	C01	conserved hypothetical protein	Glycosyl transferase, family 2	-	Tailoring Enzyme	101939	103324	1	0	0	0	0	0	0	1	0	0	0	0	1	0	1	4	1	4	4	0	0	1	0	1	1	100	1	4.01	1	4.01	104.01
FGRRES_00015	C01	related to hexose transporter protein	Sugar/inositol transporter; General substrate transporter; Major facilitator superfamily domain, general substrate transporter; Major facilitator superfamily domain; unintegrated	-	TF_TR	104140	106032	1	0	0	0	0	0	0	2	2	2	2	2	2	9	8	11	9	11	11	6	7	6	6	6	6	209.06	208.07	211.06	209.06	211.06	211.06
FGRRES_17598	C01	related to O-methylsterigmatocystin oxidoreductase	Cytochrome P450; Cytochrome P450, E-class, group I; Cytochrome P450, conserved site	-	Tailoring Enzyme	79453	81098	1	0	0	0	0	0	0	0	3	3	0	3	3	1	6	6	1	6	6	0	1	1	0	1	1	1	306.01	306.01	1	306.01	306.01
FGRRES_00043	C02	conserved hypothetical protein	Pyridine nucleotide-disulphide oxidoreductase, class-II; FAD-dependent pyridine nucleotide-disulphide oxidoreductase; NAD(P)-binding domain; Pyridine nucleotide-disulphide oxidoreductase, FAD/NAD(P)-binding domain	-	Tailoring Enzyme	208224	209258	1	0	0	0	0	0	0	3	2	2	3	2	2	7	7	7	7	7	7	0	0	0	0	0	0	307	207	207	307	207	207
FGRRES_00046	C02	related to multidrug resistance protein	ABC transporter, transmembrane domain; ABC transporter-like; ATPase, AAA+ type, core; ABC transporter, transmembrane domain, type 1; ABC transporter, conserved site; ABC transporter, integral membrane type 1; unintegrated	-	TF_TR	212732	217798	1	0	0	0	1	0	0	1	4	3	2	3	3	6	10	6	6	6	7	6	0	4	7	4	5	106.06	410	306.04	10206.1	306.04	307.05
FGRRES_11654	C02	related to nitrate assimilation regulatory protein	Zn(2)-C6 fungal-type DNA-binding domain; Transcription factor, fungi	-	TF_TR	152173	154436	1	0	0	0	0	0	0	8	4	3	8	3	3	6	7	7	7	7	9	0	0	0	0	0	0	806	407	307	807	307	309
FGRRES_11656	C02	-	related to FAS1 - fatty-acyl-CoA synthase, beta chain	Acyl transferase domain; MaoC-like dehydratase; Fatty acid synthase; 2-nitropropane dioxygenase, NPD; Domain of unknown function DUF1729; Aldolase-type TIM barrel; Acyl transferase; Acyl transferase/acyl hydrolase/lysophospholipase; Polyketide synthase, acyl transferase domain; unintegrated	SignatureEnzyme	162874	169314	1	0	0	0	0	0	0	16	17	17	16	17	16	22	24	24	23	24	24	3	4	4	4	4	4	1622.03	1724.04	1724.04	1623.04	1724.04	1624.04
FGRRES_11658	C02	hypothetical protein	Helix-loop-helix DNA-binding	-	TF_TR	180585	181601	1	0	0	0	0	0	0	0	0	0	0	0	0	3	0	4	0	4	4	0	0	0	0	0	0	3	0	4	0	4	4
FGRRES_15673_M	C02	-	non-ribosomal peptide synthetase	AMP-dependent synthetase/ligase; Condensation domain; Phosphopantetheine attachment site; Phosphopantetheine-binding; Acyl carrier protein-like; Amino acid adenylation; Polyketide synthase, phosphopantetheine-binding; AMP-binding, conserved site; unintegrated	SignatureEnzyme	183433	207436	1	1	0	0	0	0	0	37	28	25	30	25	31	48	18	14	40	14	20	4	1	1	1	1	1	13748	2818.01	2514.01	3040.01	2514.01	3120.01
FGRRES_15680_M	C02	related to benzoate-para-hydroxylase (cytochrome P450)	Cytochrome P450; Cytochrome P450, E-class, group I; Cytochrome P450, conserved site	-	Tailoring Enzyme	160860	162209	1	0	0	0	0	0	0	2	1	2	1	2	1	2	2	2	2	2	2	0	0	0	0	0	0	202	102	202	102	202	102
FGRRES_00067	C03	related to hexose transporter protein	Sugar/inositol transporter; General substrate transporter; Sugar transporter, conserved site; Major facilitator superfamily domain, general substrate transporter; Major facilitator superfamily domain; unintegrated	-	TF_TR	280368	281986	1	0	0	0	0	0	0	1	1	1	1	1	1	6	5	4	5	4	3	1	1	1	1	1	1	106.01	105.01	104.01	105.01	104.01	103.01
FGRRES_00069	C03	related to transcription activator amyR	Zn(2)-C6 fungal-type DNA-binding domain; Transcription factor, fungi	-	TF_TR	284901	286839	1	0	0	0	0	0	0	2	2	2	1	2	1	22	21	22	20	22	22	6	6	6	6	6	6	222.06	221.06	222.06	120.06	222.06	122.06
FGRRES_00070	C03	probable alpha-glucoside transport protein	Sugar/inositol transporter; General substrate transporter; Sugar transporter, conserved site; Major facilitator superfamily domain, general substrate transporter; Major facilitator superfamily domain; unintegrated	-	TF_TR	287336	288973	1	0	0	0	0	0	0	1	1	1	1	1	1	7	9	9	8	9	9	0	0	0	0	0	0	107	109	109	108	109	109
FGRRES_00071	C03	cytochrome P450 monooxygenase	Cytochrome P450; Cytochrome P450, E-class, group IV; Cytochrome P450, conserved site	-	Tailoring Enzyme	291505	293259	1	0	0	0	0	0	0	0	0	0	0	0	0	3	3	1	1	1	0	3	4	3	3	3	2	3.03	3.04	1.03	1.03	1.03	0.02
FGRRES_15692	C04	hypothetical protein	Zn(2)-C6 fungal-type DNA-binding domain	-	TF_TR	425071	426637	1	0	0	0	0	0	0	1	1	0	1	0	0	5	5	6	5	6	5	0	0	2	0	2	2	105	105	6.02	105	6.02	5.02
FGRRES_15693	C04	related to cytochrome P450	Ferredoxin; Cytochrome P450; Oxidoreductase FAD/NAD(P)-binding; Cytochrome P450, B-class; 2Fe-2S ferredoxin, iron-sulphur binding site; Oxidoreductase, FAD-binding domain; Beta-grasp fold, ferredoxin-type; Ferredoxin reductase-type FAD-binding domain; Riboflavin synthase-like beta-barrel; Cytochrome P450, conserved site	-	Tailoring Enzyme	430293	432524	1	0	0	0	0	0	0	6	6	3	6	3	5	26	26	4	27	4	28	0	0	0	0	0	0	626	626	304	627	304	528
FGRRES_15742	C05	-	related to terpene synthase	Terpene synthase, metal-binding domain; Terpenoid synthase	SignatureEnzyme	1451518	1452540	1	0	0	0	0	0	0	3	3	3	3	3	3	1	1	1	1	1	1	0	0	0	0	0	0	301	301	301	301	301	301
FGRRES_01675	C06	probable DIP5 - glutamate and aspartate permease	Amino acid/polyamine transporter I; Amino acid permease, conserved site; Amino acid permease domain; unintegrated	-	TF_TR	5561678	5563502	1	0	0	0	0	0	0	2	2	2	2	2	2	4	4	3	4	3	4	0	0	0	0	0	0	204	204	203	204	203	204
FGRRES_11986	C06	related to fructosyl amino acid oxidase	FAD dependent oxidoreductase	-	Tailoring Enzyme	5585869	5587463	1	0	0	0	0	0	0	1	1	1	1	1	1	1	1	2	1	2	1	0	0	0	0	0	0	101	101	102	101	102	101
FGRRES_11988	C06	related to multidrug resistance protein	ABC transporter, transmembrane domain; ABC transporter-like; ATPase, AAA+ type, core; ABC transporter, transmembrane domain, type 1; ABC transporter, conserved site; ABC transporter, integral membrane type 1; unintegrated	-	TF_TR	5591133	5595206	1	0	0	0	0	0	0	2	5	2	2	2	3	7	5	5	5	5	6	2	2	2	2	2	2	207.02	505.02	205.02	205.02	205.02	306.02
FGRRES_15676	C06	NPS19 AM-toxin synthetase (AMT)	AMP-dependent synthetase/ligase; Condensation domain; Phosphopantetheine attachment site; Phosphopantetheine-binding; Acyl carrier protein-like; Amino acid adenylation; Methyltransferase type 11; Polyketide synthase, phosphopantetheine-binding; AMP-binding, conserved site	-	Tailoring Enzyme	5595706	5600568	1	0	0	0	0	0	0	16	17	17	21	17	18	10	9	10	13	10	10	0	0	0	0	0	0	1610	1709	1710	2113	1710	1810
FGRRES_15872	C06	-	hypothetical protein	Aminotransferase, class V/Cysteine desulfurase; AMP-dependent synthetase/ligase; Phosphopantetheine-binding; Acyl carrier protein-like; Amino acid adenylation; Thioester reductase; Male sterility, NAD-binding; Pyridoxal phosphate-dependent transferase, major region, subdomain 1; Pyridoxal phosphate-dependent transferase, major region, subdomain 2; Pyridoxal phosphate-dependent transferase, major …	SignatureEnzyme	5574429	5579432	1	0	0	0	0	0	0	16	22	19	17	19	20	36	42	45	35	45	43	2	2	1	2	2	2	1636.02	2242.02	1945.01	1735.02	1945.02	2043.02
FGRRES_01731	C07	related to transcription factor, SIN3 binding	Transcription factor, fungi	-	TF_TR	5721563	5723671	1	0	0	0	0	0	0	3	3	3	3	3	4	8	8	8	8	8	8	0	0	0	0	0	0	308	308	308	308	308	408
FGRRES_01734_M	C07	related to quinate transport protein	Sugar/inositol transporter; General substrate transporter; Sugar transporter, conserved site; Major facilitator superfamily domain, general substrate transporter; Major facilitator superfamily domain; unintegrated	-	TF_TR	5736942	5738676	1	0	0	0	0	0	0	3	3	3	3	3	3	4	4	4	4	4	4	0	0	0	0	0	0	304	304	304	304	304	304
FGRRES_01735_M	C07	hypothetical protein	Zn(2)-C6 fungal-type DNA-binding domain	-	TF_TR	5739152	5742253	1	2	2	2	2	2	2	1	3	2	3	2	2	3	4	2	1	2	2	11	11	11	11	11	11	20103.1	20304.1	20202.1	20301.1	20202.1	20202.1
FGRRES_01738_M	C07	-	related to farnesyltranstransferase (al-3)	Polyprenyl synthetase; Terpenoid synthase; Polyprenyl synthetase-related; unintegrated	SignatureEnzyme	5752392	5755062	1	0	0	0	0	0	0	0	2	1	1	1	1	17	19	19	19	19	19	5	5	5	5	5	5	17.05	219.05	119.05	119.05	119.05	119.05
FGRRES_01739	C07	related to trichodiene oxygenase cytochrome P450	Cytochrome P450; Cytochrome P450, E-class, group I; Cytochrome P450, conserved site	-	Tailoring Enzyme	5756944	5758970	1	0	0	0	0	0	0	0	0	0	0	0	0	4	4	4	4	4	4	2	2	2	2	2	2	4.02	4.02	4.02	4.02	4.02	4.02
FGRRES_01740	C07	related to cytochrome P450 monooxigenase	Cytochrome P450; Cytochrome P450, E-class, group I; Cytochrome P450, conserved site	-	Tailoring Enzyme	5759578	5761220	1	0	0	0	0	0	0	1	1	1	1	1	1	4	4	4	4	4	4	1	1	1	1	1	1	104.01	104.01	104.01	104.01	104.01	104.01
FGRRES_01742	C07	related to aflatoxin B1 aldehyde reductase	Aldo/keto reductase; Aldo/keto reductase subgroup; NADP-dependent oxidoreductase domain	-	Tailoring Enzyme	5765156	5766197	1	0	0	0	0	0	0	1	0	1	1	1	1	3	0	3	3	3	3	0	1	0	0	0	0	103	0.01	103	103	103	103
FGRRES_01743	C07	-	probable acetyl-CoA synthetase	AMP-dependent synthetase/ligase; Acetate-CoA ligase; AMP-binding, conserved site; Acyl-CoA synthase, domain of unknown function DUF3448; unintegrated	SignatureEnzyme	5766600	5768828	1	0	0	0	0	0	0	0	0	2	2	2	0	3	6	4	4	4	2	2	2	2	2	2	2	3.02	6.02	204.02	204.02	204.02	2.02
FGRRES_01744	C07	conserved hypothetical protein	Methyltransferase type 11	-	Tailoring Enzyme	5770178	5771689	1	0	0	0	0	0	0	2	0	0	0	0	0	10	5	5	5	5	5	8	5	5	5	5	5	210.08	5.05	5.05	5.05	5.05	5.05
FGRRES_15878	C07	hypothetical protein	Zn(2)-C6 fungal-type DNA-binding domain; Transcription factor, fungi	-	TF_TR	5725496	5727885	1	0	0	0	0	0	0	3	3	3	3	3	2	4	4	4	4	4	8	3	3	3	3	3	2	304.03	304.03	304.03	304.03	304.03	208.02
FGRRES_01783	C08	-	related to aristolochene synthase	Terpene synthase, metal-binding domain; Terpenoid synthase; Polyprenyl synthetase-related; unintegrated	SignatureEnzyme	5870834	5871943	1	0	0	0	0	0	0	1	10	10	10	10	10	2	8	8	8	8	8	1	3	3	3	3	3	102.01	1008.03	1008.03	1008.03	1008.03	1008.03
FGRRES_01785	C08	related to C4-dicarboxylate transport protein mae1	C4-dicarboxylate transporter/malic acid transport protein	-	TF_TR	5874426	5875789	1	0	0	0	0	0	0	0	0	0	0	0	0	2	1	1	1	1	1	0	0	0	0	0	0	2	1	1	1	1	1
FGRRES_01790	C08	polyketide synthase	Beta-ketoacyl synthase; Acyl transferase domain; Phosphopantetheine-binding; Acyl carrier protein-like; GroES-like; Alcohol dehydrogenase, C-terminal; Alcohol dehydrogenase GroES-like; Methyltransferase type 12; Polyketide synthase, KR; Beta-ketoacyl synthase, N-terminal; Beta-ketoacyl synthase, C-terminal; Acyl transferase; Acyl transferase/acyl hydrolase/lysophospholipase; Malonyl-CoA ACP trans…	-	Tailoring Enzyme	5886744	5894339	1	0	0	0	0	0	0	11	14	12	13	12	9	43	39	40	40	40	44	6	1	1	0	1	5	1143.06	1439.01	1240.01	1340	1240.01	944.05
FGRRES_01792	C08	related to DAL5 - allantoate and ureidosuccinate permease	Major facilitator superfamily; Major facilitator superfamily domain, general substrate transporter; Major facilitator superfamily domain; unintegrated	-	TF_TR	5896849	5898610	1	0	0	1	1	1	1	1	0	0	0	0	0	0	3	5	5	5	3	0	1	1	1	1	0	100	3.01	10005	10005	10005	10003
FGRRES_01795	C08	related to pathway-specific regulatory protein	Zn(2)-C6 fungal-type DNA-binding domain; Transcription factor, fungi; unintegrated	-	TF_TR	5902038	5904443	1	0	0	0	0	0	0	4	0	0	0	0	0	0	2	3	3	3	2	1	5	4	4	4	4	400.01	2.05	3.04	3.04	3.04	2.04
FGRRES_15886	C08	related to CI-1 cycloheximide-inducible protein CIP70 (cytochrome P450 family)	Cytochrome P450; Cytochrome P450, E-class, group IV; Cytochrome P450, conserved site	-	Tailoring Enzyme	5876473	5878377	1	0	0	0	0	0	0	3	7	8	8	8	7	2	22	22	22	22	22	3	6	6	6	6	6	302.03	722.06	822.06	822.06	822.06	722.06
FGRRES_02111	C09	related to cytochrome P450 7A1	Cytochrome P450; Cytochrome P450, E-class, group IV; Cytochrome P450, conserved site	-	Tailoring Enzyme	6929485	6931089	1	0	0	0	0	0	0	1	0	0	0	0	0	5	0	0	0	0	0	0	0	0	0	0	0	105	0	0	0	0	0
FGRRES_02114	C09	related to cytochrome P450 7B1	Cytochrome P450; Cytochrome P450, E-class, group IV	-	Tailoring Enzyme	6937076	6938777	1	0	0	0	0	0	0	0	1	1	1	1	0	1	1	1	1	1	1	0	0	0	0	0	0	1	101	101	101	101	1
FGRRES_02117	C09	related to cytochrome P450 monooxygenase (lovA)	Cytochrome P450; Cytochrome P450, E-class, group IV; Cytochrome P450, conserved site	-	Tailoring Enzyme	6942009	6943631	1	0	0	0	0	0	0	1	2	1	1	1	1	0	0	0	0	0	0	0	0	0	0	0	0	100	200	100	100	100	100
FGRRES_02118	C09	related to pisatin demethylase / cytochrome P450 monooxygenase	Cytochrome P450; Cytochrome P450, E-class, group IV	-	Tailoring Enzyme	6943957	6945725	1	0	0	0	0	0	0	2	2	2	2	2	2	3	2	2	2	2	2	2	3	2	2	2	2	203.02	202.03	202.02	202.02	202.02	202.02
FGRRES_15932	C09	related to cytochrome P450 3A7	Cytochrome P450; Cytochrome P450, E-class, group I	-	Tailoring Enzyme	6933742	6935511	1	0	0	0	0	0	0	2	1	1	1	1	1	1	0	0	0	0	0	1	3	2	2	2	0	201.01	100.03	100.02	100.02	100.02	100
FGRRES_02136	C10	probable high affinity methionine permease	Amino acid/polyamine transporter I; Amino acid permease domain; unintegrated	-	TF_TR	6996159	6997906	1	0	0	0	0	0	0	1	1	1	1	0	1	3	2	2	2	1	3	2	1	1	1	1	1	103.02	102.01	102.01	102.01	1.01	103.01
FGRRES_02137	C10	probable NADH cytb-reductase	Cytochrome b5; Oxidoreductase FAD/NAD(P)-binding; Flavoprotein pyridine nucleotide cytochrome reductase; NADH:cytochrome b5 reductase (CBR); Oxidoreductase, FAD-binding domain; Ferredoxin reductase-type FAD-binding domain; Riboflavin synthase-like beta-barrel; Cytochrome b5, heme-binding site	-	Tailoring Enzyme	6998283	6999700	1	0	0	0	0	0	0	1	0	0	0	0	2	1	3	2	2	2	4	0	0	0	0	0	0	101	3	2	2	2	204
FGRRES_02138	C10	probable monooxygenase	Cytochrome P450; Cytochrome P450, E-class, group IV	-	Tailoring Enzyme	7000573	7002278	1	0	0	0	0	0	0	0	0	0	0	0	0	7	1	1	1	8	9	1	1	1	1	2	3	7.01	1.01	1.01	1.01	8.02	9.03
FGRRES_02139	C10	related to multidrug resistance-associated protein	ABC transporter, transmembrane domain; ABC transporter-like; ATPase, AAA+ type, core; ABC transporter, transmembrane domain, type 1; ABC transporter, conserved site; ABC transporter, integral membrane type 1; unintegrated	-	TF_TR	7002428	7006880	1	0	0	0	0	0	0	3	5	2	2	3	4	6	6	6	6	8	6	5	4	6	6	6	5	306.05	506.04	206.06	206.06	308.06	406.05
FGRRES_02248_M	C11	related to zinc transporter	Zinc/iron permease; unintegrated	-	TF_TR	7301811	7303814	1	0	0	0	0	0	0	2	1	3	3	3	3	5	4	5	5	5	5	1	1	2	3	2	2	205.01	104.01	305.02	305.03	305.02	305.02
FGRRES_02251	C11	-	related to nonribosomal peptide synthetase MxcG (component of the myxochelin iron transport regul	AMP-dependent synthetase/ligase; Acyl carrier protein-like; Male sterility, NAD-binding; NAD(P)-binding domain; AMP-binding, conserved site; unintegrated	SignatureEnzyme	7308556	7311896	1	0	0	0	0	0	0	0	1	1	1	1	4	8	10	10	10	10	9	0	0	0	0	0	0	8	110	110	110	110	409
FGRRES_02278	C12	related to HNM1 - Choline permease	Amino acid/polyamine transporter I; Amino acid permease, conserved site; Amino acid permease domain; unintegrated	-	TF_TR	7381616	7383408	1	0	2	0	0	0	2	14	1	14	14	14	1	72	35	72	72	72	39	23	15	23	23	23	15	1472.23	20135.2	1472.23	1472.23	1472.23	20139.2
FGRRES_02281	C12	related to C4-dicarboxylate transport protein mae1	C4-dicarboxylate transporter/malic acid transport protein	-	TF_TR	7391378	7392718	1	0	0	0	0	0	0	0	0	0	0	0	0	1	1	1	1	1	3	0	0	0	0	0	0	1	1	1	1	1	3
FGRRES_02284	C12	conserved hypothetical protein	Acyl-CoA N-acyltransferase		Tailoring Enzyme	-	-	1	0	0	0	0	0	0	0	0	0	0	0	1	0	0	0	0	0	1	0	0	0	0	0	2	0	0	0	0	0	101.02
FGRRES_02288	C12	related to ECM32 - DNA dependent ATPase/DNA helicase B	Zinc finger, CCCH-type; unintegrated	-	TF_TR	7407855	7413845	1	0	0	0	0	0	0	6	6	6	6	6	4	5	6	7	4	4	4	1	1	1	1	1	1	605.01	606.01	607.01	604.01	604.01	404.01
FGRRES_15962	C12	hypothetical protein	Casein kinase II, regulatory subunit; Transcription factor, fungi; unintegrated	-	TF_TR	7379240	7381531	1	0	0	0	0	0	0	3	4	2	3	3	3	11	7	9	9	9	7	0	0	0	0	0	0	311	407	209	309	309	307
FGRRES_15963	C12	probable cutinase transcription factor 1 beta	Zn(2)-C6 fungal-type DNA-binding domain; Transcription factor, fungi	-	TF_TR	7388362	7390501	1	0	0	0	0	0	0	0	1	1	1	1	1	3	3	2	3	3	3	0	0	0	0	0	0	3	103	102	103	103	103
FGRRES_15965	C12	probable maltose permease (MalP)	Sugar/inositol transporter; General substrate transporter; Sugar transporter, conserved site; Major facilitator superfamily domain, general substrate transporter; Major facilitator superfamily domain; unintegrated	-	TF_TR	7424615	7426573	1	0	0	0	0	0	0	0	0	0	0	0	0	9	9	32	32	32	9	1	1	4	4	4	1	9.01	9.01	32.04	32.04	32.04	9.01
FGRRES_15966_M	C12	hypothetical protein	Transcription factor, fungi	-	TF_TR	7432871	7434953	1	0	0	0	0	0	0	5	5	5	4	4	5	7	8	7	10	10	7	2	2	2	0	0	2	507.02	508.02	507.02	410	410	507.02
FGRRES_02320	C13	pathway specific binuclear zinc cluster transcription factor for the aurofusarin gene cluster	Zn(2)-C6 fungal-type DNA-binding domain; Aflatoxin biosynthesis regulatory protein	-	TF_TR	7513514	7514710	1	0	0	0	0	0	0	2	1	4	4	4	1	1	1	1	2	2	1	0	0	0	0	0	0	201	101	401	402	402	101
FGRRES_02322	C13	aurofusarin/rubrofusarin efflux pump AFLT	Major facilitator superfamily; Major facilitator superfamily domain, general substrate transporter; Major facilitator superfamily domain; unintegrated	-	TF_TR	7518334	7520031	1	0	0	0	0	0	0	0	2	2	1	1	1	3	3	3	3	3	3	1	1	0	0	0	0	3.01	203.01	203	103	103	103
FGRRES_02323	C13	binuclear zinc cluster transcription factor that regulates the ratio between aurofusarin and rubr	Zn(2)-C6 fungal-type DNA-binding domain; Transcription factor, fungi	-	TF_TR	7520590	7522766	1	0	0	0	0	0	0	4	1	2	2	2	4	10	3	9	9	9	6	2	2	2	2	2	2	410.02	103.02	209.02	209.02	209.02	406.02
FGRRES_02324	C13	Aurofusarin	polyketide synthase that catalyse the condensation of one acetyl-CoA and six malonyl-CoA resultin	Beta-ketoacyl synthase; Thioesterase; Acyl transferase domain; Phosphopantetheine-binding; Acyl carrier protein-like; Beta-ketoacyl synthase, N-terminal; Beta-ketoacyl synthase, C-terminal; Acyl transferase; Acyl transferase/acyl hydrolase/lysophospholipase; Malonyl-CoA ACP transacylase, ACP-binding; Thiolase-like, subgroup; Thiolase-like; Beta-ketoacyl synthase, active site; Polyketide synthase,…	SignatureEnzyme	7522931	7529393	1	0	0	0	0	0	0	6	5	6	5	5	8	18	20	16	23	23	19	0	2	0	3	3	1	618	520.02	616	523.03	523.03	819.01
FGRRES_02326	C13	o-methyltransferase that catalyse the methylation of nor-rubrofusarin resulting in formation of r	O-methyltransferase, family 2	-	Tailoring Enzyme	7530751	7532181	1	0	0	0	0	0	0	1	1	1	1	1	0	1	0	0	1	1	1	0	0	0	0	0	0	101	100	100	101	101	1
FGRRES_02366	C14	related to sterigmatocystin biosynthesis P450 monooxygenase STCS	Cytochrome P450; Cytochrome P450, E-class, group I	-	Tailoring Enzyme	7639331	7640986	1	1	0	0	0	0	0	10	12	12	12	12	10	30	29	28	29	29	29	6	6	6	6	6	6	11030.1	1229.06	1228.06	1229.06	1229.06	1029.06
FGRRES_02367	C14	related to trichodiene oxygenase cytochrome P450	Cytochrome P450; Cytochrome P450, E-class, group I; Cytochrome P450, conserved site	-	Tailoring Enzyme	7642363	7643652	1	0	0	0	0	0	0	5	5	5	5	5	6	8	8	8	8	8	8	3	3	3	3	3	3	508.03	508.03	508.03	508.03	508.03	608.03
FGRRES_02368	C14	related to fungal specific transcription factor	Zn(2)-C6 fungal-type DNA-binding domain; Transcription factor, fungi	-	TF_TR	7645120	7647138	1	0	0	0	0	0	0	24	24	23	24	24	23	124	124	124	124	124	126	0	0	0	0	0	0	2524	2524	2424	2524	2524	2426
FGRRES_02371_2_M	C14	related to trichodiene oxygenase cytochrome P450	Cytochrome P450; Cytochrome P450, E-class, group I; Cytochrome P450, conserved site		Tailoring Enzyme	-	-	1	0	0	0	0	0	0	0	0	0	0	0	0	0	0	0	0	0	0	0	0	0	0	0	0	0	0	0	0	0	0
FGRRES_15969	C14	related to cytochrome P450 (fragment)	Cytochrome P450; Cytochrome P450, E-class, group I; Cytochrome P450, conserved site	-	Tailoring Enzyme	7573512	7575218	1	0	0	0	0	0	0	0	0	0	0	0	1	5	6	6	4	4	5	0	0	2	0	0	1	5	6	6.02	4	4	105.01
FGRRES_02394	C15	-	related to AM-toxin synthetase (AMT)	AMP-dependent synthetase/ligase; Condensation domain; Phosphopantetheine-binding; Acyl carrier protein-like; Amino acid adenylation; Thioester reductase; Male sterility, NAD-binding; NAD(P)-binding domain; Polyketide synthase, phosphopantetheine-binding; AMP-binding, conserved site; unintegrated	SignatureEnzyme	7705970	7712947	1	0	0	0	0	0	0	35	34	34	39	39	35	80	62	62	61	61	62	0	0	0	0	0	0	3580	3462	3462	3961	3961	3562
FGRRES_02398	C15	conserved hypothetical protein	Basic-leucine zipper (bZIP) transcription factor; bZIP transcription factor, bZIP-1; unintegrated	-	TF_TR	7734507	7735554	1	0	0	0	0	0	0	1	1	2	1	1	1	1	0	0	0	0	0	0	0	0	0	0	0	101	100	200	100	100	100
FGRRES_12124_15979_M	C15	related to monocarboxylate transporter	Major facilitator superfamily domain, general substrate transporter; unintegrated	-	TF_TR	7713643	7716828	1	0	0	0	0	0	0	0	0	0	0	0	0	8	7	7	11	11	7	4	4	4	8	8	4	8.04	7.04	7.04	11.08	11.08	7.04
FGRRES_15980_M	C15	Zearalenone	probable polyketide synthase	Beta-ketoacyl synthase; Thioesterase; Acyl transferase domain; Phosphopantetheine attachment site; Phosphopantetheine-binding; Acyl carrier protein-like; Beta-ketoacyl synthase, N-terminal; Beta-ketoacyl synthase, C-terminal; Acyl transferase; Acyl transferase/acyl hydrolase/lysophospholipase; Malonyl-CoA ACP transacylase, ACP-binding; Thiolase-like, subgroup; Thiolase-like; Beta-ketoacyl synthas…	SignatureEnzyme	7717122	7723445	1	1	1	1	1	1	1	15	16	15	16	16	16	25	25	25	24	24	26	1	1	1	1	1	1	11525	11625	11525	11624	11624	11626
FGRRES_17745	C15	Zearalenone	probable type I polyketide synthase	Beta-ketoacyl synthase; Acyl transferase domain; Phosphopantetheine attachment site; Phosphopantetheine-binding; Acyl carrier protein-like; GroES-like; Alcohol dehydrogenase, C-terminal; Alcohol dehydrogenase GroES-like; Polyketide synthase, KR; Beta-ketoacyl synthase, N-terminal; Beta-ketoacyl synthase, C-terminal; Acyl transferase; Acyl transferase/acyl hydrolase/lysophospholipase; Malonyl-CoA …	SignatureEnzyme	7724486	7731853	1	0	0	0	0	0	0	6	8	7	6	6	7	10	20	18	20	20	19	2	2	2	3	3	2	610.02	820.02	718.02	620.03	620.03	719.02
FGRRES_10384	C59	probable MBP1 - transcription factor, subunit of the MBF factor	Ankyrin repeat; Transcription regulator HTH, APSES-type DNA-binding domain; KilA, N-terminal/APSES-type HTH, DNA-binding; Ankyrin repeat-containing domain; unintegrated	-	TF_TR	10732807	10735111	1	0	0	0	0	0	0	0	0	0	1	0	0	3	3	3	3	3	3	0	0	0	0	0	0	3	3	3	103	3	3
FGRRES_10394	C59	related to lysine permease	Amino acid/polyamine transporter I; Amino acid permease, conserved site; Amino acid permease domain; unintegrated	-	TF_TR	10761059	10762802	1	0	0	0	0	0	0	1	1	1	1	1	1	1	1	1	2	1	2	1	1	1	1	1	1	101.01	101.01	101.01	102.01	101.01	102.01
FGRRES_10397	C59	Culmorin	longiborneol synthase	Terpenoid synthase; Trichodiene synthase	SignatureEnzyme	10769542	10770740	1	0	0	0	0	0	0	1	1	1	1	1	1	2	2	2	2	2	2	2	2	2	2	2	2	102.02	102.02	102.02	102.02	102.02	102.02
FGRRES_10458	C60	conserved hypothetical protein	Zn(2)-C6 fungal-type DNA-binding domain; unintegrated	-	TF_TR	10932033	10933523	1	0	0	0	0	0	0	6	7	7	6	7	6	4	4	3	4	3	4	0	0	0	0	0	0	604	704	703	604	703	604
FGRRES_10459_M	C60	Fusarielin	related to nonribosomal peptide synthetase MxcG (component of the myxochelin iron transport regul	AMP-dependent synthetase/ligase; Phosphopantetheine-binding; Acyl carrier protein-like; Male sterility, NAD-binding; NAD(P)-binding domain; Polyketide synthase, phosphopantetheine-binding; unintegrated	SignatureEnzyme	10935372	10938831	1	0	0	0	0	0	0	2	2	2	2	2	3	9	9	9	9	9	9	1	1	1	1	1	1	209.01	209.01	209.01	209.01	209.01	309.01
FGRRES_10461	C60	related to cytochrome P450 4ae1	Cytochrome P450; Cytochrome P450, E-class, group I; Cytochrome P450, conserved site		Tailoring Enzyme	-	-	1	0	0	0	0	0	0	0	0	0	1	2	1	0	0	0	0	0	0	0	0	0	0	0	0	0	0	0	100	200	100
FGRRES_10464	C60	polyketide synthase	Beta-ketoacyl synthase; Acyl transferase domain; Acyl carrier protein-like; Methyltransferase type 12; Polyketide synthase, KR; Beta-ketoacyl synthase, N-terminal; Beta-ketoacyl synthase, C-terminal; Acyl transferase; Acyl transferase/acyl hydrolase/lysophospholipase; Malonyl-CoA ACP transacylase, ACP-binding; Thiolase-like, subgroup; Thiolase-like; NAD(P)-binding domain; Beta-ketoacyl synthase, …	-	Tailoring Enzyme	10945954	10954177	1	0	0	0	0	0	0	23	19	19	17	19	16	41	36	35	29	35	28	2	2	2	2	2	2	2341.02	1936.02	1935.02	1729.02	1935.02	1628.02
FGRRES_10547_M	C61	related to multidrug resistance protein	ABC transporter, transmembrane domain; ABC transporter-like; ATPase, AAA+ type, core; ABC transporter, transmembrane domain, type 1; ABC transporter, conserved site; ABC transporter, integral membrane type 1; unintegrated	-	TF_TR	11260395	11264697	1	0	0	0	0	0	0	2	18	45	45	45	45	9	57	103	102	103	103	0	6	16	16	16	16	209	1857.06	4603.16	4602.16	4603.16	4603.16
FGRRES_17386	C61	-	related to non-ribosomal peptide synthetase	AMP-dependent synthetase/ligase; Condensation domain; Phosphopantetheine attachment site; Phosphopantetheine-binding; Acyl carrier protein-like; Amino acid adenylation; Polyketide synthase, phosphopantetheine-binding; AMP-binding, conserved site; unintegrated	SignatureEnzyme	11227961	11257026	1	0	0	0	0	0	0	68	62	57	214	57	78	60	48	60	239	60	69	1	1	2	25	2	2	6860.01	6248.01	5760.02	21639.2	5760.02	7869.02
FGRRES_17387	C61	-	probable type I polyketide synthase	Beta-ketoacyl synthase; Acyl transferase domain; Phosphopantetheine attachment site; Phosphopantetheine-binding; Acyl carrier protein-like; GroES-like; Alcohol dehydrogenase, C-terminal; Polyketide synthase, KR; Beta-ketoacyl synthase, N-terminal; Beta-ketoacyl synthase, C-terminal; Acyl transferase; Acyl transferase/acyl hydrolase/lysophospholipase; Malonyl-CoA ACP transacylase, ACP-binding; Thi…	SignatureEnzyme	11266160	11273764	1	0	0	0	0	0	0	93	19	98	99	98	99	133	26	147	145	147	146	11	4	14	14	14	14	9433.11	1926.04	9947.14	10045.1	9947.14	10046.1
FGRRES_10617	C62	-	related to nonribosomal peptide synthetase MxcG (component of the myxochelin iron transport regul	AMP-dependent synthetase/ligase; Phosphopantetheine-binding; Acyl carrier protein-like; Male sterility, NAD-binding; NAD(P)-binding domain; AMP-binding, conserved site; unintegrated	SignatureEnzyme	11475291	11478599	1	0	0	0	0	0	0	15	15	16	15	16	17	41	48	41	44	41	44	0	0	0	0	0	0	1541	1548	1641	1544	1641	1744
FGRRES_17400	C62	related to cytochrome P450 monooxygenase	Cytochrome P450; Cytochrome P450, E-class, group I	-	Tailoring Enzyme	11452926	11454719	1	0	0	0	0	0	0	1	1	1	2	1	2	2	2	2	2	2	2	2	2	2	2	2	2	102.02	102.02	102.02	202.02	102.02	202.02
FGRRES_17401	C62	hypothetical protein	Cytochrome P450; Cytochrome P450, E-class, group IV	-	Tailoring Enzyme	11455051	11456879	1	0	0	0	0	0	0	0	0	0	0	0	0	3	4	3	3	3	3	0	0	0	0	0	0	3	4	3	3	3	3
FGRRES_04588	C16	polyketide synthase	Beta-ketoacyl synthase; Acyl transferase domain; Phosphopantetheine-binding; Acyl carrier protein-like; Methyltransferase type 12; Beta-ketoacyl synthase, N-terminal; Beta-ketoacyl synthase, C-terminal; Acyl transferase; Acyl transferase/acyl hydrolase/lysophospholipase; Malonyl-CoA ACP transacylase, ACP-binding; Thiolase-like, subgroup; Thiolase-like; Beta-ketoacyl synthase, active site; Polyket…	-	Tailoring Enzyme	8491420	8498009	2	0	0	0	0	0	0	42	42	43	44	45	43	51	49	49	51	48	57	1	1	1	1	1	1	4251.01	4249.01	4349.01	4451.01	4548.01	4357.01
FGRRES_04590	C16	related to isotrichodermin C-15 hydroxylase (cytochrome P-450 monooxygenase CYP65A1)	Cytochrome P450; Cytochrome P450, E-class, group IV; Cytochrome P450, conserved site	-	Tailoring Enzyme	8499982	8501877	2	0	0	0	0	0	0	5	5	5	5	5	5	7	8	8	8	8	7	1	2	2	2	2	1	507.01	508.02	508.02	508.02	508.02	507.01
FGRRES_04591	C16	-	probable farnesyltranstransferase (al-3)	Polyprenyl synthetase; Terpenoid synthase; Polyprenyl synthetase-related; unintegrated	SignatureEnzyme	8502391	8503982	2	0	0	0	0	0	0	1	1	1	1	1	1	3	3	3	4	3	3	3	3	3	3	3	2	103.03	103.03	103.03	104.03	103.03	103.02
FGRRES_04596	C16	related to O-methyltransferase	O-methyltransferase, family 2	-	Tailoring Enzyme	8512904	8514440	2	0	0	0	0	0	0	2	2	2	2	2	2	3	1	4	4	1	2	2	0	3	2	0	0	203.02	201	204.03	204.02	201	202
FGRRES_04333	C17	-	related to long-chain-fatty-acid-CoA ligase	AMP-dependent synthetase/ligase; AMP-binding, conserved site; unintegrated	SignatureEnzyme	-	-	2	0	0	0	0	0	0	0	0	0	0	0	0	0	0	0	0	0	0	0	0	0	0	0	0	0	0	0	0	0	0
FGRRES_04334	C17	related to aerobactin siderophore biosynthesis protein iucB	Acyl-CoA N-acyltransferase; Siderophore biosynthesis protein, conserved domain		Tailoring Enzyme	-	-	2	0	0	0	0	0	0	0	0	0	0	0	0	0	0	0	0	0	0	0	0	0	0	0	0	0	0	0	0	0	0
FGRRES_04335	C17	conserved hypothetical protein	Pyridine nucleotide-disulphide oxidoreductase, NAD-binding domain; FAD-dependent pyridine nucleotide-disulphide oxidoreductase	-	Tailoring Enzyme	7692504	7694398	2	1	1	0	1	1	1	1	1	1	1	1	1	2	2	2	2	2	2	0	0	0	0	0	0	10102	10102	102	10102	10102	10102
FGRRES_16125_M	C17	related to multidrug resistance protein	ABC transporter, transmembrane domain; ABC transporter-like; ATPase, AAA+ type, core; ABC transporter, transmembrane domain, type 1; ABC transporter, conserved site; ABC transporter, integral membrane type 1; unintegrated	-	TF_TR	7696065	7700222	2	0	0	0	0	0	0	1	1	2	2	2	2	4	3	3	3	3	4	0	0	0	0	0	0	104	103	203	203	203	204
FGRRES_03956	C18	related to allantoate permease	Major facilitator superfamily; Major facilitator superfamily domain, general substrate transporter; Major facilitator superfamily domain; unintegrated		TF_TR	-	-	2	0	0	0	0	0	0	0	0	1	1	1	0	0	1	1	0	0	2	0	0	0	0	0	0	0	1	101	100	100	2
FGRRES_03957	C18	related to myo-inositol transport protein ITR1	Sugar/inositol transporter; General substrate transporter; Sugar transporter, conserved site; Major facilitator superfamily domain, general substrate transporter; Major facilitator superfamily domain; unintegrated	-	TF_TR	6494408	6496801	2	0	0	0	0	0	0	1	1	1	1	1	1	7	4	7	7	7	6	5	6	5	5	5	4	107.05	104.06	107.05	107.05	107.05	106.04
FGRRES_03964	C18	Orcinol/orsellinic acid	polyketide synthase	Beta-ketoacyl synthase; Thioesterase; Acyl transferase domain; Phosphopantetheine-binding; Acyl carrier protein-like; Beta-ketoacyl synthase, N-terminal; Beta-ketoacyl synthase, C-terminal; Acyl transferase; Acyl transferase/acyl hydrolase/lysophospholipase; Malonyl-CoA ACP transacylase, ACP-binding; Thiolase-like, subgroup; Thiolase-like; Beta-ketoacyl synthase, active site; Polyketide synthase,…	SignatureEnzyme	6520735	6527123	2	0	0	0	0	0	0	7	6	6	13	13	8	6	4	5	13	13	9	1	1	1	2	2	1	706.01	604.01	605.01	1313.02	1313.02	809.01
FGRRES_12341	C18	probable amino acid transport protein GAP1	Amino acid/polyamine transporter I; Amino acid permease, conserved site; Amino acid permease domain; unintegrated	-	TF_TR	6509672	6511673	2	0	0	0	0	0	0	1	0	0	0	0	0	4	3	3	3	3	3	3	3	5	5	5	5	104.03	3.03	3.05	3.05	3.05	3.05
FGRRES_12342	C18	related to pisatin demethylase	Cytochrome P450; Cytochrome P450, E-class, group IV; Cytochrome P450, conserved site	-	Tailoring Enzyme	6507590	6509527	2	0	0	0	0	0	0	3	6	3	3	3	6	3	4	4	4	4	4	3	2	2	2	2	4	303.03	604.02	304.02	304.02	304.02	604.04
FGRRES_03912	C19	conserved hypothetical protein	Zn(2)-C6 fungal-type DNA-binding domain; Protein of unknown function DUF3468	-	TF_TR	6397554	6398969	2	0	0	0	0	0	0	1	1	1	1	1	1	1	1	1	1	1	1	0	0	0	0	0	0	101	101	101	101	101	101
FGRRES_03915	C19	conserved hypothetical protein	Pyridine nucleotide-disulphide oxidoreductase, FAD/NAD(P)-binding domain	-	Tailoring Enzyme	6404462	6406421	2	0	0	0	0	0	0	0	0	0	0	0	0	3	3	5	4	4	5	0	1	1	0	0	1	3	3.01	5.01	4	4	5.01
FGRRES_03919	C19	conserved hypothetical protein	Zn(2)-C6 fungal-type DNA-binding domain; unintegrated	-	TF_TR	6413202	6415049	2	0	0	0	0	0	0	1	1	1	1	1	1	0	1	0	1	1	1	0	0	0	0	0	0	100	101	100	101	101	101
FGRRES_03920	C19	related to maltose permease	Sugar/inositol transporter; General substrate transporter; Major facilitator superfamily domain, general substrate transporter; Major facilitator superfamily domain; unintegrated		TF_TR	-	-	2	0	0	0	0	0	0	0	0	1	1	1	1	0	0	0	0	0	0	0	0	0	0	0	0	0	0	100	100	100	100
FGRRES_03924	C19	related to transcriptional activator Mut3p	Transcription factor, fungi; unintegrated	-	TF_TR	6424402	6426410	2	0	0	0	0	0	0	4	3	4	4	4	4	2	2	2	2	2	2	5	3	5	5	5	5	402.05	302.03	402.05	402.05	402.05	402.05
FGRRES_03929	C19	related to pathway-specific regulatory protein nit-4	Zn(2)-C6 fungal-type DNA-binding domain; Transcription factor, fungi	-	TF_TR	6434806	6437635	2	0	0	0	0	0	0	3	3	3	3	3	3	5	5	6	5	5	6	0	0	0	0	0	0	305	305	306	305	305	306
FGRRES_03931	C19	related to putative tartrate transporter	Major facilitator superfamily; Major facilitator superfamily domain, general substrate transporter; Major facilitator superfamily domain; unintegrated	-	TF_TR	6441053	6442617	2	0	0	0	0	0	0	0	1	0	0	0	0	1	1	3	1	1	1	0	0	0	0	0	0	1	101	3	1	1	1
FGRRES_12350	C19	hypothetical protein	Mg2+ transporter protein, CorA-like/Zinc transport protein ZntB; unintegrated	-	TF_TR	6430929	6432569	2	0	0	0	0	0	0	3	3	3	3	3	4	7	7	7	7	7	7	3	2	2	2	2	2	307.03	307.02	307.02	307.02	307.02	407.02
FGRRES_03855_M	C20	related to allantoate permease	Major facilitator superfamily; Major facilitator superfamily domain, general substrate transporter; Major facilitator superfamily domain; unintegrated	-	TF_TR	6240752	6242783	2	0	0	0	0	0	0	3	3	3	3	3	5	2	2	2	2	2	2	4	4	4	4	4	4	302.04	302.04	302.04	302.04	302.04	502.04
FGRRES_03857	C20	conserved hypothetical protein	Zn(2)-C6 fungal-type DNA-binding domain	-	TF_TR	6245154	6247328	2	0	0	0	0	0	0	3	7	3	3	3	0	5	5	5	3	3	0	3	7	3	3	3	0	305.03	705.07	305.03	303.03	303.03	0
FGRRES_03860	C20	related to TRI13 - cytochrome P450	Cytochrome P450; Cytochrome P450, E-class, group I; Cytochrome P450, conserved site	-	Tailoring Enzyme	6253797	6255584	2	0	0	0	0	0	0	1	1	1	1	1	2	6	6	6	0	0	4	0	0	0	0	0	0	106	106	106	100	100	204
FGRRES_03861	C20	conserved hypothetical protein	Zn(2)-C6 fungal-type DNA-binding domain; Protein of unknown function DUF3425; unintegrated	-	TF_TR	6256044	6257959	2	0	0	0	0	0	0	1	1	1	0	0	1	5	5	6	1	1	6	1	1	1	2	2	1	105.01	105.01	106.01	1.02	1.02	106.01
FGRRES_03862_M	C20	related to aflatoxin efflux pump AFLT	Major facilitator superfamily; Major facilitator superfamily domain, general substrate transporter; Major facilitator superfamily domain; unintegrated	-	TF_TR	6258306	6260136	2	0	0	0	0	0	0	0	2	0	0	0	0	3	6	4	4	4	4	1	1	1	1	1	1	3.01	206.01	4.01	4.01	4.01	4.01
FGRRES_03744	C21	related to major facilitator MirA	Major facilitator superfamily; Major facilitator superfamily domain, general substrate transporter; Major facilitator superfamily domain; unintegrated	-	TF_TR	5957467	5959413	2	0	0	0	0	0	0	1	1	0	0	0	0	23	24	20	25	25	23	2	2	2	2	2	2	123.02	124.02	20.02	25.02	25.02	23.02
FGRRES_03745	C21	related to aerobactin siderophore biosynthesis protein iucB	Acyl-CoA N-acyltransferase; Siderophore biosynthesis protein, conserved domain	-	Tailoring Enzyme	5961222	5962508	2	0	0	0	0	0	0	0	0	0	0	0	0	9	7	10	7	7	7	0	0	0	0	0	0	9	7	10	7	7	7
FGRRES_03747	C21	Triacetylfusarinin	related to AM-toxin synthetase (AMT)	AMP-dependent synthetase/ligase; Condensation domain; Phosphopantetheine attachment site; Phosphopantetheine-binding; Acyl carrier protein-like; Amino acid adenylation; Polyketide synthase, phosphopantetheine-binding; AMP-binding, conserved site; unintegrated	SignatureEnzyme	5967122	5973393	2	0	0	0	0	0	0	8	15	13	10	10	14	11	14	10	11	11	12	0	0	0	0	0	0	811	1514	1310	1011	1011	1412
FGRRES_03729	C22	related to salicylate 1-monooxygenase	Monooxygenase, FAD-binding; Aromatic-ring hydroxylase-like; FAD dependent oxidoreductase	-	Tailoring Enzyme	5912387	5913681	2	0	0	0	0	0	0	0	0	0	0	0	0	2	2	2	2	2	2	0	0	0	0	0	0	2	2	2	2	2	2
FGRRES_03732_M	C22	related to transporter protein HOL1	Sugar transporter, conserved site; Major facilitator superfamily; Major facilitator superfamily domain, general substrate transporter; Major facilitator superfamily domain; unintegrated	-	TF_TR	5918648	5920716	2	0	0	0	0	0	0	1	0	0	0	0	0	3	3	3	3	3	3	2	2	2	2	2	2	103.02	3.02	3.02	3.02	3.02	3.02
FGRRES_03737	C22	related to major facilitator MirA	Major facilitator superfamily; Major facilitator superfamily domain, general substrate transporter; Major facilitator superfamily domain; unintegrated	-	TF_TR	5937948	5939699	2	0	0	0	0	0	0	22	22	22	22	22	0	65	64	64	64	64	7	0	0	0	0	0	0	2265	2264	2264	2264	2264	7
FGRRES_16213_M	C22	-	hypothetical protein	AMP-dependent synthetase/ligase; Transferase; Phosphopantetheine attachment site; Phosphopantetheine-binding; Acyl carrier protein-like; Polyketide synthase, phosphopantetheine-binding; AMP-binding, conserved site; Chloramphenicol acetyltransferase-like domain; unintegrated	SignatureEnzyme	5932150	5936818	2	0	0	0	0	0	0	3	3	3	6	5	3	9	10	10	10	10	9	7	7	7	7	7	7	309.07	310.07	310.07	610.07	510.07	309.07
FGRRES_03535	C23	trichodiene oxygenase [cytochrome P450]	Cytochrome P450; Cytochrome P450, E-class, group I; Cytochrome P450, conserved site	-	Tailoring Enzyme	5399398	5401139	2	0	0	0	0	0	0	0	0	0	0	0	0	2	1	1	3	3	4	2	2	2	2	2	2	2.02	1.02	1.02	3.02	3.02	4.02
FGRRES_03537	C23	Trichothecene	trichodiene synthase [sesquiterpene cyclase]	Terpenoid synthase; Trichodiene synthase, ascomycetes; Trichodiene synthase	SignatureEnzyme	-	-	2	0	0	0	0	0	0	0	0	0	0	0	0	0	0	0	0	0	0	0	0	0	0	0	0	0	0	0	0	0	0
FGRRES_03540	C23	isotrichodermin C-15 hydroxylase	Cytochrome P450; Cytochrome P450, E-class, group I; Cytochrome P450, conserved site	-	Tailoring Enzyme	5410953	5412693	2	0	0	0	0	0	0	0	0	0	0	0	0	3	3	3	3	3	3	1	1	1	1	1	1	3.01	3.01	3.01	3.01	3.01	3.01
FGRRES_03541	C23	trichothecene efflux pump	Fungal trichothecene efflux pump; Major facilitator superfamily domain, general substrate transporter; Major facilitator superfamily domain; unintegrated	-	TF_TR	5413251	5415227	2	0	0	0	0	0	0	0	0	0	0	0	0	1	1	1	1	1	1	0	0	0	0	0	0	1	1	1	1	1	1
FGRRES_03542_M	C23	probable cytochrome P450	Cytochrome P450	-	Tailoring Enzyme	5416141	5416628	2	1	1	1	1	1	1	3	3	3	3	3	3	1	1	1	1	1	1	0	0	0	0	0	0	10301	10301	10301	10301	10301	10301
FGRRES_16251	C23	trichothecene biosynthesis positive transcription factor	Zinc finger, C2H2-like; Transcription regulator Tri6		TF_TR	-	-	2	0	0	0	0	0	0	0	0	0	0	0	0	0	0	0	0	0	0	0	0	0	0	0	0	0	0	0	0	0	0
FGRRES_03494	C24	-	conserved hypothetical protein	Terpenoid synthase	SignatureEnzyme	5290559	5291838	2	0	0	0	0	0	0	1	0	0	0	0	0	1	1	1	1	1	3	1	1	1	1	1	0	101.01	1.01	1.01	1.01	1.01	3
FGRRES_03498	C24	related to cytochrome P450 7B1	Cytochrome P450	-	Tailoring Enzyme	5300143	5301767	2	0	0	0	0	0	0	5	4	4	5	5	5	4	3	3	4	4	4	0	0	0	0	0	0	504	403	403	504	504	504
FGRRES_03412	C25	probable amino acid permease NAAP1	Amino acid/polyamine transporter I; Amino acid permease domain; unintegrated	-	TF_TR	5077758	5079751	2	0	0	0	0	0	0	0	0	0	0	0	0	5	5	5	5	4	5	3	4	3	3	3	4	5.03	5.04	5.03	5.03	4.03	5.04
FGRRES_03414	C25	related to dimethylglycine dehydrogenase, mitochondrial precursor	FAD dependent oxidoreductase; Glycine cleavage T-protein, N-terminal; Glycine cleavage T-protein, C-terminal barrel	-	Tailoring Enzyme	5083197	5085698	2	1	1	0	0	0	0	0	0	0	0	1	0	6	6	3	3	3	3	0	0	0	0	0	0	10006	10006	3	3	103	3
FGRRES_03416_M	C25	related to fructosyl amino acid oxidase	FAD dependent oxidoreductase	-	Tailoring Enzyme	5092593	5094108	2	0	0	0	0	0	0	0	0	0	0	0	0	7	7	5	5	5	7	0	0	0	0	0	0	7	7	5	5	5	7
FGRRES_16274_M	C25	hypothetical protein	Zn(2)-C6 fungal-type DNA-binding domain; Transcription factor, fungi	-	TF_TR	5088461	5091007	2	0	0	0	0	0	0	0	0	0	0	0	0	2	3	3	3	5	3	2	3	1	1	1	1	2.02	3.03	3.01	3.01	5.01	3.01
FGRRES_03340	C26	polyketide synthase	Beta-ketoacyl synthase; Acyl transferase domain; Phosphopantetheine attachment site; Phosphopantetheine-binding; Acyl carrier protein-like; GroES-like; Methyltransferase type 12; Polyketide synthase, KR; Beta-ketoacyl synthase, N-terminal; Beta-ketoacyl synthase, C-terminal; Acyl transferase; Acyl transferase/acyl hydrolase/lysophospholipase; Malonyl-CoA ACP transacylase, ACP-binding; Thiolase-li…	-	Tailoring Enzyme	4874233	4882757	2	0	0	0	0	0	0	16	16	16	16	15	15	15	15	15	15	13	15	7	7	7	7	4	7	1615.07	1615.07	1615.07	1615.07	1513.04	1515.07
FGRRES_03345	C26	related to transporter protein HOL1	Major facilitator superfamily; Major facilitator superfamily domain, general substrate transporter; Major facilitator superfamily domain; unintegrated	-	TF_TR	4893996	4895872	2	0	0	0	0	0	0	7	2	3	2	3	1	3	4	4	4	5	3	3	0	0	0	2	0	703.03	204	304	204	305.02	103
FGRRES_03347_M	C26	probable PTR2 - Di- and tripeptide permease	Oligopeptide transporter; Major facilitator superfamily domain, general substrate transporter; PTR2 family proton/oligopeptide symporter, conserved site; unintegrated	-	TF_TR	4900837	4902758	2	0	0	0	0	0	0	1	0	0	0	0	0	9	1	1	1	3	3	0	0	0	0	0	0	109	1	1	1	3	3
FGRRES_03256	C27	related to 2,5-diketo-D-gluconic acid reductase	Aldo/keto reductase; Aldo/keto reductase, conserved site; Aldo/keto reductase subgroup; NADP-dependent oxidoreductase domain	-	Tailoring Enzyme	4649893	4650784	2	0	0	0	0	0	0	2	1	2	2	2	2	1	5	1	1	1	1	1	1	1	1	1	1	201.01	105.01	201.01	201.01	201.01	201.01
FGRRES_03257	C27	-	related to nonribosomal peptide synthetase MxcG	AMP-dependent synthetase/ligase; Phosphopantetheine-binding; Acyl carrier protein-like; Male sterility, NAD-binding; NAD(P)-binding domain; Polyketide synthase, phosphopantetheine-binding; unintegrated	SignatureEnzyme	4651113	4654388	2	0	0	0	0	0	0	3	6	3	2	3	2	9	10	9	9	8	9	0	0	0	0	0	0	309	610	309	209	308	209
FGRRES_03258_M	C27	conserved hypothetical protein	Pyridine nucleotide-disulphide oxidoreductase, class-II; FAD-dependent pyridine nucleotide-disulphide oxidoreductase; Pyridine nucleotide-disulphide oxidoreductase, FAD/NAD(P)-binding domain	-	Tailoring Enzyme	4654731	4655832	2	0	0	0	0	0	0	8	6	8	8	8	8	4	4	4	4	4	4	1	0	1	1	1	1	804.01	604	804.01	804.01	804.01	804.01
FGRRES_03066_M	C28	Carotenoid	probable geranylgeranyl-diphosphate geranylgeranyltransferase (AL-2)	Squalene/phytoene synthase; Terpenoid synthase; Lycopene cyclase domain; Squalene/phytoene synthase, conserved site	SignatureEnzyme	4126877	4129108	2	0	0	0	0	1	1	4	4	4	4	4	4	25	25	25	25	25	24	3	3	3	2	3	2	425.03	425.03	425.03	425.02	10425	10424
FGRRES_02863	C29	conserved hypothetical protein	Pyridine nucleotide-disulphide oxidoreductase, NAD-binding domain; FAD-dependent pyridine nucleotide-disulphide oxidoreductase; Pyridine nucleotide-disulphide oxidoreductase, FAD/NAD(P)-binding domain	-	Tailoring Enzyme	3602266	3603757	2	0	0	0	0	0	0	0	0	0	0	0	0	1	1	2	1	2	1	0	0	0	0	0	0	1	1	2	1	2	1
FGRRES_02865_M	C29	related to FLR1 - Putative H+ antiporter regulated by yAP-1 and involved in multidrug resistance	Major facilitator superfamily; Major facilitator superfamily domain, general substrate transporter; Major facilitator superfamily domain; unintegrated	-	TF_TR	3606015	3608025	2	0	0	0	0	0	0	1	1	1	1	1	1	1	1	1	1	1	1	1	1	0	1	0	0	101.01	101.01	101	101.01	101	101
FGRRES_02869_M	C29	related to multidrug resistant protein	Major facilitator superfamily; Major facilitator superfamily domain, general substrate transporter; Major facilitator superfamily domain; unintegrated	-	TF_TR	3612687	3614446	2	0	0	0	0	0	0	2	2	2	2	2	2	1	1	1	1	1	1	0	0	0	0	0	0	201	201	201	201	201	201
FGRRES_02870	C29	probable ATP-binding multidrug cassette transport protein	ABC transporter-like; ATPase, AAA+ type, core; Ribosome biogenesis GTPase RsgA, putative; CDR ABC transporter; ABC-2 type transporter; ABC transporter, conserved site; unintegrated	-	TF_TR	3615240	3620131	2	0	0	0	0	0	0	2	2	2	2	2	2	17	17	17	17	17	17	0	0	0	0	0	0	217	217	217	217	217	217
FGRRES_02872	C29	related to cytochrome P450 8B1	Cytochrome P450; Cytochrome P450, E-class, group IV; Cytochrome P450, conserved site	-	Tailoring Enzyme	3622003	3623764	2	0	0	0	0	0	0	1	1	1	1	1	1	0	0	0	0	0	0	0	0	0	0	0	0	100	100	100	100	100	100
FGRRES_02873	C29	-	probable phenylacetyl-CoA ligase	AMP-dependent synthetase/ligase; AMP-binding, conserved site; unintegrated	SignatureEnzyme	3624122	3626095	2	0	0	0	0	0	0	0	0	1	0	1	0	0	0	0	0	0	0	1	1	0	1	0	0	0.01	0.01	100	0.01	100	0
FGRRES_02874	C29	related to regulatory protein alcR	Zn(2)-C6 fungal-type DNA-binding domain	-	TF_TR	3626624	3629211	2	0	0	0	0	0	0	0	0	0	0	0	0	1	1	0	1	0	0	0	0	0	0	0	0	1	1	0	1	0	0
FGRRES_12562	C29	related to acetyltransferase, GNAT family	GCN5-related N-acetyltransferase (GNAT) domain; Acyl-CoA N-acyltransferase	-	Tailoring Enzyme	3599126	3599617	2	0	0	0	0	0	0	1	1	1	1	1	1	0	0	0	0	0	0	0	0	0	0	0	0	100	100	100	100	100	100
FGRRES_16376	C29	hypothetical protein	FAD dependent oxidoreductase; Rieske [2Fe-2S] iron-sulphur domain	-	Tailoring Enzyme	3596029	3597799	2	0	0	0	0	0	1	0	0	0	0	0	0	3	3	3	3	3	3	0	0	0	0	0	0	3	3	3	3	3	10003
FGRRES_02825_M	C30	related to positive activator of transcription	Transcription factor, fungi	-	TF_TR	3503826	3506247	2	0	0	0	0	0	0	2	2	2	2	2	2	2	2	2	2	2	2	2	2	2	2	2	2	202.02	202.02	202.02	202.02	202.02	202.02
FGRRES_16390	C30	hypothetical protein	Beta-ketoacyl synthase; Methyltransferase type 12	-	Tailoring Enzyme	3506911	3508564	2	0	0	0	0	0	0	4	4	4	4	4	4	1	1	1	1	1	1	0	0	0	0	0	0	401	401	401	401	401	401
FGRRES_16391	C30	hypothetical protein	Major facilitator superfamily; Major facilitator superfamily domain, general substrate transporter; Major facilitator superfamily domain; unintegrated	-	TF_TR	3501736	3503367	2	0	0	0	0	0	0	0	0	0	0	0	0	1	1	1	1	1	1	1	1	1	1	1	1	1.01	1.01	1.01	1.01	1.01	1.01
FGRRES_08941_M	C43	probable aldehyde reductase	Aldo/keto reductase; Aldo/keto reductase, conserved site; Aldo/keto reductase subgroup; NADP-dependent oxidoreductase domain	-	Tailoring Enzyme	3223486	3225045	2	0	0	0	0	0	0	1	2	2	2	2	2	2	1	1	1	1	1	0	1	1	1	1	1	102	201.01	201.01	201.01	201.01	201.01
FGRRES_08944	C43	probable glucosamine-phosphate N-acetyltransferase	GCN5-related N-acetyltransferase (GNAT) domain; Acyl-CoA N-acyltransferase		Tailoring Enzyme	-	-	2	0	0	0	0	0	0	0	0	0	0	0	0	0	0	0	0	0	0	0	0	0	0	0	0	0	0	0	0	0	0
FGRRES_08791	C44	related to transcription factor Pig1p	Zn(2)-C6 fungal-type DNA-binding domain; Zinc finger, C2H2; Zinc finger, C2H2-type/integrase, DNA-binding; Zinc finger, C2H2-like; unintegrated	-	TF_TR	2670945	2673837	2	0	0	0	0	0	0	0	0	0	0	0	0	2	0	0	1	0	0	0	0	0	0	0	0	2	0	0	1	0	0
FGRRES_08794	C44	related to multidrug transporter	Sugar transporter, conserved site; Major facilitator superfamily; Major facilitator superfamily domain, general substrate transporter; Major facilitator superfamily domain; unintegrated	-	TF_TR	2678069	2680075	2	0	0	0	0	0	0	1	1	1	1	1	1	1	0	0	0	0	0	0	0	0	0	0	0	101	100	100	100	100	100
FGRRES_08795	C44	-	polyketide synthase	Beta-ketoacyl synthase; Acyl transferase domain; Acyl carrier protein-like; GroES-like; Polyketide synthase, KR; Beta-ketoacyl synthase, N-terminal; Beta-ketoacyl synthase, C-terminal; Acyl transferase; Acyl transferase/acyl hydrolase/lysophospholipase; Malonyl-CoA ACP transacylase, ACP-binding; Thiolase-like, subgroup; Thiolase-like; NAD(P)-binding domain; Polyketide synthase, acyl transferase d…	SignatureEnzyme	2683760	2691185	2	0	0	0	0	0	0	2	1	1	3	1	1	2	2	2	2	2	1	1	0	0	1	0	0	202.01	102	102	302.01	102	101
FGRRES_08799	C44	probable maltose permease (MalP)	Sugar/inositol transporter; General substrate transporter; Sugar transporter, conserved site; Major facilitator superfamily domain, general substrate transporter; Major facilitator superfamily domain; unintegrated	-	TF_TR	2701915	2703540	2	0	0	0	0	0	0	1	3	3	1	3	1	0	1	1	0	1	0	0	0	0	0	0	0	100	301	301	100	301	100
FGRRES_08800	C44	related to AP1-like transcription factor	Basic-leucine zipper (bZIP) transcription factor; bZIP transcription factor, bZIP-1; Transcription factor PAP1; Yap1 redox domain; unintegrated	-	TF_TR	2705459	2707329	2	0	0	0	0	0	0	1	1	1	1	1	1	4	4	4	4	4	4	0	0	0	0	0	0	104	104	104	104	104	104
FGRRES_08802	C44	related to monocarboxylate transporter 2	Major facilitator superfamily; Major facilitator superfamily domain, general substrate transporter; Major facilitator superfamily domain; unintegrated	-	TF_TR	2709808	2711224	2	0	0	0	0	0	0	0	0	0	0	0	0	0	0	0	0	0	0	2	0	0	1	0	1	0.02	0	0	0.01	0	0.01
FGRRES_16967_M	C44	hypothetical protein	Zn(2)-C6 fungal-type DNA-binding domain; Zinc finger, C2H2; Transcription factor, fungi; Zinc finger, C2H2-type/integrase, DNA-binding; Zinc finger, C2H2-like; unintegrated	-	TF_TR	2697911	2700732	2	0	0	0	0	0	0	0	4	4	1	4	1	1	6	6	0	6	0	0	0	0	0	0	0	1	406	406	100	406	100
FGRRES_08410	C45	probable ITR1 - Inositol permease	Sugar/inositol transporter; General substrate transporter; Sugar transporter, conserved site; Major facilitator superfamily domain, general substrate transporter; Major facilitator superfamily domain; unintegrated		TF_TR	-	-	2	0	0	0	0	0	0	0	0	0	0	0	0	0	0	0	0	0	0	0	0	0	0	0	0	0	0	0	0	0	0
FGRRES_08412	C45	related to benzoate 4-monooxygenase cytochrome P450	Cytochrome P450; Cytochrome P450, E-class, group I; Cytochrome P450, conserved site	-	Tailoring Enzyme	1316948	1318534	2	0	0	0	0	0	0	2	1	1	1	1	1	0	0	0	0	0	0	0	0	0	0	0	0	200	100	100	100	100	100
FGRRES_08413	C45	related to NCP1 - NADPH-cytochrome P450 reductase	Flavodoxin; Oxidoreductase FAD/NAD(P)-binding; Flavoprotein pyridine nucleotide cytochrome reductase; FAD-binding, type 1; Flavodoxin/nitric oxide synthase; Ferredoxin reductase-type FAD-binding domain; Riboflavin synthase-like beta-barrel; NADPH-cytochrome p450 reductase, FAD-binding, alpha-helical domain-3	-	Tailoring Enzyme	1319219	1321392	2	0	0	0	0	0	0	2	3	3	2	2	2	1	1	1	1	1	1	0	0	0	0	0	0	201	301	301	201	201	201
FGRRES_08321	C46	related to acriflavine sensitivity control protein ACR-2	Zn(2)-C6 fungal-type DNA-binding domain; Protein of unknown function DUF3468	-	TF_TR	1032321	1034247	2	0	0	0	0	0	0	0	0	0	0	0	0	2	2	2	2	2	2	0	0	0	0	0	0	2	2	2	2	2	2
FGRRES_17056	C46	related to n-alkane-inducible cytochrome P450	Cytochrome P450; Cytochrome P450, E-class, group I; Cytochrome P450, conserved site	-	Tailoring Enzyme	1029246	1030864	2	0	0	0	0	0	0	0	0	0	0	0	0	4	4	4	4	4	4	0	0	0	0	0	0	4	4	4	4	4	4
FGRRES_17057	C46	-	hypothetical protein	AMP-dependent synthetase/ligase; Condensation domain; AMP-binding, conserved site; unintegrated	SignatureEnzyme	1022810	1026593	2	0	0	0	0	0	0	0	0	0	0	0	1	3	3	3	3	3	3	0	0	0	0	0	0	3	3	3	3	3	103
FGRRES_08207_M	C47	related to cytochrome P450 7B1	Cytochrome P450; Cytochrome P450, E-class, group IV; Cytochrome P450, conserved site	-	Tailoring Enzyme	685262	686976	2	0	0	0	0	0	0	4	4	4	4	4	4	6	6	6	6	6	6	2	2	2	2	2	2	406.02	406.02	406.02	406.02	406.02	406.02
FGRRES_08208	C47	polyketide synthase	Beta-ketoacyl synthase; Acyl transferase domain; Phosphopantetheine attachment site; Phosphopantetheine-binding; Acyl carrier protein-like; GroES-like; Alcohol dehydrogenase, C-terminal; Methyltransferase type 12; Polyketide synthase, KR; Beta-ketoacyl synthase, N-terminal; Beta-ketoacyl synthase, C-terminal; Acyl transferase; Acyl transferase/acyl hydrolase/lysophospholipase; Malonyl-CoA ACP tra…	-	Tailoring Enzyme	688057	695828	2	0	0	0	0	0	0	14	14	14	14	14	15	32	33	33	34	34	29	0	0	0	0	0	0	1432	1433	1433	1434	1434	1529
FGRRES_08209	C47	-	non-ribosomal peptide synthetase	AMP-dependent synthetase/ligase; Condensation domain; Phosphopantetheine attachment site; Phosphopantetheine-binding; Acyl carrier protein-like; Amino acid adenylation; Polyketide synthase, phosphopantetheine-binding; AMP-binding, conserved site; unintegrated	SignatureEnzyme	697031	710656	2	0	0	0	0	0	0	61	38	38	36	36	60	60	31	31	31	31	57	0	1	1	1	1	0	6160	3831.01	3831.01	3631.01	3631.01	6057
FGRRES_08177	C48	related to quinate transport protein	Sugar/inositol transporter; General substrate transporter; Sugar transporter, conserved site; Major facilitator superfamily domain, general substrate transporter; Major facilitator superfamily domain; unintegrated	-	TF_TR	607030	608915	2	0	0	0	0	0	0	0	0	0	0	0	1	7	7	7	7	7	8	0	0	0	0	0	1	7	7	7	7	7	108.01
FGRRES_08179	C48	conserved hypothetical protein	Zn(2)-C6 fungal-type DNA-binding domain	-	TF_TR	610500	612499	2	0	0	0	1	1	0	3	3	3	1	1	0	3	3	3	2	2	2	0	0	0	0	0	0	303	303	303	10102	10102	2
FGRRES_08181_M	C48	-	conserved hypothetical protein	Terpene synthase, metal-binding domain; Terpenoid synthase	SignatureEnzyme	613792	615064	2	0	0	0	0	0	0	2	1	1	3	3	2	5	7	7	5	5	5	0	0	0	0	0	0	205	107	107	305	305	205
FGRRES_08182	C48	conserved hypothetical protein	Zn(2)-C6 fungal-type DNA-binding domain	-	TF_TR	616194	617885	2	0	0	0	0	0	0	6	5	5	5	5	5	6	6	6	5	5	6	0	0	0	0	0	0	606	506	506	505	505	506
FGRRES_08183	C48	related to cytochrome P450 3A7	Cytochrome P450; Cytochrome P450, E-class, group I	-	Tailoring Enzyme	618607	620540	2	0	0	0	0	0	0	2	2	2	1	1	0	11	12	12	11	11	10	3	2	2	3	3	3	211.03	212.02	212.02	111.03	111.03	10.03
FGRRES_08184	C48	-	related to nonribosomal peptide synthetase MxcG (component of the myxochelin iron transport regul	AMP-dependent synthetase/ligase; Transferase; Acyl carrier protein-like; AMP-binding, conserved site; Chloramphenicol acetyltransferase-like domain; unintegrated	SignatureEnzyme	621601	625549	2	0	0	0	0	0	0	9	13	13	13	13	9	15	13	13	13	13	11	2	2	2	2	2	2	915.02	1313.02	1313.02	1313.02	1313.02	911.02
FGRRES_08187	C48	related to cytochrome P450 monooxygenase (lovA)	Cytochrome P450; Cytochrome P450, E-class, group IV; Cytochrome P450, conserved site	-	Tailoring Enzyme	631226	632996	2	0	0	0	0	0	0	7	5	5	4	4	6	2	2	2	5	5	4	2	3	3	0	0	0	702.02	502.03	502.03	405	405	604
FGRRES_08188_M	C48	related to P-type ATPase	ATPase, P-type, K/Mg/Cd/Cu/Zn/Na/Ca/Na/H-transporter; Haloacid dehalogenase-like hydrolase; Heavy metal-associated domain, HMA; Heavy metal-associated domain, copper ion-binding; ATPase, P type, cation/copper-transporter; ATPase, P-type, heavy metal translocating; ATPase, P-type, ATPase-associated domain; ATPase, P-type phosphorylation site; HAD-like domain; ATPase, P-type, cytoplasmic domain N; …	-	TF_TR	634036	637355	2	0	0	0	0	0	0	10	9	9	33	23	2	11	14	14	67	28	1	2	1	1	1	1	2	1011.02	914.01	914.01	3367.01	2328.01	201.02
FGRRES_17087	C48	related to cytochrome P450 7B1 (oxysterol 7-alpha-hydroxylase)	Cytochrome P450; Cytochrome P450, E-class, group IV; Cytochrome P450, conserved site	-	Tailoring Enzyme	644102	645499	2	0	0	0	0	0	0	4	12	12	12	12	12	4	42	42	42	42	40	0	0	0	0	0	0	404	1242	1242	1242	1242	1240
FGRRES_17088	C48	hypothetical protein	Cytochrome P450; Cytochrome P450, E-class, group I; Cytochrome P450, conserved site	-	Tailoring Enzyme	628551	630425	2	0	0	0	0	0	0	1	2	2	3	3	2	4	3	3	3	3	3	4	4	4	3	3	4	104.04	203.04	203.04	303.03	303.03	203.04
FGRRES_08079	C49	probable benzoate 4-monooxygenase cytochrome P450	Cytochrome P450; Cytochrome P450, E-class, group I; Cytochrome P450, conserved site	-	Tailoring Enzyme	331321	332948	2	0	0	0	0	0	0	1	2	2	1	1	1	7	7	7	7	7	7	0	0	0	0	0	0	107	207	207	107	107	107
FGRRES_08080	C49	conserved hypothetical protein	Zn(2)-C6 fungal-type DNA-binding domain; unintegrated	-	TF_TR	333792	335039	2	0	0	0	0	0	0	9	9	9	9	9	9	11	11	11	11	11	11	0	0	0	0	0	0	911	911	911	911	911	911
FGRRES_08082	C49	conserved hypothetical protein	GCN5-related N-acetyltransferase (GNAT) domain; Acyl-CoA N-acyltransferase	-	Tailoring Enzyme	339572	340170	2	0	0	0	0	0	0	1	0	0	2	2	0	2	12	12	2	2	12	1	4	4	0	0	4	102.01	12.04	12.04	202	202	12.04
FGRRES_08084	C49	related to monocarboxylate transporter 4	Major facilitator superfamily; Major facilitator superfamily domain, general substrate transporter; unintegrated	-	TF_TR	343286	344718	2	0	0	0	0	0	0	7	6	6	7	7	6	85	71	68	82	82	72	4	4	4	5	5	4	785.04	671.04	668.04	782.05	782.05	672.04
FGRRES_08064	C50	related to cutinase transcription factor 1 beta	Zn(2)-C6 fungal-type DNA-binding domain; Transcription factor, fungi; unintegrated	-	TF_TR	294920	297611	2	0	0	0	1	1	1	12	11	11	9	9	11	38	59	59	41	41	38	4	6	6	12	12	10	1238.04	1159.06	1159.06	10941.1	10941.1	11138.1
FGRRES_08065	C50	related to aryl-alcohol dehydrogenases	Aldo/keto reductase; NADP-dependent oxidoreductase domain	-	Tailoring Enzyme	298376	299551	2	0	0	0	0	0	0	1	1	1	0	0	1	1	1	1	15	15	1	0	0	0	4	4	0	101	101	101	15.04	15.04	101
FGRRES_08005_M	C51	related to cyclopropane-fatty-acyl-phospholipid synthase	Cytochrome P450; Cytochrome P450, E-class, group IV	-	Tailoring Enzyme	139485	141858	2	3	4	4	3	3	4	7	8	8	7	7	8	6	4	4	6	6	4	5	5	5	5	5	5	30706	40804.1	40804.1	30706	30706	40804.1
FGRRES_08009	C51	probable neutral amino acid permease	Amino acid transporter, transmembrane; unintegrated	-	TF_TR	154767	156225	2	0	0	0	0	0	0	2	3	3	3	3	3	2	5	5	3	3	5	0	2	2	0	0	2	202	305.02	305.02	303	303	305.02
FGRRES_08014	C51	related to myo-inositol transport protein ITR1	Sugar/inositol transporter; General substrate transporter; Sugar transporter, conserved site; Major facilitator superfamily domain, general substrate transporter; Major facilitator superfamily domain; unintegrated	-	TF_TR	173117	175069	2	0	0	0	0	0	0	4	4	4	4	4	4	5	5	5	6	6	5	4	4	4	4	4	4	405.04	405.04	405.04	406.04	406.04	405.04
FGRRES_08016	C51	related to putative tartrate transporter	Major facilitator superfamily; Major facilitator superfamily domain, general substrate transporter; unintegrated	-	TF_TR	177245	178937	2	0	0	0	0	0	0	4	1	1	0	0	2	8	10	10	10	10	8	3	3	3	3	3	3	408.03	110.03	110.03	10.03	10.03	208.03
FGRRES_08023	C51	related to isotrichodermin C-15 hydroxylase (cytochrome P-450 monooxygenase CYP65A1)	Cytochrome P450; Cytochrome P450, E-class, group I; Cytochrome P450, conserved site	-	Tailoring Enzyme	197894	199615	2	0	0	0	0	0	0	51	51	51	51	51	51	73	75	74	74	74	74	16	20	21	16	16	20	5173.16	5175.2	5174.21	5174.16	5174.16	5174.2
FGRRES_08027_M	C51	related to ATP-binding multidrug cassette transport protein	ABC transporter-like; CDR ABC transporter; ABC-2 type transporter; ABC transporter, conserved site; unintegrated	-	TF_TR	211920	214756	2	0	0	0	0	0	0	6	5	5	6	6	6	12	8	8	12	12	8	1	2	2	1	1	2	612.01	508.02	508.02	612.01	612.01	608.02
FGRRES_08028_M	C51	conserved hypothetical protein	Zn(2)-C6 fungal-type DNA-binding domain	-	TF_TR	215916	216916	2	0	0	0	0	0	0	0	0	0	0	0	0	1	0	0	1	1	0	0	0	0	0	0	0	1	0	0	1	1	0
FGRRES_13455_M	C51	related to PPR1 - transcription factor regulating pyrimidine pathway	Transcription factor, fungi; unintegrated	-	TF_TR	184634	187005	2	0	0	0	0	0	0	2	2	2	2	2	2	12	11	11	10	10	11	0	0	0	1	1	0	212	211	211	210.01	210.01	211
FGRRES_13457	C51	related to STB5 - SIN3 binding protein	Zn(2)-C6 fungal-type DNA-binding domain; Transcription factor, fungi; unintegrated	-	TF_TR	179336	181525	2	0	0	0	0	0	0	9	10	10	6	6	9	9	9	9	10	10	9	1	1	1	1	1	1	909.01	1009.01	1009.01	610.01	610.01	909.01
FGRRES_17114	C51	related to quinate transport protein	Sugar/inositol transporter; General substrate transporter; Sugar transporter, conserved site; Major facilitator superfamily domain, general substrate transporter; Major facilitator superfamily domain; unintegrated	-	TF_TR	187906	189654	2	0	0	0	0	0	0	2	2	2	2	2	2	1	1	1	1	1	1	0	0	0	0	0	0	201	201	201	201	201	201
FGRRES_17116	C51	hypothetical protein	Zn(2)-C6 fungal-type DNA-binding domain	-	TF_TR	156722	158388	2	0	0	0	0	0	0	3	6	6	3	3	6	3	11	11	6	6	11	1	4	4	1	1	4	303.01	611.04	611.04	306.01	306.01	611.04
FGRRES_17117	C51	related to pisatin demethylase cytochrome P450 CYP57	Cytochrome P450; Cytochrome P450, E-class, group I; Cytochrome P450, conserved site	-	Tailoring Enzyme	148485	150098	2	0	0	0	0	0	0	1	1	1	2	2	1	4	4	4	5	5	4	0	0	0	0	0	0	104	104	104	205	205	104
FGRRES_11561	C67	related to regulatory protein involved in control of sterol uptake	Zn(2)-C6 fungal-type DNA-binding domain; Aflatoxin biosynthesis regulatory protein	-	TF_TR	8840033	8841350	2	0	0	0	0	0	0	2	2	3	2	2	2	3	3	3	2	1	3	0	0	0	0	0	0	203	203	303	202	201	203
FGRRES_16058	C67	related to sterol glucosyltransferase	UDP-glucuronosyl/UDP-glucosyltransferase; Glycosyl transferase, family 28	-	Tailoring Enzyme	8842106	8844954	2	0	0	0	0	0	0	5	1	1	1	1	1	2	1	2	4	3	3	0	0	0	0	0	0	502	101	102	104	103	103
FGRRES_16059	C67	hypothetical protein	Methyltransferase type 11	-	Tailoring Enzyme	8835796	8837337	2	0	0	0	0	0	0	2	1	2	0	0	1	4	3	2	5	6	3	6	3	6	3	2	3	204.06	103.03	202.06	5.03	6.02	103.03
FGRRES_04694	C31	polyketide synthase	Beta-ketoacyl synthase; Acyl transferase domain; Phosphopantetheine attachment site; Phosphopantetheine-binding; Acyl carrier protein-like; GroES-like; Alcohol dehydrogenase, C-terminal; Methyltransferase type 12; Polyketide synthase, KR; Beta-ketoacyl synthase, N-terminal; Beta-ketoacyl synthase, C-terminal; Acyl transferase; Acyl transferase/acyl hydrolase/lysophospholipase; Malonyl-CoA ACP tra…	-	Tailoring Enzyme	18999	27206	3	0	0	0	0	0	0	4	6	7	6	7	6	3	7	6	6	6	7	0	1	1	1	1	1	403	607.01	706.01	606.01	706.01	607.01
FGRRES_04700	C31	related to monosaccharide transporter	Sugar/inositol transporter; General substrate transporter; Sugar transporter, conserved site; Major facilitator superfamily domain, general substrate transporter; Major facilitator superfamily domain; unintegrated	-	TF_TR	41268	43067	3	0	0	0	0	0	0	2	1	1	1	1	1	0	0	0	0	0	2	1	1	1	1	1	1	200.01	100.01	100.01	100.01	100.01	102.01
FGRRES_04722	C32	related to salicylate 1-monooxygenase	Monooxygenase, FAD-binding; Aromatic-ring hydroxylase-like; FAD dependent oxidoreductase	-	Tailoring Enzyme	126049	127284	3	0	0	0	0	0	0	0	0	0	0	0	0	2	1	1	1	1	1	0	0	0	0	0	0	2	1	1	1	1	1
FGRRES_04723	C32	related to allantoate transport protein	Major facilitator superfamily; Major facilitator superfamily domain, general substrate transporter; Major facilitator superfamily domain; unintegrated		TF_TR	-	-	3	0	0	0	0	0	0	0	0	0	0	0	0	0	2	2	1	2	2	0	0	0	0	0	0	0	2	2	1	2	2
FGRRES_12597	C32	conserved hypothetical protein	Zn(2)-C6 fungal-type DNA-binding domain	-	TF_TR	124236	125938	3	0	0	0	0	0	0	0	0	3	0	3	0	1	0	3	1	3	1	2	1	1	1	1	1	1.02	0.01	303.01	1.01	303.01	1.01
FGRRES_12599	C32	related to trichodiene oxygenase cytochrome P450	Cytochrome P450; Cytochrome P450, E-class, group I; Cytochrome P450, conserved site	-	Tailoring Enzyme	132186	133978	3	0	0	0	0	0	0	1	1	0	0	0	1	0	0	0	0	0	0	1	0	0	0	0	1	100.01	100	0	0	0	100.01
FGRRES_16406	C32	hypothetical protein	Zn(2)-C6 fungal-type DNA-binding domain; Zinc finger, C2H2; Transcription factor, fungi; Zinc finger, C2H2-type/integrase, DNA-binding; Zinc finger, C2H2-like; unintegrated	-	TF_TR	134470	137040	3	0	0	0	0	0	0	0	1	1	1	1	1	1	1	0	0	0	0	0	0	0	0	0	0	1	101	100	100	100	100
FGRRES_05368	C33	related to nicotinamide mononucleotide permease	Major facilitator superfamily; Major facilitator superfamily domain, general substrate transporter; unintegrated		TF_TR	-	-	3	0	0	0	0	0	0	0	0	0	0	0	0	0	0	0	0	0	0	0	0	0	0	0	0	0	0	0	0	0	0
FGRRES_05370	C33	conserved hypothetical protein	Zn(2)-C6 fungal-type DNA-binding domain; unintegrated	-	TF_TR	2031232	2034069	3	0	0	0	0	0	0	2	1	2	1	2	2	2	3	2	2	2	2	1	1	1	1	1	1	202.01	103.01	202.01	102.01	202.01	202.01
FGRRES_05372	C33	Ferricrocin	non-ribosomal peptide synthetase	AMP-dependent synthetase/ligase; Condensation domain; Phosphopantetheine attachment site; Phosphopantetheine-binding; Acyl carrier protein-like; Amino acid adenylation; Polyketide synthase, phosphopantetheine-binding; AMP-binding, conserved site; unintegrated	SignatureEnzyme	2045077	2059709	3	0	0	0	0	0	0	4	4	5	5	5	7	6	5	5	5	5	5	0	0	0	0	0	0	406	405	505	505	505	705
FGRRES_17677	C34	related to polyketide synthase	Acyltransferase ChoActase/COT/CPT; Beta-ketoacyl synthase; Acyl transferase domain; Phosphopantetheine-binding; Acyl carrier protein-like; GroES-like; Alcohol dehydrogenase, C-terminal; Methyltransferase type 12; Polyketide synthase, KR; Beta-ketoacyl synthase, N-terminal; Beta-ketoacyl synthase, C-terminal; Acyl transferase; Acyl transferase/acyl hydrolase/lysophospholipase; Malonyl-CoA ACP tran…	-	Tailoring Enzyme	3406204	3416264	3	0	0	0	0	0	0	14	14	14	13	12	12	16	20	17	17	18	18	4	3	5	2	3	3	1416.04	1420.03	1417.05	1317.02	1218.03	1218.03
FGRRES_06045_M	C35	probable 26S proteasome regulatory subunit p58	Proteasome component (PCI) domain; Winged helix-turn-helix transcription repressor DNA-binding; PCI/PINT associated module; 26S proteasome regulatory subunit, C-terminal; unintegrated	-	TF_TR	4123792	4126052	3	0	0	0	0	0	0	0	0	0	0	0	0	1	1	1	1	1	1	0	0	0	0	0	0	1	1	1	1	1	1
FGRRES_06047	C35	related to histone acetyltransferase	MOZ/SAS-like protein; Acyl-CoA N-acyltransferase	-	Tailoring Enzyme	4130731	4132709	3	0	0	0	0	0	0	1	1	1	1	1	2	0	0	0	0	0	0	0	0	0	0	0	0	100	100	100	100	100	200
FGRRES_06051	C35	probable TPS1 - alpha,alpha-trehalose-phosphate synthase, 56 KD subunit	Glycosyl transferase, family 20; Alpha,alpha-trehalose-phosphate synthase	-	Tailoring Enzyme	4144442	4146103	3	0	0	0	0	0	0	0	0	0	0	0	0	0	0	0	0	0	0	1	1	1	1	1	1	0.01	0.01	0.01	0.01	0.01	0.01
FGRRES_16594	C35	-	probable alpha-aminoadipate reductase large subunit	AMP-dependent synthetase/ligase; Phosphopantetheine-binding; Acyl carrier protein-like; Amino acid adenylation; Thioester reductase; Male sterility, NAD-binding; L-aminoadipate-semialdehyde dehydrogenase, large subunit; NAD(P)-binding domain; AMP-binding, conserved site; unintegrated	SignatureEnzyme	-	-	3	0	0	0	0	0	0	0	0	0	0	0	0	0	0	0	0	0	0	0	0	0	0	0	0	0	0	0	0	0	0
FGRRES_11026	C63	Malonichrome	non-ribosomal peptide synthetase	AMP-dependent synthetase/ligase; Condensation domain; Phosphopantetheine attachment site; Phosphopantetheine-binding; Acyl carrier protein-like; AMP-binding, conserved site; Nucleoside diphosphate kinase, active site; unintegrated	SignatureEnzyme	6425284	6439592	3	0	0	0	0	0	0	42	37	37	37	37	33	34	31	31	31	31	23	1	1	1	1	1	1	4234.01	3731.01	3731.01	3731.01	3731.01	3323.01
FGRRES_11027	C63	conserved hypothetical protein	Acyl-CoA N-acyltransferase; Siderophore biosynthesis protein, conserved domain	-	Tailoring Enzyme	6440168	6441451	3	0	0	0	0	0	0	1	0	0	0	0	0	6	1	1	1	1	1	0	0	0	0	0	0	106	1	1	1	1	1
FGRRES_11028	C63	related to ATP-binding cassette transporter protein YOR1	ABC transporter, transmembrane domain; ABC transporter-like; ATPase, AAA+ type, core; ABC transporter, transmembrane domain, type 1; ABC transporter, conserved site; ABC transporter, integral membrane type 1; unintegrated	-	TF_TR	6442371	6446569	3	0	0	0	0	0	0	3	6	6	6	6	3	11	13	13	13	13	13	0	1	1	1	1	0	311	613.01	613.01	613.01	613.01	313
FGRRES_11029	C63	related to major facilitator MirA	Major facilitator superfamily; Major facilitator superfamily domain, general substrate transporter; Major facilitator superfamily domain; unintegrated	-	TF_TR	6447691	6449607	3	0	0	0	0	0	0	1	0	0	0	0	0	3	3	3	3	3	5	0	0	0	0	0	0	103	3	3	3	3	5
FGRRES_10990	C64	-	related to AM-toxin synthetase (AMT)	AMP-dependent synthetase/ligase; Phosphopantetheine attachment site; Phosphopantetheine-binding; Acyl carrier protein-like; Polyketide synthase, phosphopantetheine-binding; unintegrated	SignatureEnzyme	6324345	6326858	3	0	0	0	0	0	0	3	3	3	3	3	3	3	3	3	3	3	3	0	0	0	0	0	0	303	303	303	303	303	303
FGRRES_10991	C64	related to benzoate 4-monooxygenase cytochrome P450	Cytochrome P450; Cytochrome P450, E-class, group I; Cytochrome P450, conserved site	-	Tailoring Enzyme	6327241	6328852	3	0	0	0	0	0	0	0	0	0	0	0	0	2	2	2	2	2	2	0	0	0	0	0	0	2	2	2	2	2	2
FGRRES_10995	C64	related to multidrug resistance protein	ABC transporter, transmembrane domain; ABC transporter-like; ATPase, AAA+ type, core; ABC transporter, transmembrane domain, type 1; ABC transporter, conserved site; ABC transporter, integral membrane type 1; unintegrated	-	TF_TR	6335824	6340455	3	0	0	0	0	0	0	2	3	3	3	3	0	3	11	11	11	11	3	0	2	2	2	2	0	203	311.02	311.02	311.02	311.02	3
FGRRES_17487	C64	-	related to non-ribosomal peptide synthetase	AMP-dependent synthetase/ligase; Condensation domain; Phosphopantetheine attachment site; Phosphopantetheine-binding; Acyl carrier protein-like; Amino acid adenylation; Male sterility, NAD-binding; NAD(P)-binding domain; Polyketide synthase, phosphopantetheine-binding; AMP-binding, conserved site; unintegrated	SignatureEnzyme	6286390	6320467	3	1	1	1	1	1	1	15	17	17	17	17	24	18	14	14	14	14	28	0	0	0	0	0	0	11518	11714	11714	11714	11714	12428
FGRRES_10933	C65	-	probable prenyl transferase	Polyprenyl synthetase; Terpenoid synthase; Polyprenyl synthetase-related; unintegrated	SignatureEnzyme	6145399	6146804	3	0	0	0	0	0	0	0	0	0	0	0	0	1	0	0	0	0	0	0	0	0	0	0	0	1	0	0	0	0	0
FGRRES_10935	C65	related to A.gambiae ATP-binding-cassette protein	ABC transporter-like; ATPase, AAA+ type, core; ABC-2 type transporter; ABC transporter, conserved site; unintegrated	-	TF_TR	6152056	6156158	3	0	0	0	0	0	0	1	3	3	3	3	1	0	0	0	0	0	1	0	0	0	0	0	0	100	300	300	300	300	101
FGRRES_10938	C65	related to allantoate permease	Major facilitator superfamily; Major facilitator superfamily domain, general substrate transporter; unintegrated		TF_TR	-	-	3	0	0	0	0	0	0	0	1	1	1	1	2	0	1	1	1	1	1	0	0	0	0	0	0	0	101	101	101	101	201
FGRRES_17497	C65	hypothetical protein	Zn(2)-C6 fungal-type DNA-binding domain	-	TF_TR	6140454	6142108	3	0	0	0	0	0	0	2	2	2	2	2	2	1	0	0	0	0	0	1	0	0	0	0	0	201.01	200	200	200	200	200
FGRRES_17498	C65	related to sorbitol transporter	Sugar/inositol transporter; General substrate transporter; Sugar transporter, conserved site; Major facilitator superfamily domain, general substrate transporter; Major facilitator superfamily domain; unintegrated	-	TF_TR	6133846	6135861	3	0	0	0	0	0	0	1	1	1	1	1	1	1	2	2	2	2	1	0	0	0	0	0	0	101	102	102	102	102	101
FGRRES_11389	C66	related to O-methylsterigmatocystin oxidoreductase	Cytochrome P450; Cytochrome P450, E-class, group I; Cytochrome P450, conserved site	-	Tailoring Enzyme	7438381	7440118	3	0	1	0	0	0	1	1	6	4	4	12	6	6	4	2	2	19	4	2	1	0	0	7	1	106.02	10604	402	402	1219.07	10604
FGRRES_11395	C66	-	related to AM-toxin synthetase (AMT)	AMP-dependent synthetase/ligase; Condensation domain; Phosphopantetheine attachment site; Phosphopantetheine-binding; Acyl carrier protein-like; Amino acid adenylation; AMP-binding, conserved site; unintegrated	SignatureEnzyme	7454444	7461692	3	0	0	0	0	0	0	16	16	12	9	12	10	31	42	20	26	21	26	0	0	0	0	0	0	1631	1642	1220	926	1221	1026
FGRRES_13971	C66	related to aflatoxin efflux pump AFLT	Tetracycline resistance protein, TetA/multidrug resistance protein MdtG; Major facilitator superfamily; Major facilitator superfamily domain, general substrate transporter; Major facilitator superfamily domain; unintegrated	-	TF_TR	7443888	7445519	3	0	0	0	0	0	0	4	3	2	1	5	4	5	4	0	0	2	3	0	0	0	0	0	0	405	304	200	100	502	403
FGRRES_17561	C66	hypothetical protein	Transcription factor, fungi	-	TF_TR	7435692	7437586	3	0	0	0	0	0	0	11	10	11	9	10	11	23	23	22	4	23	21	0	0	0	1	0	1	1123	1023	1122	904.01	1023	1121.01
FGRRES_06442	C36	conserved hypothetical protein	Zn(2)-C6 fungal-type DNA-binding domain	-	TF_TR	58441	60028	4	0	0	0	0	0	0	4	1	1	1	2	1	0	2	1	1	1	1	0	0	0	0	0	0	400	102	101	101	201	101
FGRRES_06444	C36	-	conserved hypothetical protein	Terpenoid synthase; Trichodiene synthase	SignatureEnzyme	64001	65250	4	0	0	0	0	1	0	1	3	1	1	13	1	0	1	1	1	36	1	0	1	1	1	22	1	100	301.01	101.01	101.01	11336.2	101.01
FGRRES_06447_M	C36	related to O-methylsterigmatocystin oxidoreductase	Cytochrome P450; Cytochrome P450, E-class, group I	-	Tailoring Enzyme	70666	72326	4	0	0	0	0	0	0	2	2	2	2	2	2	3	3	3	3	3	3	0	0	0	0	0	0	203	203	203	203	203	203
FGRRES_06448_M	C36	conserved hypothetical protein	Casein kinase II, regulatory subunit; Transcription factor, fungi; unintegrated	-	TF_TR	72558	74982	4	0	1	0	0	0	1	1	5	3	3	5	5	1	5	2	2	1	5	0	0	1	1	1	0	101	10505	302.01	302.01	501.01	10505
FGRRES_06453	C37	related to putative tartrate transporter	Major facilitator superfamily; Major facilitator superfamily domain, general substrate transporter; Major facilitator superfamily domain; unintegrated	-	TF_TR	86572	88317	4	0	0	0	0	0	0	0	0	0	0	0	0	4	5	4	4	4	4	1	1	1	1	1	1	4.01	5.01	4.01	4.01	4.01	4.01
FGRRES_06460_M	C37	conserved hypothetical protein	Transcription factor, fungi	-	TF_TR	101068	103357	4	0	0	0	0	0	0	0	0	0	0	0	0	10	7	10	10	7	9	2	2	2	2	3	2	10.02	7.02	10.02	10.02	7.03	9.02
FGRRES_06462	C37	-	related to coenzyme a synthetase	AMP-dependent synthetase/ligase; Bacterial transferase hexapeptide repeat; Phosphopantetheine-binding; Acyl carrier protein-like; Trimeric LpxA-like; Polyketide synthase, phosphopantetheine-binding; unintegrated	SignatureEnzyme	110336	115362	4	0	0	0	0	0	0	7	7	9	9	12	7	10	10	10	10	11	10	1	1	1	1	1	1	710.01	710.01	910.01	910.01	1211.01	710.01
FGRRES_12922	C37	-	related to malonyl CoA synthetase	AMP-dependent synthetase/ligase; AMP-binding, conserved site; unintegrated	SignatureEnzyme	97890	99684	4	0	0	0	0	0	0	1	1	2	2	1	1	4	4	4	4	4	4	0	0	0	0	0	0	104	104	204	204	104	104
FGRRES_16661	C37	related to TNA1 - High affinity nicotinic acid plasma membrane permease	Major facilitator superfamily; Major facilitator superfamily domain, general substrate transporter; unintegrated		TF_TR	-	-	4	0	0	0	0	0	0	0	0	0	0	0	0	0	0	0	0	0	0	0	0	0	0	0	0	0	0	0	0	0	0
FGRRES_17682	C37	conserved hypothetical protein	Transcription factor, fungi	-	TF_TR	91459	94367	4	0	0	0	0	0	0	5	2	5	5	6	5	5	0	5	5	10	5	5	1	1	1	5	5	505.05	200.01	505.01	505.01	610.05	505.05
FGRRES_06503_M	C38	conserved hypothetical protein	Zn(2)-C6 fungal-type DNA-binding domain; Transcription factor, fungi	-	TF_TR	271100	274009	4	0	0	0	0	0	0	0	0	0	0	0	0	2	1	3	3	1	3	1	1	1	1	0	1	2.01	1.01	3.01	3.01	1	3.01
FGRRES_06507	C38	-	related to alpha-aminoadipate reductase large subunit	AMP-dependent synthetase/ligase; Short-chain dehydrogenase/reductase SDR; Glucose/ribitol dehydrogenase; Phosphopantetheine attachment site; Phosphopantetheine-binding; Acyl carrier protein-like; Thioester reductase; Male sterility, NAD-binding; NAD(P)-binding domain; Polyketide synthase/Fatty acid synthase, KR; AMP-binding, conserved site; unintegrated	SignatureEnzyme	284462	288310	4	0	0	0	0	0	0	0	0	0	0	0	0	5	5	5	5	5	5	0	0	0	0	0	0	5	5	5	5	5	5
FGRRES_06508	C38	probable lysine permease	Amino acid/polyamine transporter I; Amino acid permease, conserved site; Amino acid permease domain; unintegrated	-	TF_TR	291317	292864	4	0	0	0	0	0	0	0	0	0	0	0	0	11	1	11	11	11	11	0	0	0	0	0	0	11	1	11	11	11	11
FGRRES_06536	C39	related to fructosyl amino acid oxidase	FAD dependent oxidoreductase	-	Tailoring Enzyme	355602	356945	4	0	0	0	0	0	0	5	2	3	3	2	3	15	1	15	15	1	15	0	0	0	0	0	0	515	201	315	315	201	315
FGRRES_06537	C39	probable neutral amino acid permease	Amino acid transporter, transmembrane; unintegrated	-	TF_TR	357176	358683	4	0	0	0	0	0	0	1	1	2	2	1	2	31	10	29	29	10	29	4	0	4	4	0	4	131.04	110	229.04	229.04	110	229.04
FGRRES_06540	C39	-	conserved hypothetical protein	Polyketide cyclase, SnoaL-like; unintegrated	SignatureEnzyme	362886	363390	4	0	0	0	0	0	0	0	0	0	0	0	0	1	1	1	1	0	1	0	0	0	0	0	0	1	1	1	1	0	1
FGRRES_06542_M	C39	related to AKR1 - ankyrin repeat-containing protein	Zinc finger, DHHC-type, palmitoyltransferase; Ankyrin repeat; Ankyrin repeat-containing domain; unintegrated	-	TF_TR	369126	371831	4	0	0	0	0	0	0	0	0	0	0	0	0	1	1	1	1	2	1	0	1	1	1	0	1	1	1.01	1.01	1.01	2	1.01
FGRRES_16672_M	C39	hypothetical protein	Zn(2)-C6 fungal-type DNA-binding domain	-	TF_TR	353058	355185	4	0	0	0	0	0	0	2	3	1	1	1	1	0	0	0	0	0	0	2	2	2	2	1	2	200.02	300.02	100.02	100.02	100.01	100.02
FGRRES_07582	C40	probable low-affinity hexose transporter HXT3	Sugar/inositol transporter; General substrate transporter; Sugar transporter, conserved site; Major facilitator superfamily domain, general substrate transporter; Major facilitator superfamily domain; unintegrated	-	TF_TR	3935832	3937722	4	0	0	0	0	0	0	0	1	0	0	0	0	7	5	6	4	4	4	2	2	3	2	2	2	7.02	105.02	6.03	4.02	4.02	4.02
FGRRES_07583	C40	conserved hypothetical protein	Negative transcriptional regulator; FMN-binding split barrel-related; FMN-binding split barrel	-	TF_TR	3939663	3940403	4	0	0	0	0	0	0	1	1	1	1	1	1	2	1	1	1	1	1	0	0	0	0	0	0	102	101	101	101	101	101
FGRRES_07584	C40	related to DAL5 - Allantoate and ureidosuccinate permease	Major facilitator superfamily; Major facilitator superfamily domain, general substrate transporter; Major facilitator superfamily domain; unintegrated	-	TF_TR	3941272	3943123	4	0	0	0	0	0	0	2	0	0	1	1	1	5	1	1	5	5	6	2	1	0	4	4	4	205.02	1.01	1	105.04	105.04	106.04
FGRRES_07587	C40	related to sugar transport protein STL1	Sugar/inositol transporter; General substrate transporter; Sugar transporter, conserved site; Major facilitator superfamily domain, general substrate transporter; Major facilitator superfamily domain; unintegrated	-	TF_TR	3951630	3953315	4	0	0	0	0	0	0	0	0	0	0	0	0	3	4	3	3	3	3	0	0	0	0	0	0	3	4	3	3	3	3
FGRRES_07589	C40	conserved hypothetical protein	Zn(2)-C6 fungal-type DNA-binding domain	-	TF_TR	3955818	3957471	4	0	0	0	0	0	0	7	5	8	5	5	5	18	9	18	9	9	9	2	1	2	2	2	1	718.02	509.01	818.02	509.02	509.02	509.01
FGRRES_07592	C40	conserved hypothetical protein	GCN5-related N-acetyltransferase (GNAT) domain; Acyl-CoA N-acyltransferase	-	Tailoring Enzyme	3962448	3962987	4	0	0	0	0	0	0	1	1	1	0	0	1	0	1	1	0	0	1	0	0	0	0	0	0	100	101	101	0	0	101
FGRRES_07594	C40	related to maltose permease	General substrate transporter; Major facilitator superfamily domain, general substrate transporter; Major facilitator superfamily domain; unintegrated	-	TF_TR	3965382	3967095	4	0	0	0	0	0	0	4	3	4	3	3	3	6	7	6	7	7	7	3	2	2	1	2	2	406.03	307.02	406.02	307.01	307.02	307.02
FGRRES_07596	C40	probable bifunctional P-450:NADPH-P450 reductase	Cytochrome P450; Oxidoreductase FAD/NAD(P)-binding; Cytochrome P450, E-class, group I; FAD-binding, type 1; Flavodoxin/nitric oxide synthase; Ferredoxin reductase-type FAD-binding domain; Riboflavin synthase-like beta-barrel; Cytochrome P450, conserved site; NADPH-cytochrome p450 reductase, FAD-binding, alpha-helical domain-3	-	Tailoring Enzyme	3972168	3975628	4	0	0	0	0	0	0	3	3	3	3	3	3	10	11	11	11	11	11	3	3	2	3	3	3	310.03	311.03	311.02	311.03	311.03	311.03
FGRRES_16851	C40	hypothetical protein	Zn(2)-C6 fungal-type DNA-binding domain; Transcription factor, fungi	-	TF_TR	3959956	3962049	4	0	0	0	0	0	0	1	0	1	0	0	0	7	1	7	1	1	1	0	0	0	0	0	0	107	1	107	1	1	1
FGRRES_07674	C41	conserved hypothetical protein	Transcription factor, fungi	-	TF_TR	4167282	4168803	4	0	0	0	0	0	0	3	3	4	4	4	4	10	10	10	9	10	10	3	3	3	3	3	3	310.03	310.03	410.03	409.03	410.03	410.03
FGRRES_16873	C41	-	hypothetical protein	Terpene synthase, metal-binding domain; Terpenoid synthase	SignatureEnzyme	4164877	4166469	4	0	0	0	0	0	0	0	1	0	0	0	0	3	6	3	3	3	4	3	4	3	4	3	3	3.03	106.04	3.03	3.04	3.03	4.03
FGRRES_07798	C42	probable polyketide synthase	Beta-ketoacyl synthase; AMP-dependent synthetase/ligase; Acyl transferase domain; Condensation domain; Phosphopantetheine attachment site; Phosphopantetheine-binding; Acyl carrier protein-like; Amino acid adenylation; Male sterility, NAD-binding; Methyltransferase type 12; Polyketide synthase, KR; Beta-ketoacyl synthase, N-terminal; Beta-ketoacyl synthase, C-terminal; Acyl transferase; Acyl trans…	-	Tailoring Enzyme	4521961	4533819	4	0	0	0	0	0	0	69	66	66	66	66	76	101	98	98	98	98	110	1	0	0	0	0	1	7001.01	6698	6698	6698	6698	7710.01
FGRRES_07802	C42	related to putative multidrug transporter Mfs1.1 (major facilitator family protein)	Tetracycline resistance protein TetB/drug resistance transporter; Major facilitator superfamily; Major facilitator superfamily domain, general substrate transporter; Major facilitator superfamily domain; unintegrated	-	TF_TR	4541272	4542957	4	0	0	0	0	0	0	5	4	4	4	4	0	18	17	17	17	17	0	0	0	0	0	0	0	518	417	417	417	417	0
FGRRES_16900	C42	hypothetical protein	Cytochrome P450; Cytochrome P450, E-class, group I; Cytochrome P450, conserved site	-	Tailoring Enzyme	4545775	4547430	4	0	0	0	0	0	0	0	0	0	0	0	1	2	5	5	5	5	5	0	1	1	1	1	1	2	5.01	5.01	5.01	5.01	105.01
FGRRES_09060	C52	conserved hypothetical protein	General substrate transporter; Sugar transporter, conserved site; Major facilitator superfamily domain, general substrate transporter; Major facilitator superfamily domain; unintegrated	-	TF_TR	7679035	7680868	4	0	0	0	0	0	0	2	2	1	2	2	2	5	7	6	5	5	5	2	3	1	2	2	2	205.02	207.03	106.01	205.02	205.02	205.02
FGRRES_09063	C52	related to salicylate 1-monooxygenase	Monooxygenase, FAD-binding; Aromatic-ring hydroxylase-like; FAD dependent oxidoreductase	-	Tailoring Enzyme	7674911	7676316	4	0	0	0	0	0	0	3	3	2	3	3	3	7	6	10	6	8	8	0	0	0	0	0	0	307	306	210	306	308	308
FGRRES_09064_M	C52	related to nitrate assimilation regulatory protein nirA	Zn(2)-C6 fungal-type DNA-binding domain	-	TF_TR	7672170	7674360	4	0	0	0	0	0	0	6	6	13	6	6	12	70	70	105	70	70	103	20	20	14	20	20	12	670.2	670.2	1405.14	670.2	670.2	1303.12
FGRRES_09065	C52	related to STB5 - SIN3 binding protein	Zn(2)-C6 fungal-type DNA-binding domain; Transcription factor, fungi; unintegrated	-	TF_TR	7667607	7669620	4	0	0	0	0	0	0	3	0	5	3	3	5	20	21	20	20	20	22	3	1	3	3	3	3	320.03	21.01	520.03	320.03	320.03	522.03
FGRRES_09067	C52	conserved hypothetical protein	GCN5-related N-acetyltransferase (GNAT) domain; Acyl-CoA N-acyltransferase	-	Tailoring Enzyme	7662992	7663516	4	0	0	0	0	0	0	4	4	4	4	4	4	11	11	11	11	11	11	0	0	0	0	0	0	411	411	411	411	411	411
FGRRES_09074	C52	related to maltose permease	General substrate transporter; Major facilitator superfamily domain, general substrate transporter; Major facilitator superfamily domain; unintegrated	-	TF_TR	7645885	7647507	4	0	0	0	0	0	0	8	7	6	8	8	7	99	99	104	99	99	99	0	0	0	0	0	0	899	799	704	899	899	799
FGRRES_09075_M	C52	conserved hypothetical protein	Transcription factor, fungi	-	TF_TR	7643835	7645605	4	0	0	2	0	0	0	17	17	15	17	17	17	89	88	84	87	88	87	7	7	7	8	7	7	1789.07	1788.07	21584.1	1787.08	1788.07	1787.07
FGRRES_09078	C52	related to neutral amino acid permease	Amino acid transporter, transmembrane; unintegrated	-	TF_TR	7635871	7637364	4	0	0	0	0	0	0	1	1	1	1	1	1	4	4	4	4	4	4	0	0	0	0	0	0	104	104	104	104	104	104
FGRRES_09080	C52	related to transcription activator	Zn(2)-C6 fungal-type DNA-binding domain	-	TF_TR	7631395	7632930	4	0	0	0	0	0	0	3	4	5	5	5	5	4	4	4	4	4	4	0	0	0	0	0	0	304	404	504	504	504	504
FGRRES_09081	C52	probable maltose permease (MalP)	Sugar/inositol transporter; General substrate transporter; Sugar transporter, conserved site; Major facilitator superfamily domain, general substrate transporter; Major facilitator superfamily domain; unintegrated	-	TF_TR	7629402	7631054	4	0	0	0	0	0	0	1	1	2	1	1	1	5	6	5	5	5	6	0	0	0	0	0	0	105	106	205	105	105	106
FGRRES_09086_M	C52	related to O-methylsterigmatocystin oxidoreductase	Cytochrome P450; Cytochrome P450, E-class, group I	-	Tailoring Enzyme	7611771	7613550	4	0	1	0	0	0	0	4	4	4	4	4	5	8	7	7	7	7	7	1	1	1	1	1	1	408.01	10407	407.01	407.01	407.01	507.01
FGRRES_17156	C52	related to monocarboxylate transporter 2	Major facilitator superfamily; Major facilitator superfamily domain, general substrate transporter; Major facilitator superfamily domain; unintegrated	-	TF_TR	7658340	7659835	4	0	0	0	0	0	0	10	5	10	10	10	5	31	15	27	31	31	15	1	1	1	1	2	1	1031.01	515.01	1027.01	1031.01	1031.02	515.01
FGRRES_09191	C53	related to formate transport protein	Formate/nitrite transporter; Formate/nitrite transporter, conserved site	-	TF_TR	7336901	7337968	4	0	0	0	0	0	0	1	1	1	0	0	0	1	1	0	1	1	1	1	0	1	1	1	1	101.01	101	100.01	1.01	1.01	1.01
FGRRES_09195	C53	related to cycloheximide-inducible protein CIP70 (cytochrome P450 family)	Cytochrome P450; Cytochrome P450, E-class, group IV; Cytochrome P450, conserved site	-	Tailoring Enzyme	7326012	7327727	4	0	0	0	0	0	0	2	1	1	1	1	2	6	2	1	1	1	1	2	1	1	1	1	1	206.02	102.01	101.01	101.01	101.01	201.01
FGRRES_15669_M	C53	related to sterigmatocystin 7-O-methyltransferase precursor	O-methyltransferase, family 2; O-methyltransferase, COMT, eukaryota		Tailoring Enzyme	-	-	4	0	0	0	0	0	0	0	0	0	0	0	0	0	0	0	0	0	0	0	0	0	0	0	0	0	0	0	0	0	0
FGRRES_17168	C53	Precursor of insoluble perithecial pigment	probable polyketide synthase	Beta-ketoacyl synthase; Acyl transferase domain; Phosphopantetheine attachment site; Phosphopantetheine-binding; Acyl carrier protein-like; Male sterility, NAD-binding; Beta-ketoacyl synthase, N-terminal; Beta-ketoacyl synthase, C-terminal; Acyl transferase; Acyl transferase/acyl hydrolase/lysophospholipase; Malonyl-CoA ACP transacylase, ACP-binding; Thiolase-like, subgroup; Thiolase-like; NAD(P)…	SignatureEnzyme	7355330	7362450	4	0	0	0	0	0	0	45	43	45	45	46	46	157	157	158	158	158	160	11	9	10	10	10	10	4657.11	4457.09	4658.1	4658.1	4758.1	4760.1
FGRRES_17171	C53	hypothetical protein	Zn(2)-C6 fungal-type DNA-binding domain; Aflatoxin regulatory protein	-	TF_TR	7343348	7344466	4	0	0	0	0	0	0	1	1	1	1	1	1	2	2	1	0	0	0	0	0	0	0	0	0	102	102	101	100	100	100
FGRRES_09211	C54	conserved hypothetical protein	Ribosomal RNA methyltransferase RrmJ/FtsJ	-	Tailoring Enzyme	7279506	7280661	4	0	0	0	0	0	0	3	3	3	3	3	3	3	3	3	3	3	3	0	0	0	0	0	0	303	303	303	303	303	303
FGRRES_09214	C54	related to homocysteine S-methyltransferase	Homocysteine S-methyltransferase		Tailoring Enzyme	-	-	4	0	0	0	0	0	0	0	0	0	0	0	0	0	0	0	0	0	0	0	0	0	0	0	0	0	0	0	0	0	0
FGRRES_09217	C54	related to TBP-binding repressor protein	Transcription factor CBF/NF-Y/archaeal histone; Histone-fold; unintegrated	-	TF_TR	7267866	7268816	4	0	0	0	0	0	0	0	0	0	0	0	0	0	0	0	0	0	1	2	2	2	0	0	2	0.02	0.02	0.02	0	0	1.02
FGRRES_17177	C54	related to monocarboxylate transporter 2	Major facilitator superfamily; Major facilitator superfamily domain, general substrate transporter; unintegrated	-	TF_TR	7284918	7286380	4	0	0	0	0	0	0	1	1	1	1	1	1	2	2	4	4	4	4	0	0	0	0	0	0	102	102	104	104	104	104
FGRRES_17178	C54	hypothetical protein	FAD dependent oxidoreductase	-	Tailoring Enzyme	7271371	7272650	4	0	0	0	0	0	0	0	0	5	5	5	1	0	0	0	0	0	3	1	1	0	0	0	1	0.01	0.01	500	500	500	103.01
FGRRES_09331	C55	conserved hypothetical protein	Zn(2)-C6 fungal-type DNA-binding domain	-	TF_TR	6896784	6898693	4	0	0	0	0	0	0	0	2	0	2	2	0	1	0	0	0	0	0	1	1	1	1	1	1	1.01	200.01	0.01	200.01	200.01	0.01
FGRRES_09332	C55	probable NADH-ubiquinone oxidoreductase 19.3 kDa subunit, mitochondrial precursor	NADH:ubiquinone oxidoreductase-like, 20kDa subunit; NADH-ubiquinone oxidoreductase, 20 Kd subunit; [NiFe]-hydrogenase-3-type complex, small subunit/NADH:quinone oxidoreductase, subunit NuoB	-	Tailoring Enzyme	6895826	6896611	4	0	0	0	0	0	0	0	1	0	1	1	0	0	0	0	0	0	0	1	1	1	1	1	1	0.01	100.01	0.01	100.01	100.01	0.01
FGRRES_09333	C55	related to Pdr3p	Zn(2)-C6 fungal-type DNA-binding domain; Transcription factor, fungi	-	TF_TR	6894118	6895752	4	0	0	0	0	0	0	1	0	1	0	0	1	0	1	0	1	1	0	0	0	0	0	0	0	100	1	100	1	1	100
FGRRES_09335	C55	related to multidrug resistance protein	Major facilitator superfamily; Major facilitator superfamily domain, general substrate transporter; Major facilitator superfamily domain; unintegrated	-	TF_TR	6887055	6888881	4	0	0	0	0	0	0	0	0	0	0	0	0	5	5	5	5	5	1	0	0	0	0	0	0	5	5	5	5	5	1
FGRRES_09339	C55	probable RLM1 - transcription factor of the MADS box family	Transcription factor, MADS-box; Protein of unknown function DUF3547; unintegrated	-	TF_TR	6863282	6865498	4	0	0	0	0	0	0	0	0	0	0	0	0	2	2	3	2	2	3	0	0	0	0	0	0	2	2	3	2	2	3
FGRRES_13560	C55	-	conserved hypothetical protein	Antibiotic biosynthesis monooxygenase; Protein of unknown function DUF482; Dimeric alpha-beta barrel; unintegrated	SignatureEnzyme	6884480	6884863	4	0	0	0	0	0	0	0	0	0	0	0	0	1	1	2	1	1	0	0	0	0	0	0	0	1	1	2	1	1	0
FGRRES_13562_M	C55	probable carnitine transporter	Amino acid/polyamine transporter I; Amino acid permease domain; unintegrated	-	TF_TR	6877109	6879147	4	0	0	0	0	0	0	0	0	0	0	0	0	1	1	2	2	2	2	1	0	0	0	0	0	1.01	1	2	2	2	2
FGRRES_09381	C56	-	probable farnesyl-diphosphate farnesyltransferase	Squalene/phytoene synthase; Farnesyl-diphosphate farnesyltransferase; Terpenoid synthase; Squalene/phytoene synthase, conserved site; unintegrated	SignatureEnzyme	6741609	6743155	4	0	0	0	0	0	0	0	0	0	0	0	0	1	1	1	1	1	1	1	1	1	1	1	1	1.01	1.01	1.01	1.01	1.01	1.01
FGRRES_09593	C57	conserved hypothetical protein	Methyltransferase type 12		Tailoring Enzyme	-	-	4	0	0	0	0	0	0	0	0	0	0	0	0	0	0	0	0	0	0	0	0	0	0	0	0	0	0	0	0	0	0
FGRRES_09594	C57	conserved hypothetical protein	Zn(2)-C6 fungal-type DNA-binding domain; Transcription factor, fungi; unintegrated	-	TF_TR	5989365	5991862	4	0	0	0	0	0	0	0	2	2	0	0	1	0	0	0	0	0	0	1	1	1	0	0	1	0.01	200.01	200.01	0	0	100.01
FGRRES_09595	C57	probable aflatoxin efflux pump AFLT	Major facilitator superfamily; Major facilitator superfamily domain, general substrate transporter; Major facilitator superfamily domain; unintegrated	-	TF_TR	5986321	5988203	4	0	0	0	0	0	0	4	4	4	1	1	5	0	1	1	0	0	1	0	0	0	0	0	0	400	401	401	100	100	501
FGRRES_10094	C58	related to Polyamine transport protein	Major facilitator superfamily domain, general substrate transporter; unintegrated	-	TF_TR	9823214	9827374	4	0	0	0	0	0	0	0	1	0	0	0	0	1	1	1	1	1	1	0	0	0	0	0	0	1	101	1	1	1	1
FGRRES_10098	C58	related to mfs-multidrug-resistance transporter	Major facilitator superfamily; Major facilitator superfamily domain, general substrate transporter; Major facilitator superfamily domain; unintegrated		TF_TR	-	-	4	0	0	0	0	0	0	0	0	0	0	0	0	0	0	0	0	0	0	0	1	0	0	0	0	0	0.01	0	0	0	0
FGRRES_17725	C58	-	probable farnesyltranstransferase (al-3)	Polyprenyl synthetase; Terpenoid synthase; Polyprenyl synthetase-related; unintegrated	SignatureEnzyme	-	-	4	0	0	0	0	0	0	0	0	0	0	0	0	0	0	0	0	0	0	0	0	0	0	0	0	0	0	0	0	0	0
*TF or TR transcription factor or transporters

## Sheet: Table S7
Stable_ID	Name	Chromosome	Start	Stop	Sens	Translated protein	Supplementary information
FGRRES_00071	Tri1	1	291505	293259	(+)	cytochrome P450 monooxygenase	Tailoring enzyme
FGRRES_03532	Tri8	2	5392461	5393798	(-)	trichothecene 3-O-esterase	Two alleles possibles implicated respectively in the production of 15-acetyldeoxinivalenol or 3-acetyldeoxinivalenol
FGRRES_03533	Tri7	2	5395009	5395867	(+)	related to TRI7 - trichothecene biosynthesis gene cluster	Functionnal in nivalenol producer strains only (Lee et al., 2002)
FGRRES_03534_M	Tri3	2	5396677	5398444	(+)	trichothecene 15-O-acetyltransferase	Tailoring enzyme
FGRRES_03535	Tri4	2	5399398	5401139	(-)	trichodiene oxygenase [cytochrome P450]	Tailoring enzyme
FGRRES_16251	Tri6	2	5402308	5402964		trichothecene biosynthesis positive transcription factor	General regulator (Seong et al. 2009)
FGRRES_03537	Tri5	2	5405852	5407038	(+)	trichodiene synthase [sesquiterpene cyclase]	Signature enzyme
FGRRES_03538	Tri10	2	5407706	5409058	(+)	regulatory protein	Transcription factor
FGRRES_03539	Tri9	2	5409654	5409785	(-)	hypothetical protein	Role unclear
FGRRES_03540	Tri11	2	5410953	5412693	(-)	isotrichodermin C-15 hydroxylase	Tailoring enzyme
FGRRES_03541	Tri12	2	5413251	5415227	(-)	trichothecene efflux pump	Transporter
FGRRES_03542_M	Tri13	2	5416141	5416628	(-)	probable cytochrome P450	Functionnal in nivalenol producer strains only (Lee et al., 2002)
FGRRES_03543	Tri14	2	5418308	5419477	(+)	putative trichothecene biosynthesis gene	Considered as specific Tri gene regulator
FGRRES_11025	Tri15	3	6422848	6423822	(-)	putative C2H2 zinc finger transcription factor	ND
FGRRES_07896	Tri101	4	4805149	4806504	(-)	trichothecene 3-O-acetyltransferase	Tailoring enzyme

## Sheet: Table S8
					DON production in wheat
					+++	0	++++	++	+++	+
Tri name	#CHROMOSOME	POSITION	Reference Allele	Alternative Allele	INRA-156	INRA-159	INRA-164	INRA-171	INRA-181	INRA-195	Number of isolates affected	Type	SnpEff_Impact_Code	Gene surrounding or affected	Genic Feature	Nucleotidic Change	Amino-Acid Change	ProveanScore	Predicted Effect
Tri8	2	5389465	G	T	1	0	0	0	0	0	1	intergenic_region	MODIFIER	FGRRES_03531-FGRRES_03532	intergenic_region	n.5389465G>T	-	-	-
Tri8	2	5389816	G	GA	0	0	0	0	0	1	1	intergenic_region	MODIFIER	FGRRES_03531-FGRRES_03532	intergenic_region	n.5389816_5389817insA	-	-	-
Tri8	2	5389916	C	G	1	0	0	0	0	0	1	intergenic_region	MODIFIER	FGRRES_03531-FGRRES_03532	intergenic_region	n.5389916C>G	-	-	-
Tri8	2	5390003	A	C	1	1	1	1	1	1	6	intergenic_region	MODIFIER	FGRRES_03531-FGRRES_03532	intergenic_region	n.5390003A>C	-	-	-
Tri8	2	5390129	T	C	1	1	1	1	1	1	6	intergenic_region	MODIFIER	FGRRES_03531-FGRRES_03532	intergenic_region	n.5390129T>C	-	-	-
Tri8	2	5390318	C	T	1	0	0	0	0	0	1	intergenic_region	MODIFIER	FGRRES_03531-FGRRES_03532	intergenic_region	n.5390318C>T	-	-	-
Tri8	2	5390405	A	G	0	1	1	0	0	1	3	intergenic_region	MODIFIER	FGRRES_03531-FGRRES_03532	intergenic_region	n.5390405A>G	-	-	-
Tri8	2	5390897	A	G	1	1	1	1	1	1	6	intergenic_region	MODIFIER	FGRRES_03531-FGRRES_03532	intergenic_region	n.5390897A>G	-	-	-
Tri8	2	5390956	C	T	1	1	1	1	1	1	6	intergenic_region	MODIFIER	FGRRES_03531-FGRRES_03532	intergenic_region	n.5390956C>T	-	-	-
Tri8	2	5391145	A	T	1	1	1	1	1	1	6	intergenic_region	MODIFIER	FGRRES_03531-FGRRES_03532	intergenic_region	n.5391145A>T	-	-	-
Tri8	2	5391160	A	G	1	1	1	1	1	1	6	intergenic_region	MODIFIER	FGRRES_03531-FGRRES_03532	intergenic_region	n.5391160A>G	-	-	-
Tri8	2	5391162	C	A	1	1	1	1	1	1	6	intergenic_region	MODIFIER	FGRRES_03531-FGRRES_03532	intergenic_region	n.5391162C>A	-	-	-
Tri8	2	5391190	T	C	0	1	1	0	0	0	2	intergenic_region	MODIFIER	FGRRES_03531-FGRRES_03532	intergenic_region	n.5391190T>C	-	-	-
Tri8	2	5391276	TA	T	1	1	1	1	1	1	6	intergenic_region	MODIFIER	FGRRES_03531-FGRRES_03532	intergenic_region	n.5391277delA	-	-	-
Tri8	2	5391359	C	T	1	1	1	1	1	Filtered	5	intergenic_region	MODIFIER	FGRRES_03531-FGRRES_03532	intergenic_region	n.5391359C>T	-	-	-
Tri8	2	5391509	A	G	0	0	0	1	1	0	2	intergenic_region	MODIFIER	FGRRES_03531-FGRRES_03532	intergenic_region	n.5391509A>G	-	-	-
Tri8	2	5391572	TCTTA	T	0	0	0	1	1	0	2	intergenic_region	MODIFIER	FGRRES_03531-FGRRES_03532	intergenic_region	n.5391573_5391576delCTTA	-	-	-
Tri8	2	5391693	C	T	1	0	0	0	0	0	1	intergenic_region	MODIFIER	FGRRES_03531-FGRRES_03532	intergenic_region	n.5391693C>T	-	-	-
Tri8	2	5391712	C	T	0	1	1	0	0	0	2	intergenic_region	MODIFIER	FGRRES_03531-FGRRES_03532	intergenic_region	n.5391712C>T	-	-	-
Tri8	2	5391735	C	T	1	1	1	1	1	0	5	intergenic_region	MODIFIER	FGRRES_03531-FGRRES_03532	intergenic_region	n.5391735C>T	-	-	-
Tri8	2	5392139	G	C	1	1	1	1	1	1	6	intergenic_region	MODIFIER	FGRRES_03531-FGRRES_03532	intergenic_region	n.5392139G>C	-	-	-
Tri8	2	5392573	T	C	1	1	1	1	1	1	6	missense_variant	MODERATE	FGRRES_03532	transcript	c.1226A>G	p.Asp409Gly	-0.006	Neutral
Tri8	2	5392955	C	T	1	1	1	1	1	1	6	missense_variant	MODERATE	FGRRES_03532	transcript	c.844G>A	p.Gly282Ser	-1.402	Neutral
Tri8	2	5393073	T	C	1	1	1	1	1	1	6	synonymous_variant	LOW	FGRRES_03532	transcript	c.726A>G	p.Ser242Ser	-	-
Tri8-Tri7	2	5394597	A	G	1	1	1	1	1	1	6	intergenic_region	MODIFIER	FGRRES_03532-FGRRES_03533	intergenic_region	n.5394597A>G	-	-	-
Tri7	2	5395054	A	T	1	1	1	1	1	1	6	missense_variant	MODERATE	FGRRES_03533	transcript	c.46A>T	p.Thr16Ser	-0.12	Neutral
Tri7	2	5395389	G	A	1	1	1	1	1	1	6	missense_variant	MODERATE	FGRRES_03533	transcript	c.164G>A	p.Arg55Lys	-0.647	Neutral
Tri7	2	5395637	G	A	1	1	1	1	1	1	6	missense_variant	MODERATE	FGRRES_03533	transcript	c.412G>A	p.Glu138Lys	0.289	Neutral
Tri7	2	5395702	A	G	1	1	1	1	1	1	6	synonymous_variant	LOW	FGRRES_03533	transcript	c.477A>G	p.Leu159Leu	-	-
Tri7	2	5395791	A	G	1	1	1	1	1	1	6	missense_variant	MODERATE	FGRRES_03533	transcript	c.566A>G	p.Glu189Gly	0.472	Neutral
Tri7-Tri3	2	5395928	A	G	1	1	1	1	1	1	6	intergenic_region	MODIFIER	FGRRES_03533-FGRRES_03534_M	intergenic_region	n.5395928A>G	-	-	-
Tri7-Tri3	2	5396013	T	C	1	1	1	1	1	1	6	intergenic_region	MODIFIER	FGRRES_03533-FGRRES_03534_M	intergenic_region	n.5396013T>C	-	-	-
Tri7-Tri3	2	5396014	C	G	1	1	1	1	1	1	6	intergenic_region	MODIFIER	FGRRES_03533-FGRRES_03534_M	intergenic_region	n.5396014C>G	-	-	-
Tri7-Tri3	2	5396070	A	T	1	1	1	1	1	1	6	intergenic_region	MODIFIER	FGRRES_03533-FGRRES_03534_M	intergenic_region	n.5396070A>T	-	-	-
Tri7-Tri3	2	5396243	T	C	1	1	1	1	1	1	6	intergenic_region	MODIFIER	FGRRES_03533-FGRRES_03534_M	intergenic_region	n.5396243T>C	-	-	-
Tri7-Tri3	2	5396254	G	T	1	0	0	0	0	0	1	intergenic_region	MODIFIER	FGRRES_03533-FGRRES_03534_M	intergenic_region	n.5396254G>T	-	-	-
Tri7-Tri3	2	5396296	G	T	1	0	0	0	0	0	1	intergenic_region	MODIFIER	FGRRES_03533-FGRRES_03534_M	intergenic_region	n.5396296G>T	-	-	-
Tri7-Tri3	2	5396492	T	C	1	1	1	1	1	1	6	intergenic_region	MODIFIER	FGRRES_03533-FGRRES_03534_M	intergenic_region	n.5396492T>C	-	-	-
Tri7-Tri3	2	5396635	C	CA	1	1	1	1	1	1	6	intergenic_region	MODIFIER	FGRRES_03533-FGRRES_03534_M	intergenic_region	n.5396635_5396636insA	-	-	-
Tri7-Tri3	2	5397980	T	C	1	1	1	1	1	1	6	synonymous_variant	LOW	FGRRES_03534_M	transcript	c.1248T>C	p.Gly416Gly	-	-
Tri7-Tri3	2	5398302	TAACA	T	1	1	1	1	1	1	6	splice_region_variant&intron_variant	LOW	FGRRES_03534_M	transcript	c.1374-9_1374-6delAACA	-	-	-
Tri3-Tri5	2	5398452	T	TTTA	0	0	0	Filtered	1	Filtered	1	intergenic_region	MODIFIER	FGRRES_03534_M-FGRRES_03535	intergenic_region	n.5398452_5398453insTTA	-	-	-
Tri3-Tri4	2	5398782	C	G	0	0	0	1	1	1	3	intergenic_region	MODIFIER	FGRRES_03534_M-FGRRES_03535	intergenic_region	n.5398782C>G	-	-	-
Tri4	2	5400005	G	C	0	0	0	1	1	1	3	synonymous_variant	LOW	FGRRES_03535	transcript	c.1077C>G	p.Thr359Thr	-	-
Tri4	2	5400137	A	C	0	0	0	0	0	1	1	synonymous_variant	LOW	FGRRES_03535	transcript	c.945T>G	p.Gly315Gly	-	-
Tri4	2	5400479	C	T	0	0	0	1	1	1	3	synonymous_variant	LOW	FGRRES_03535	transcript	c.603G>A	p.Lys201Lys	-	-
Tri4	2	5400782	G	A	1	0	0	0	0	0	1	synonymous_variant	LOW	FGRRES_03535	transcript	c.300C>T	p.Tyr100Tyr	-	-
Tri4	2	5400858	C	T	1	1	1	1	1	1	6	intron_variant	MODIFIER	FGRRES_03535	transcript	c.245-21G>A	-	-	-
Tri4	2	5400859	G	A	1	1	1	1	1	1	6	intron_variant	MODIFIER	FGRRES_03535	transcript	c.245-22C>T	-	-	-
Tri4	2	5401071	T	G	1	1	1	1	1	1	6	synonymous_variant	LOW	FGRRES_03535	transcript	c.69A>C	p.Ala23Ala	-	-
Tri4-Tri6	2	5401168	T	C	1	1	1	0	0	0	3	intergenic_region	MODIFIER	FGRRES_03535-FGRRES_16251	intergenic_region	n.5401168T>C	-	-	-
Tri4-Tri6	2	5401212	C	T	1	1	1	1	1	1	6	intergenic_region	MODIFIER	FGRRES_03535-FGRRES_16251	intergenic_region	n.5401212C>T	-	-	-
Tri4-Tri6	2	5401538	G	T	1	1	1	1	1	1	6	intergenic_region	MODIFIER	FGRRES_03535-FGRRES_16251	intergenic_region	n.5401538G>T	-	-	-
Tri4-Tri6	2	5402082	T	C	0	0	0	1	1	0	2	intergenic_region	MODIFIER	FGRRES_03535-FGRRES_16251	intergenic_region	n.5402082T>C	-	-	-
Tri4-Tri6	2	5402188	G	A	0	0	0	0	0	1	1	intergenic_region	MODIFIER	FGRRES_03535-FGRRES_16251	intergenic_region	n.5402188G>A	-	-	-
Tri4-Tri6	2	5402216	A	G	1	1	1	1	1	1	6	intergenic_region	MODIFIER	FGRRES_03535-FGRRES_16251	intergenic_region	n.5402216A>G	-	-	-
Tri6-Tri5	2	5403056	G	T	1	1	1	1	1	1	6	intergenic_region	MODIFIER	FGRRES_16251-FGRRES_03537	intergenic_region	n.5403056G>T	-	-	-
Tri6-Tri5	2	5403437	A	G	0	0	0	1	1	1	3	intergenic_region	MODIFIER	FGRRES_16251-FGRRES_03537	intergenic_region	n.5403437A>G	-	-	-
Tri6-Tri5	2	5403499	C	T	1	1	1	1	1	1	6	intergenic_region	MODIFIER	FGRRES_16251-FGRRES_03537	intergenic_region	n.5403499C>T	-	-	-
Tri6-Tri5	2	5404196	C	G	0	1	1	1	1	1	5	intergenic_region	MODIFIER	FGRRES_16251-FGRRES_03537	intergenic_region	n.5404196C>G	-	-	-
Tri6-Tri5	2	5404219	T	C	1	1	1	1	1	1	6	intergenic_region	MODIFIER	FGRRES_16251-FGRRES_03537	intergenic_region	n.5404219T>C	-	-	-
Tri6-Tri5	2	5404238	T	C	1	1	1	1	1	1	6	intergenic_region	MODIFIER	FGRRES_16251-FGRRES_03537	intergenic_region	n.5404238T>C	-	-	-
Tri6-Tri5	2	5404326	A	G	1	1	1	1	1	1	6	intergenic_region	MODIFIER	FGRRES_16251-FGRRES_03537	intergenic_region	n.5404326A>G	-	-	-
Tri6-Tri5	2	5404815	T	C	1	1	1	1	1	1	6	intergenic_region	MODIFIER	FGRRES_16251-FGRRES_03537	intergenic_region	n.5404815T>C	-	-	-
Tri6-Tri5	2	5405073	T	C	1	0	0	0	0	0	1	intergenic_region	MODIFIER	FGRRES_16251-FGRRES_03537	intergenic_region	n.5405073T>C	-	-	-
Tri6-Tri5	2	5405144	G	A	1	0	0	0	0	0	1	intergenic_region	MODIFIER	FGRRES_16251-FGRRES_03537	intergenic_region	n.5405144G>A	-	-	-
Tri6-Tri5	2	5405163	G	C	1	0	0	0	0	0	1	intergenic_region	MODIFIER	FGRRES_16251-FGRRES_03537	intergenic_region	n.5405163G>C	-	-	-
Tri6-Tri5	2	5405229	G	A	1	0	0	0	0	0	1	intergenic_region	MODIFIER	FGRRES_16251-FGRRES_03537	intergenic_region	n.5405229G>A	-	-	-
Tri6-Tri5	2	5405382	T	C	1	0	0	0	0	0	1	intergenic_region	MODIFIER	FGRRES_16251-FGRRES_03537	intergenic_region	n.5405382T>C	-	-	-
Tri6-Tri5	2	5405419	C	T	1	0	0	0	0	0	1	intergenic_region	MODIFIER	FGRRES_16251-FGRRES_03537	intergenic_region	n.5405419C>T	-	-	-
Tri6-Tri5	2	5405511	T	C	1	0	0	0	0	0	1	intergenic_region	MODIFIER	FGRRES_16251-FGRRES_03537	intergenic_region	n.5405511T>C	-	-	-
Tri6-Tri5	2	5405526	C	T	1	0	0	0	0	0	1	intergenic_region	MODIFIER	FGRRES_16251-FGRRES_03537	intergenic_region	n.5405526C>T	-	-	-
Tri6-Tri5	2	5405562	T	C	1	0	0	0	0	0	1	intergenic_region	MODIFIER	FGRRES_16251-FGRRES_03537	intergenic_region	n.5405562T>C	-	-	-
Tri6-Tri5	2	5405595	C	T	0	1	1	0	0	0	2	intergenic_region	MODIFIER	FGRRES_16251-FGRRES_03537	intergenic_region	n.5405595C>T	-	-	-
Tri6-Tri5	2	5405647	T	C	1	1	1	1	1	1	6	intergenic_region	MODIFIER	FGRRES_16251-FGRRES_03537	intergenic_region	n.5405647T>C	-	-	-
Tri5-Tri10	2	5407200	C	T	1	1	1	1	1	1	6	intergenic_region	MODIFIER	FGRRES_03537-FGRRES_03538	intergenic_region	n.5407200C>T	-	-	-
Tri9-Tri11	2	5409903	A	G	1	1	1	1	1	1	6	intergenic_region	MODIFIER	FGRRES_03539-FGRRES_03540	intergenic_region	n.5409903A>G	-	-	-
Tri9-Tri11	2	5410533	A	ACT	1	1	1	1	1	1	6	intergenic_region	MODIFIER	FGRRES_03539-FGRRES_03540	intergenic_region	n.5410533_5410534insCT	-	-	-
Tri9-Tri11	2	5410889	CA	C	1	1	1	1	1	1	6	intergenic_region	MODIFIER	FGRRES_03539-FGRRES_03540	intergenic_region	n.5410890delA	-	-	-
Tri11	2	5411127	A	G	1	1	1	1	1	1	6	intron_variant	MODIFIER	FGRRES_03540	transcript	c.1326-21T>C	-	-	-
Tri11	2	5411194	A	G	1	1	1	1	1	1	6	synonymous_variant	LOW	FGRRES_03540	transcript	c.1311T>C	p.Asn437Asn	-	-
Tri11	2	5411266	A	G	1	1	1	1	1	1	6	synonymous_variant	LOW	FGRRES_03540	transcript	c.1239T>C	p.Arg413Arg	-	-
Tri11	2	5412295	A	G	1	1	1	1	1	1	6	synonymous_variant	LOW	FGRRES_03540	transcript	c.342T>C	p.Gly114Gly	-	-
Tri11-Tri12	2	5412826	C	T	0	1	1	0	0	0	2	intergenic_region	MODIFIER	FGRRES_03540-FGRRES_03541	intergenic_region	n.5412826C>T	-	-	-
Tri11-Tri12	2	5413048	TCGGTCCTTGAC	T	0	0	0	0	0	1	1	intergenic_region	MODIFIER	FGRRES_03540-FGRRES_03541	intergenic_region	n.5413049_5413059delCGGTCCTTGAC	-	-	-
Tri11-Tri12	2	5413238	G	A	1	1	1	1	1	1	6	intergenic_region	MODIFIER	FGRRES_03540-FGRRES_03541	intergenic_region	n.5413238G>A	-	-	-
Tri12	2	5415126	C	T	1	1	1	1	1	1	6	synonymous_variant	LOW	FGRRES_03541	transcript	c.102G>A	p.Glu34Glu	-	-
Tri12-Tri13	2	5415263	GA	G	1	1	1	1	1	1	6	intergenic_region	MODIFIER	FGRRES_03541-FGRRES_03542_M	intergenic_region	n.5415264delA	-	-	-
Tri12-Tri13	2	5415737	A	C	1	1	1	1	1	1	6	intergenic_region	MODIFIER	FGRRES_03541-FGRRES_03542_M	intergenic_region	n.5415737A>C	-	-	-
Tri12-Tri13	2	5415743	G	C	1	1	1	1	1	1	6	intergenic_region	MODIFIER	FGRRES_03541-FGRRES_03542_M	intergenic_region	n.5415743G>C	-	-	-
Tri12-Tri13	2	5415870	A	T	1	1	1	1	1	1	6	intergenic_region	MODIFIER	FGRRES_03541-FGRRES_03542_M	intergenic_region	n.5415870A>T	-	-	-
Tri12-Tri13	2	5416074	T	C	0	1	1	0	0	0	2	intergenic_region	MODIFIER	FGRRES_03541-FGRRES_03542_M	intergenic_region	n.5416074T>C	-	-	-
Tri13	2	5416254	T	C	1	1	1	1	1	1	6	missense_variant	MODERATE	FGRRES_03542_M	transcript	c.370A>G	p.Arg124Gly	2.633	Neutral
Tri13	2	5416258	G	C	1	1	1	1	1	1	6	synonymous_variant	LOW	FGRRES_03542_M	transcript	c.366C>G	p.Ser122Ser	-	-
Tri13	2	5416264	C	A	1	1	1	1	1	1	6	missense_variant	MODERATE	FGRRES_03542_M	transcript	c.360G>T	p.Glu120Asp	-0.8	Neutral
Tri13	2	5416623	T	C	1	1	1	1	1	1	6	missense_variant	MODERATE	FGRRES_03542_M	transcript	c.6A>G	p.Ile2Met	0.011	Neutral
Tri13	2	5416628	T	C	1	1	1	1	1	1	6	start_lost	HIGH	FGRRES_03542_M	transcript	c.1A>G	p.Met1?	-	-
Tri13-Tri14	2	5417205	G	A	0	1	1	0	0	0	2	intergenic_region	MODIFIER	FGRRES_03542_M-FGRRES_03543	intergenic_region	n.5417205G>A	-	-	-
Tri13-Tri14	2	5417223	G	A	1	1	1	1	1	1	6	intergenic_region	MODIFIER	FGRRES_03542_M-FGRRES_03543	intergenic_region	n.5417223G>A	-	-	-
Tri13-Tri14	2	5417321	C	G	1	1	1	1	1	1	6	intergenic_region	MODIFIER	FGRRES_03542_M-FGRRES_03543	intergenic_region	n.5417321C>G	-	-	-
Tri13-Tri14	2	5417659	C	T	1	1	1	1	1	1	6	intergenic_region	MODIFIER	FGRRES_03542_M-FGRRES_03543	intergenic_region	n.5417659C>T	-	-	-
Tri13-Tri14	2	5417992	C	T	1	1	1	1	1	1	6	intergenic_region	MODIFIER	FGRRES_03542_M-FGRRES_03543	intergenic_region	n.5417992C>T	-	-	-
Tri13-Tri14	2	5418145	GT	G	1	1	1	1	1	1	6	intergenic_region	MODIFIER	FGRRES_03542_M-FGRRES_03543	intergenic_region	n.5418146delT	-	-	-
Tri13-Tri14	2	5418162	G	A	1	1	1	1	1	1	6	intergenic_region	MODIFIER	FGRRES_03542_M-FGRRES_03543	intergenic_region	n.5418162G>A	-	-	-
Tri13-Tri14	2	5418173	A	G	1	1	1	1	1	1	6	intergenic_region	MODIFIER	FGRRES_03542_M-FGRRES_03543	intergenic_region	n.5418173A>G	-	-	-
Tri13-Tri14	2	5418174	G	A	1	1	1	1	1	1	6	intergenic_region	MODIFIER	FGRRES_03542_M-FGRRES_03543	intergenic_region	n.5418174G>A	-	-	-
Tri13-Tri14	2	5418176	G	A	1	1	1	1	1	1	6	intergenic_region	MODIFIER	FGRRES_03542_M-FGRRES_03543	intergenic_region	n.5418176G>A	-	-	-
Tri13-Tri14	2	5418185	A	G	1	1	1	1	1	1	6	intergenic_region	MODIFIER	FGRRES_03542_M-FGRRES_03543	intergenic_region	n.5418185A>G	-	-	-
Tri13-Tri14	2	5418189	C	G	1	1	1	1	1	1	6	intergenic_region	MODIFIER	FGRRES_03542_M-FGRRES_03543	intergenic_region	n.5418189C>G	-	-	-
Tri13-Tri14	2	5418201	A	G	1	1	1	1	1	1	6	intergenic_region	MODIFIER	FGRRES_03542_M-FGRRES_03543	intergenic_region	n.5418201A>G	-	-	-
Tri13-Tri14	2	5418213	G	A	1	1	1	1	1	1	6	intergenic_region	MODIFIER	FGRRES_03542_M-FGRRES_03543	intergenic_region	n.5418213G>A	-	-	-
Tri13-Tri14	2	5418229	T	G	1	1	1	1	1	1	6	intergenic_region	MODIFIER	FGRRES_03542_M-FGRRES_03543	intergenic_region	n.5418229T>G	-	-	-
Tri13-Tri14	2	5418231	C	A	1	1	1	1	1	1	6	intergenic_region	MODIFIER	FGRRES_03542_M-FGRRES_03543	intergenic_region	n.5418231C>A	-	-	-
Tri13-Tri14	2	5418239	T	C	1	1	1	1	1	1	6	intergenic_region	MODIFIER	FGRRES_03542_M-FGRRES_03543	intergenic_region	n.5418239T>C	-	-	-
Tri13-Tri14	2	5418240	C	A	1	1	1	1	1	1	6	intergenic_region	MODIFIER	FGRRES_03542_M-FGRRES_03543	intergenic_region	n.5418240C>A	-	-	-
Tri13-Tri14	2	5418250	T	C	1	1	1	1	1	1	6	intergenic_region	MODIFIER	FGRRES_03542_M-FGRRES_03543	intergenic_region	n.5418250T>C	-	-	-
Tri13-Tri14	2	5418251	T	C	1	1	1	1	1	1	6	intergenic_region	MODIFIER	FGRRES_03542_M-FGRRES_03543	intergenic_region	n.5418251T>C	-	-	-
Tri13-Tri14	2	5418259	A	G	1	1	1	1	1	1	6	intergenic_region	MODIFIER	FGRRES_03542_M-FGRRES_03543	intergenic_region	n.5418259A>G	-	-	-
Tri13-Tri14	2	5418273	C	A	1	1	1	1	1	1	6	intergenic_region	MODIFIER	FGRRES_03542_M-FGRRES_03543	intergenic_region	n.5418273C>A	-	-	-
Tri13-Tri14	2	5418282	T	C	Filtered	Filtered	1	1	1	Filtered	3	intergenic_region	MODIFIER	FGRRES_03542_M-FGRRES_03543	intergenic_region	n.5418282T>C	-	-	-
Tri13-Tri14	2	5418295	A	C	1	1	1	1	1	Filtered	5	intergenic_region	MODIFIER	FGRRES_03542_M-FGRRES_03543	intergenic_region	n.5418295A>C	-	-	-
Tri13-Tri14	2	5418306	C	A	1	1	1	1	1	1	6	intergenic_region	MODIFIER	FGRRES_03542_M-FGRRES_03543	intergenic_region	n.5418306C>A	-	-	-
Tri13-Tri14	2	5418307	G	T	1	1	1	1	1	1	6	intergenic_region	MODIFIER	FGRRES_03542_M-FGRRES_03543	intergenic_region	n.5418307G>T	-	-	-
Tri14	2	5418316	A	T	1	1	1	1	1	1	6	synonymous_variant	LOW	FGRRES_03543	transcript	c.9A>T	p.Pro3Pro	-	-
Tri14	2	5418337	C	A	1	1	1	1	1	1	6	synonymous_variant	LOW	FGRRES_03543	transcript	c.30C>A	p.Leu10Leu	-	-
Tri14	2	5418358	C	T	1	1	1	1	1	1	6	synonymous_variant	LOW	FGRRES_03543	transcript	c.51C>T	p.Ala17Ala	-	-
Tri14	2	5418382	T	G	1	1	1	1	1	1	6	synonymous_variant	LOW	FGRRES_03543	transcript	c.75T>G	p.Gly25Gly	-	-
Tri14	2	5418436	T	A	1	1	1	1	1	1	6	synonymous_variant	LOW	FGRRES_03543	transcript	c.129T>A	p.Ile43Ile	-	-
Tri14	2	5418475	A	G	1	1	1	1	1	1	6	synonymous_variant	LOW	FGRRES_03543	transcript	c.168A>G	p.Lys56Lys	-	-
Tri14	2	5418524	C	A	1	1	1	1	1	1	6	intron_variant	MODIFIER	FGRRES_03543	transcript	c.189-26C>A	-	-	-
Tri14	2	5418526	CT	C	1	1	1	1	1	1	6	intron_variant	MODIFIER	FGRRES_03543	transcript	c.189-23delT	-	-	-
Tri14	2	5418541	A	T	1	1	1	1	1	1	6	intron_variant	MODIFIER	FGRRES_03543	transcript	c.189-9A>T	-	-	-
Tri14	2	5418598	T	C	1	1	1	1	1	1	6	synonymous_variant	LOW	FGRRES_03543	transcript	c.237T>C	p.Val79Val	-	-
Tri14	2	5418616	A	G	1	1	1	1	1	1	6	synonymous_variant	LOW	FGRRES_03543	transcript	c.255A>G	p.Glu85Glu	-	-
Tri14	2	5418703	T	C	1	1	1	1	1	1	6	synonymous_variant	LOW	FGRRES_03543	transcript	c.342T>C	p.Asn114Asn	-	-
Tri14	2	5418733	T	C	1	1	1	1	1	1	6	synonymous_variant	LOW	FGRRES_03543	transcript	c.372T>C	p.Asn124Asn	-	-
Tri14	2	5418763	C	T	1	1	1	1	1	1	6	synonymous_variant	LOW	FGRRES_03543	transcript	c.402C>T	p.Asn134Asn	-	-
Tri14	2	5418856	T	C	1	1	1	1	1	1	6	synonymous_variant	LOW	FGRRES_03543	transcript	c.495T>C	p.Tyr165Tyr	-	-
Tri14	2	5418859	G	T	1	1	1	1	1	1	6	synonymous_variant	LOW	FGRRES_03543	transcript	c.498G>T	p.Ala166Ala	-	-
Tri14	2	5418865	C	T	1	1	1	1	1	1	6	synonymous_variant	LOW	FGRRES_03543	transcript	c.504C>T	p.Ala168Ala	-	-
Tri14	2	5418883	G	C	1	1	1	1	1	1	6	synonymous_variant	LOW	FGRRES_03543	transcript	c.522G>C	p.Gly174Gly	-	-
Tri14	2	5418928	A	G	1	1	1	1	1	1	6	synonymous_variant	LOW	FGRRES_03543	transcript	c.567A>G	p.Val189Val	-	-
Tri14	2	5418934	T	C	1	1	1	1	1	1	6	synonymous_variant	LOW	FGRRES_03543	transcript	c.573T>C	p.Pro191Pro	-	-
Tri14	2	5418943	A	G	1	1	1	1	1	1	6	synonymous_variant	LOW	FGRRES_03543	transcript	c.582A>G	p.Glu194Glu	-	-
Tri14	2	5418952	A	T	1	1	1	1	1	1	6	synonymous_variant	LOW	FGRRES_03543	transcript	c.591A>T	p.Thr197Thr	-	-
Tri14	2	5418976	A	G	1	1	1	1	1	1	6	synonymous_variant	LOW	FGRRES_03543	transcript	c.615A>G	p.Glu205Glu	-	-
Tri14	2	5419003	C	T	1	1	1	1	1	1	6	synonymous_variant	LOW	FGRRES_03543	transcript	c.642C>T	p.Gly214Gly	-	-
Tri14	2	5419051	G	A	1	1	1	1	1	1	6	synonymous_variant	LOW	FGRRES_03543	transcript	c.690G>A	p.Gly230Gly	-	-
Tri14	2	5419063	C	T	1	1	1	1	1	1	6	synonymous_variant	LOW	FGRRES_03543	transcript	c.702C>T	p.Arg234Arg	-	-
Tri14	2	5419144	G	A	1	1	1	1	1	1	6	synonymous_variant	LOW	FGRRES_03543	transcript	c.783G>A	p.Leu261Leu	-	-
Tri14	2	5419180	G	A	1	1	1	1	1	1	6	synonymous_variant	LOW	FGRRES_03543	transcript	c.819G>A	p.Leu273Leu	-	-
Tri14	2	5419192	T	C	1	1	1	1	1	1	6	synonymous_variant	LOW	FGRRES_03543	transcript	c.831T>C	p.Asn277Asn	-	-
Tri14	2	5419201	G	A	1	1	1	1	1	1	6	synonymous_variant	LOW	FGRRES_03543	transcript	c.840G>A	p.Pro280Pro	-	-
Tri14	2	5419216	T	C	1	1	1	1	1	1	6	synonymous_variant	LOW	FGRRES_03543	transcript	c.855T>C	p.Gly285Gly	-	-
Tri14	2	5419789	C	CAA	0	1	0	0	0	0	1	intergenic_region	MODIFIER	FGRRES_03543-FGRRES_03544_M	intergenic_region	n.5419789_5419790insAA	-	-	-
Tri14	2	5419813	G	A	1	0	1	1	1	1	5	intergenic_region	MODIFIER	FGRRES_03543-FGRRES_03544_M	intergenic_region	n.5419813G>A	-	-	-
Tri14	2	5419820	T	C	1	0	1	1	1	1	5	intergenic_region	MODIFIER	FGRRES_03543-FGRRES_03544_M	intergenic_region	n.5419820T>C	-	-	-
Tri14	2	5419823	T	G	0	1	0	0	0	0	1	intergenic_region	MODIFIER	FGRRES_03543-FGRRES_03544_M	intergenic_region	n.5419823T>G	-	-	-
Tri14	2	5419851	T	C	0	1	0	0	0	0	1	intergenic_region	MODIFIER	FGRRES_03543-FGRRES_03544_M	intergenic_region	n.5419851T>C	-	-	-
Tri1	1	289232	A	G	0	1	0	0	0	0	1	intergenic_region	MODIFIER	FGRRES_00070-FGRRES_00071	intergenic_region	n.289232A>G	-	-	-
Tri1	1	289238	A	G	0	1	0	0	0	0	1	intergenic_region	MODIFIER	FGRRES_00070-FGRRES_00071	intergenic_region	n.289238A>G	-	-	-
Tri1	1	289246	G	A	0	1	0	0	0	0	1	intergenic_region	MODIFIER	FGRRES_00070-FGRRES_00071	intergenic_region	n.289246G>A	-	-	-
Tri1	1	289292	G	A	0	1	0	0	0	0	1	intergenic_region	MODIFIER	FGRRES_00070-FGRRES_00071	intergenic_region	n.289292G>A	-	-	-
Tri1	1	289476	G	A	1	1	1	1	1	1	6	intergenic_region	MODIFIER	FGRRES_00070-FGRRES_00071	intergenic_region	n.289476G>A	-	-	-
Tri1	1	289493	G	T	1	0	0	0	0	1	2	intergenic_region	MODIFIER	FGRRES_00070-FGRRES_00071	intergenic_region	n.289493G>T	-	-	-
Tri1	1	289558	A	AT	1	1	1	1	1	1	6	intergenic_region	MODIFIER	FGRRES_00070-FGRRES_00071	intergenic_region	n.289558_289559insT	-	-	-
Tri1	1	289600	A	G	1	1	1	1	1	1	6	intergenic_region	MODIFIER	FGRRES_00070-FGRRES_00071	intergenic_region	n.289600A>G	-	-	-
Tri1	1	289641	T	C	0	0	0	0	0	1	1	intergenic_region	MODIFIER	FGRRES_00070-FGRRES_00071	intergenic_region	n.289641T>C	-	-	-
Tri1	1	289670	T	G	1	1	1	1	1	1	6	intergenic_region	MODIFIER	FGRRES_00070-FGRRES_00071	intergenic_region	n.289670T>G	-	-	-
Tri1	1	289697	G	A	0	0	0	1	0	0	1	intergenic_region	MODIFIER	FGRRES_00070-FGRRES_00071	intergenic_region	n.289697G>A	-	-	-
Tri1	1	289711	T	C	1	1	1	1	1	1	6	intergenic_region	MODIFIER	FGRRES_00070-FGRRES_00071	intergenic_region	n.289711T>C	-	-	-
Tri1	1	289740	T	C	1	1	1	1	1	1	6	intergenic_region	MODIFIER	FGRRES_00070-FGRRES_00071	intergenic_region	n.289740T>C	-	-	-
Tri1	1	289779	G	A	1	0	0	0	0	1	2	intergenic_region	MODIFIER	FGRRES_00070-FGRRES_00071	intergenic_region	n.289779G>A	-	-	-
Tri1	1	289796	C	A	0	1	1	0	1	0	3	intergenic_region	MODIFIER	FGRRES_00070-FGRRES_00071	intergenic_region	n.289796C>A	-	-	-
Tri1	1	289836	T	G	1	1	1	1	1	1	6	intergenic_region	MODIFIER	FGRRES_00070-FGRRES_00071	intergenic_region	n.289836T>G	-	-	-
Tri1	1	289866	G	T	0	0	0	1	0	0	1	intergenic_region	MODIFIER	FGRRES_00070-FGRRES_00071	intergenic_region	n.289866G>T	-	-	-
Tri1	1	289874	A	T	1	1	1	1	1	1	6	intergenic_region	MODIFIER	FGRRES_00070-FGRRES_00071	intergenic_region	n.289874A>T	-	-	-
Tri1	1	289957	T	A	0	1	1	0	1	0	3	intergenic_region	MODIFIER	FGRRES_00070-FGRRES_00071	intergenic_region	n.289957T>A	-	-	-
Tri1	1	289969	A	T	1	0	0	1	0	1	3	intergenic_region	MODIFIER	FGRRES_00070-FGRRES_00071	intergenic_region	n.289969A>T	-	-	-
Tri1	1	290132	C	G	0	1	1	0	1	0	3	intergenic_region	MODIFIER	FGRRES_00070-FGRRES_00071	intergenic_region	n.290132C>G	-	-	-
Tri1	1	290232	A	G	0	1	1	0	1	0	3	intergenic_region	MODIFIER	FGRRES_00070-FGRRES_00071	intergenic_region	n.290232A>G	-	-	-
Tri1	1	290532	T	C	0	0	0	1	0	0	1	intergenic_region	MODIFIER	FGRRES_00070-FGRRES_00071	intergenic_region	n.290532T>C	-	-	-
Tri1	1	290556	C	A	0	1	1	0	1	1	4	intergenic_region	MODIFIER	FGRRES_00070-FGRRES_00071	intergenic_region	n.290556C>A	-	-	-
Tri1	1	290586	T	A	0	0	0	1	0	0	1	intergenic_region	MODIFIER	FGRRES_00070-FGRRES_00071	intergenic_region	n.290586T>A	-	-	-
Tri1	1	290628	A	G	0	1	1	0	1	1	4	intergenic_region	MODIFIER	FGRRES_00070-FGRRES_00071	intergenic_region	n.290628A>G	-	-	-
Tri1	1	290652	G	T	0	0	1	0	1	0	2	intergenic_region	MODIFIER	FGRRES_00070-FGRRES_00071	intergenic_region	n.290652G>T	-	-	-
Tri1	1	290668	T	C	0	0	0	1	0	0	1	intergenic_region	MODIFIER	FGRRES_00070-FGRRES_00071	intergenic_region	n.290668T>C	-	-	-
Tri1	1	290676	C	G	0	1	1	1	1	1	5	intergenic_region	MODIFIER	FGRRES_00070-FGRRES_00071	intergenic_region	n.290676C>G	-	-	-
Tri1	1	290708	A	C	0	1	0	0	0	0	1	intergenic_region	MODIFIER	FGRRES_00070-FGRRES_00071	intergenic_region	n.290708A>C	-	-	-
Tri1	1	290709	T	C	0	1	0	0	0	0	1	intergenic_region	MODIFIER	FGRRES_00070-FGRRES_00071	intergenic_region	n.290709T>C	-	-	-
Tri1	1	290735	T	A	0	0	0	1	0	0	1	intergenic_region	MODIFIER	FGRRES_00070-FGRRES_00071	intergenic_region	n.290735T>A	-	-	-
Tri1	1	290754	T	A	0	1	1	1	1	1	5	intergenic_region	MODIFIER	FGRRES_00070-FGRRES_00071	intergenic_region	n.290754T>A	-	-	-
Tri1	1	290806	T	C	0	0	0	1	0	0	1	intergenic_region	MODIFIER	FGRRES_00070-FGRRES_00071	intergenic_region	n.290806T>C	-	-	-
Tri1	1	290838	A	G	0	0	0	1	0	0	1	intergenic_region	MODIFIER	FGRRES_00070-FGRRES_00071	intergenic_region	n.290838A>G	-	-	-
Tri1	1	290850	T	C	0	0	0	1	0	0	1	intergenic_region	MODIFIER	FGRRES_00070-FGRRES_00071	intergenic_region	n.290850T>C	-	-	-
Tri1	1	290889	C	G	0	0	1	1	1	1	4	intergenic_region	MODIFIER	FGRRES_00070-FGRRES_00071	intergenic_region	n.290889C>G	-	-	-
Tri1	1	290910	T	G	0	0	0	1	0	0	1	intergenic_region	MODIFIER	FGRRES_00070-FGRRES_00071	intergenic_region	n.290910T>G	-	-	-
Tri1	1	290943	T	C	0	0	1	0	1	1	3	intergenic_region	MODIFIER	FGRRES_00070-FGRRES_00071	intergenic_region	n.290943T>C	-	-	-
Tri1	1	290955	T	C	0	0	1	0	1	1	3	intergenic_region	MODIFIER	FGRRES_00070-FGRRES_00071	intergenic_region	n.290955T>C	-	-	-
Tri1	1	291005	G	A	0	0	1	0	1	1	3	intergenic_region	MODIFIER	FGRRES_00070-FGRRES_00071	intergenic_region	n.291005G>A	-	-	-
Tri1	1	291031	G	A	0	0	1	0	1	1	3	intergenic_region	MODIFIER	FGRRES_00070-FGRRES_00071	intergenic_region	n.291031G>A	-	-	-
Tri1	1	291065	A	G	1	0	0	0	0	0	1	intergenic_region	MODIFIER	FGRRES_00070-FGRRES_00071	intergenic_region	n.291065A>G	-	-	-
Tri1	1	291071	C	A	0	0	0	1	0	0	1	intergenic_region	MODIFIER	FGRRES_00070-FGRRES_00071	intergenic_region	n.291071C>A	-	-	-
Tri1	1	291081	C	A	0	0	0	1	0	0	1	intergenic_region	MODIFIER	FGRRES_00070-FGRRES_00071	intergenic_region	n.291081C>A	-	-	-
Tri1	1	291180	A	G	1	1	1	1	1	1	6	intergenic_region	MODIFIER	FGRRES_00070-FGRRES_00071	intergenic_region	n.291180A>G	-	-	-
Tri1	1	291228	T	G	1	0	0	1	0	1	3	intergenic_region	MODIFIER	FGRRES_00070-FGRRES_00071	intergenic_region	n.291228T>G	-	-	-
Tri1	1	291732	C	T	1	0	0	0	0	0	1	synonymous_variant	LOW	FGRRES_00071	transcript	c.228C>T	p.Thr76Thr	-	-
Tri1	1	291742	C	T	0	1	0	0	0	0	1	synonymous_variant	LOW	FGRRES_00071	transcript	c.238C>T	p.Leu80Leu	-	-
Tri1	1	291846	A	G	1	0	0	0	0	0	1	splice_region_variant&intron_variant	LOW	FGRRES_00071	transcript	c.339+3A>G	-	-	-
Tri1	1	291874	T	C	1	1	1	0	1	1	5	intron_variant	MODIFIER	FGRRES_00071	transcript	c.340-24T>C	-	-	-
Tri1	1	292044	C	A	1	0	0	0	0	0	1	intron_variant	MODIFIER	FGRRES_00071	transcript	c.446-22C>A	-	-	-
Tri1	1	292083	T	C	0	1	0	0	0	0	1	synonymous_variant	LOW	FGRRES_00071	transcript	c.463T>C	p.Leu155Leu	-	-
Tri1	1	292162	CT	C	0	1	0	1	0	0	2	intron_variant	MODIFIER	FGRRES_00071	transcript	c.515-20delT	-	-	-
Tri1	1	292174	C	T	0	1	1	1	1	0	4	intron_variant	MODIFIER	FGRRES_00071	transcript	c.515-9C>T	-	-	-
Tri1	1	292184	A	G	0	1	0	0	0	0	1	splice_region_variant&synonymous_variant	LOW	FGRRES_00071	transcript	c.516A>G	p.Glu172Glu	-	-
Tri1	1	292767	G	A	1	1	1	1	1	1	6	intron_variant	MODIFIER	FGRRES_00071	transcript	c.1090+9G>A	-	-	-
Tri1	1	293253	T	C	1	0	1	1	1	0	4	synonymous_variant	LOW	FGRRES_00071	transcript	c.1533T>C	p.Asp511Asp	-	-
Tri1	1	293265	A	G	1	1	1	1	1	1	6	intergenic_region	MODIFIER	FGRRES_00071-FGRRES_00072	intergenic_region	n.293265A>G	-	-	-
Tri1	1	293269	C	G	1	0	1	1	1	0	4	intergenic_region	MODIFIER	FGRRES_00071-FGRRES_00072	intergenic_region	n.293269C>G	-	-	-
Tri1	1	293294	T	C	1	0	1	1	1	0	4	intergenic_region	MODIFIER	FGRRES_00071-FGRRES_00072	intergenic_region	n.293294T>C	-	-	-
Tri1	1	293315	C	T	0	1	0	0	0	1	2	intergenic_region	MODIFIER	FGRRES_00071-FGRRES_00072	intergenic_region	n.293315C>T	-	-	-
Tri1	1	293458	C	T	1	0	0	0	0	0	1	intergenic_region	MODIFIER	FGRRES_00071-FGRRES_00072	intergenic_region	n.293458C>T	-	-	-
Tri1	1	293512	C	T	1	0	0	0	0	0	1	intergenic_region	MODIFIER	FGRRES_00071-FGRRES_00072	intergenic_region	n.293512C>T	-	-	-
Tri1	1	293515	C	T	0	1	0	0	0	1	2	intergenic_region	MODIFIER	FGRRES_00071-FGRRES_00072	intergenic_region	n.293515C>T	-	-	-
Tri1	1	293561	C	T	1	0	0	0	0	0	1	intergenic_region	MODIFIER	FGRRES_00071-FGRRES_00072	intergenic_region	n.293561C>T	-	-	-
Tri1	1	293568	A	G	0	1	0	0	0	1	2	intergenic_region	MODIFIER	FGRRES_00071-FGRRES_00072	intergenic_region	n.293568A>G	-	-	-
Tri1	1	293619	G	A	0	1	0	0	0	1	2	intergenic_region	MODIFIER	FGRRES_00071-FGRRES_00072	intergenic_region	n.293619G>A	-	-	-
Tri1	1	293638	A	G	0	1	0	0	0	1	2	intergenic_region	MODIFIER	FGRRES_00071-FGRRES_00072	intergenic_region	n.293638A>G	-	-	-
Tri1	1	293696	A	G	0	1	0	0	0	1	2	intergenic_region	MODIFIER	FGRRES_00071-FGRRES_00072	intergenic_region	n.293696A>G	-	-	-
Tri15	3	6422572	C	T	1	1	1	1	1	1	6	intergenic_region	MODIFIER	FGRRES_13868-FGRRES_11025	intergenic_region	n.6422572C>T	-	-	-
Tri15	3	6422623	T	A	0	1	1	1	1	0	4	intergenic_region	MODIFIER	FGRRES_13868-FGRRES_11025	intergenic_region	n.6422623T>A	-	-	-
Tri15	3	6423032	C	T	0	1	1	1	1	0	4	missense_variant	MODERATE	FGRRES_11025	transcript	c.791G>A	p.Ser264Asn	0.45	Neutral
Tri15	3	6423111	A	G	0	1	1	1	1	0	4	missense_variant	MODERATE	FGRRES_11025	transcript	c.712T>C	p.Ser238Pro	0.903	Neutral
Tri15	3	6423179	A	G	0	1	1	1	1	0	4	missense_variant	MODERATE	FGRRES_11025	transcript	c.644T>C	p.Ile215Thr	1.023	Neutral
Tri15	3	6423180	T	G	0	1	1	1	1	0	4	missense_variant	MODERATE	FGRRES_11025	transcript	c.643A>C	p.Ile215Leu
Tri15	3	6423499	G	A	1	0	0	0	0	1	2	synonymous_variant	LOW	FGRRES_11025	transcript	c.324C>T	p.Tyr108Tyr	-	-
Tri15	3	6423793	T	C	1	0	0	0	0	1	2	synonymous_variant	LOW	FGRRES_11025	transcript	c.30A>G	p.Thr10Thr	-	-
Tri15	3	6423830	G	A	1	0	0	0	0	0	1	intergenic_region	MODIFIER	FGRRES_11025-EFFGRG00000014670	intergenic_region	n.6423830G>A	-	-	-
Tri15	3	6424045	T	A	0	1	1	1	1	0	4	intergenic_region	MODIFIER	FGRRES_11025-EFFGRG00000014670	intergenic_region	n.6424045T>A	-	-	-
Tri15	3	6424127	T	C	1	1	1	1	1	1	6	intergenic_region	MODIFIER	FGRRES_11025-EFFGRG00000014670	intergenic_region	n.6424127T>C	-	-	-
Tri15	3	6424142	C	T	0	1	1	1	1	0	4	intergenic_region	MODIFIER	FGRRES_11025-EFFGRG00000014670	intergenic_region	n.6424142C>T	-	-	-
Tri15	3	6424348	G	T	1	0	0	0	0	1	2	intergenic_region	MODIFIER	FGRRES_11025-EFFGRG00000014670	intergenic_region	n.6424348G>T	-	-	-
Tri15	3	6424421	C	A	1	0	0	0	0	1	2	intergenic_region	MODIFIER	FGRRES_11025-EFFGRG00000014670	intergenic_region	n.6424421C>A	-	-	-
Tri15	3	6424452	A	C	0	1	1	1	1	0	4	intergenic_region	MODIFIER	FGRRES_11025-EFFGRG00000014670	intergenic_region	n.6424452A>C	-	-	-
Tri15	3	6424455	A	G	1	1	1	1	1	1	6	intergenic_region	MODIFIER	FGRRES_11025-EFFGRG00000014670	intergenic_region	n.6424455A>G	-	-	-
Tri15	3	6424569	T	C	0	1	1	1	1	0	4	intergenic_region	MODIFIER	FGRRES_11025-EFFGRG00000014670	intergenic_region	n.6424569T>C	-	-	-
Tri15	3	6424679	T	C	1	1	1	1	1	1	6	intergenic_region	MODIFIER	FGRRES_11025-EFFGRG00000014670	intergenic_region	n.6424679T>C	-	-	-
Tri15	3	6424724	T	TA	0	1	1	1	1	0	4	intergenic_region	MODIFIER	FGRRES_11025-EFFGRG00000014670	intergenic_region	n.6424724_6424725insA	-	-	-
Tri101	4	4804926	C	T	1	0	0	0	0	0	1	intergenic_region	MODIFIER	FGRRES_07895-FGRRES_07896	intergenic_region	n.4804926C>T	-	-	-
Tri101	4	4805862	C	G	1	1	1	1	1	1	6	missense_variant	MODERATE	FGRRES_07896	transcript	c.643G>C	p.Ala215Pro	-	-
Tri101	4	4806220	C	T	1	1	1	1	1	1	6	synonymous_variant	LOW	FGRRES_07896	transcript	c.285G>A	p.Ala95Ala	-	-
Tri101	4	4806820	A	G	1	1	1	1	1	1	6	intergenic_region	MODIFIER	FGRRES_07896-FGRRES_07897_M	intergenic_region	n.4806820A>G	-	-	-
